# Supplementary material for: A Hydrogel Culture System Regulates Human Adipocyte Function
Source: Int J Mol Sci. 2025 Nov 9;26(22):10865. doi: 10.3390/ijms262210865 (PMC12652782; doi:10.3390/ijms262210865)
Supplement: Supplementary file 1 [file ijms-26-10865-s001.zip]

Archive with 4 entries (4 files):
- Kwon et al., Suppl Figure S1-FINAL, IJMS.pptx
- Kwon et al., Suppl Figure S2-FINAL, IJMS.pptx
- Kwon et al., Suppl Table S1 DEG, IJMS.xlsx
- Kwon et al., Suppl Table S2 Gene Sets, IJMS.xlsx
