# Supplementary material for: A Hydrogel Culture System Regulates Human Adipocyte Function
Source: Int J Mol Sci. 2025 Nov 9;26(22):10865. doi: 10.3390/ijms262210865 (PMC12652782; doi:10.3390/ijms262210865)
Supplement: Supplementary file 1 [file ijms-26-10865-s001.zip › Kwon et al., Suppl Table S1 DEG, IJMS.xlsx]

## Sheet: 2.5vs4.5__VAT
Referent: 4.5mM VAT
gene_id	entrezgene_id	external_gene_name	description	baseMean	log2FoldChange	lfcSE	stat	pvalue	padj
ENSG00000173110	3310	HSPA6	heat shock protein family A (Hsp70) member 6 [Source:HGNC Symbol;Acc:HGNC:5239]	1287.42	2.44807	0.380546	6.43304	1.25075e-10	1.91665e-06
ENSG00000310471	.	.	novel transcript	69.6483	2.505	0.42158	5.94195	2.81658e-09	2.15806e-05
ENSG00000132561	4147	MATN2	matrilin 2 [Source:HGNC Symbol;Acc:HGNC:6908]	944.218	-0.585483	0.102639	-5.70432	1.16811e-08	5.96669e-05
ENSG00000228035	112840934	NGF-AS1	NGF antisense RNA 1 [Source:HGNC Symbol;Acc:HGNC:53922]	99.6252	-0.952387	0.17567	-5.42147	5.91112e-08	0.000183536
ENSG00000247317	.	LY6E-DT	LY6E divergent transcript [Source:HGNC Symbol;Acc:HGNC:53728]	252.602	-0.627062	0.115712	-5.41914	5.98852e-08	0.000183536
ENSG00000153714	286343	LURAP1L	leucine rich adaptor protein 1 like [Source:HGNC Symbol;Acc:HGNC:31452]	1025.13	0.655623	0.123931	5.29024	1.22159e-07	0.000311994
ENSG00000117054	34	ACADM	acyl-CoA dehydrogenase medium chain [Source:HGNC Symbol;Acc:HGNC:89]	2944.79	-0.374246	0.0717715	-5.21441	1.844e-07	0.000403679
ENSG00000188060	115273	RAB42	RAB42, member RAS oncogene family [Source:HGNC Symbol;Acc:HGNC:28702]	242.174	-0.759433	0.146471	-5.18486	2.16178e-07	0.000414089
ENSG00000103546	6530	SLC6A2	solute carrier family 6 member 2 [Source:HGNC Symbol;Acc:HGNC:11048]	95.9114	-1.40947	0.278787	-5.05572	4.28776e-07	0.000730063
ENSG00000290546	.	.	novel transcript	94.98	-1.01024	0.200676	-5.03417	4.79933e-07	0.00073545
ENSG00000131730	1160	CKMT2	creatine kinase, mitochondrial 2 [Source:HGNC Symbol;Acc:HGNC:1996]	293.51	-1.12446	0.224618	-5.0061	5.55437e-07	0.000773775
ENSG00000157168	3084	NRG1	neuregulin 1 [Source:HGNC Symbol;Acc:HGNC:7997]	284.545	1.22343	0.247739	4.93838	7.87731e-07	0.000804746
ENSG00000160223	23308,102723996	ICOSLG	inducible T cell costimulator ligand [Source:HGNC Symbol;Acc:HGNC:17087]	443.691	0.587971	0.118445	4.96408	6.90289e-07	0.000804746
ENSG00000160691	6464	SHC1	SHC adaptor protein 1 [Source:HGNC Symbol;Acc:HGNC:10840]	18519.2	-0.530788	0.106551	-4.98153	6.30849e-07	0.000804746
ENSG00000288868	.	.	novel transcript, antisense to GOLGB1	83.7266	-0.775633	0.156764	-4.94777	7.50675e-07	0.000804746
ENSG00000171388	8862	APLN	apelin [Source:HGNC Symbol;Acc:HGNC:16665]	2264.37	-0.970838	0.198045	-4.90212	9.48082e-07	0.000862679
ENSG00000263072	100507458	ZNF213-AS1	ZNF213 antisense RNA 1 (head to head) [Source:HGNC Symbol;Acc:HGNC:50505]	322.957	0.413701	0.084424	4.90027	9.57031e-07	0.000862679
ENSG00000166073	11245	GPR176	G protein-coupled receptor 176 [Source:HGNC Symbol;Acc:HGNC:32370]	893.737	0.351239	0.0718534	4.88827	1.01724e-06	0.00086601
ENSG00000146729	2631	NIPSNAP2	nipsnap homolog 2 [Source:HGNC Symbol;Acc:HGNC:4179]	2863.71	-0.343027	0.0704162	-4.87142	1.10799e-06	0.000893627
ENSG00000138829	2201	FBN2	fibrillin 2 [Source:HGNC Symbol;Acc:HGNC:3604]	983.948	0.860958	0.178251	4.83003	1.3651e-06	0.00104594
ENSG00000137547	29088	MRPL15	mitochondrial ribosomal protein L15 [Source:HGNC Symbol;Acc:HGNC:14054]	2032.43	-0.379211	0.0786759	-4.81991	1.43622e-06	0.00104803
ENSG00000172115	54205	CYCS	cytochrome c, somatic [Source:HGNC Symbol;Acc:HGNC:19986]	15480.7	-0.344294	0.0717552	-4.79817	1.60122e-06	0.00111533
ENSG00000136143	8803	SUCLA2	succinate-CoA ligase ADP-forming subunit beta [Source:HGNC Symbol;Acc:HGNC:11448]	2890.14	-0.23901	0.0499185	-4.788	1.6845e-06	0.00112232
ENSG00000121904	114784	CSMD2	CUB and Sushi multiple domains 2 [Source:HGNC Symbol;Acc:HGNC:19290]	136.145	0.762393	0.160321	4.75542	1.98039e-06	0.00126448
ENSG00000108821	1277	COL1A1	collagen type I alpha 1 chain [Source:HGNC Symbol;Acc:HGNC:2197]	30347.4	0.988606	0.208681	4.73741	2.16471e-06	0.00132688
ENSG00000135931	80210	ARMC9	armadillo repeat containing 9 [Source:HGNC Symbol;Acc:HGNC:20730]	628.795	0.526976	0.112245	4.69489	2.66744e-06	0.00147964
ENSG00000145014	93109	TMEM44	transmembrane protein 44 [Source:HGNC Symbol;Acc:HGNC:25120]	158.346	0.544625	0.115846	4.7013	2.5851e-06	0.00147964
ENSG00000160953	84939	PWWP3A	PWWP domain containing 3A, DNA repair factor [Source:HGNC Symbol;Acc:HGNC:29641]	1678.6	0.219088	0.0466925	4.69214	2.70359e-06	0.00147964
ENSG00000176387	3291	HSD11B2	hydroxysteroid 11-beta dehydrogenase 2 [Source:HGNC Symbol;Acc:HGNC:5209]	98.1438	-1.77872	0.380965	-4.66899	3.0269e-06	0.00154614
ENSG00000295288	.	.	novel transcript, antisense to WDR5	96.5327	-1.46232	0.312897	-4.67349	2.96131e-06	0.00154614
ENSG00000167771	283248	RCOR2	REST corepressor 2 [Source:HGNC Symbol;Acc:HGNC:27455]	102.234	-0.672617	0.144834	-4.64406	3.41622e-06	0.00163594
ENSG00000231721	378805	LINC-PINT	long intergenic non-protein coding RNA, p53 induced transcript [Source:HGNC Symbol;Acc:HGNC:26885]	635.487	0.670161	0.144243	4.64604	3.38366e-06	0.00163594
ENSG00000068976	5837	PYGM	glycogen phosphorylase, muscle associated [Source:HGNC Symbol;Acc:HGNC:9726]	136.898	-0.945163	0.204616	-4.61921	3.85198e-06	0.00173611
ENSG00000115602	9173	IL1RL1	interleukin 1 receptor like 1 [Source:HGNC Symbol;Acc:HGNC:5998]	1764.06	0.901978	0.195165	4.62163	3.80741e-06	0.00173611
ENSG00000130208	341	APOC1	apolipoprotein C1 [Source:HGNC Symbol;Acc:HGNC:607]	881.479	-0.963648	0.209407	-4.60179	4.18876e-06	0.00178302
ENSG00000138316	140766	ADAMTS14	ADAM metallopeptidase with thrombospondin type 1 motif 14 [Source:HGNC Symbol;Acc:HGNC:14899]	312.763	0.913129	0.198408	4.60228	4.17886e-06	0.00178302
ENSG00000265972	10628	TXNIP	thioredoxin interacting protein [Source:HGNC Symbol;Acc:HGNC:16952]	16646.4	-0.885911	0.193031	-4.58949	4.44339e-06	0.00184028
ENSG00000198873	2869	GRK5	G protein-coupled receptor kinase 5 [Source:HGNC Symbol;Acc:HGNC:4544]	520.797	0.705335	0.154952	4.55196	5.31474e-06	0.00214324
ENSG00000128609	4698	NDUFA5	NADH:ubiquinone oxidoreductase subunit A5 [Source:HGNC Symbol;Acc:HGNC:7688]	2889.14	-0.20533	0.0452313	-4.53956	5.6371e-06	0.00221495
ENSG00000014641	4190	MDH1	malate dehydrogenase 1 [Source:HGNC Symbol;Acc:HGNC:6970]	9131.52	-0.337047	0.0754222	-4.46881	7.86576e-06	0.00256457
ENSG00000041982	3371	TNC	tenascin C [Source:HGNC Symbol;Acc:HGNC:5318]	1825.96	2.07713	0.46379	4.4786	7.51359e-06	0.00256457
ENSG00000124615	4337	MOCS1	molybdenum cofactor synthesis 1 [Source:HGNC Symbol;Acc:HGNC:7190]	1106.1	-0.679931	0.151477	-4.48868	7.16648e-06	0.00256457
ENSG00000136521	4711	NDUFB5	NADH:ubiquinone oxidoreductase subunit B5 [Source:HGNC Symbol;Acc:HGNC:7700]	5007.36	-0.318213	0.0708126	-4.49374	6.99832e-06	0.00256457
ENSG00000140740	7385	UQCRC2	ubiquinol-cytochrome c reductase core protein 2 [Source:HGNC Symbol;Acc:HGNC:12586]	9979.15	-0.289494	0.064649	-4.47794	7.53654e-06	0.00256457
ENSG00000151572	121601	ANO4	anoctamin 4 [Source:HGNC Symbol;Acc:HGNC:23837]	86.2349	-0.707446	0.157657	-4.48726	7.21452e-06	0.00256457
ENSG00000182628	348235	SKA2	spindle and kinetochore associated complex subunit 2 [Source:HGNC Symbol;Acc:HGNC:28006]	596.778	-0.324667	0.0726072	-4.47156	7.76523e-06	0.00256457
ENSG00000290696	29774	POM121L9P	POM121 transmembrane nucleoporin like 9, pseudogene [Source:HGNC Symbol;Acc:HGNC:30080]	105.103	1.07065	0.239119	4.47749	7.55265e-06	0.00256457
ENSG00000169764	7360	UGP2	UDP-glucose pyrophosphorylase 2 [Source:HGNC Symbol;Acc:HGNC:12527]	5738.21	-0.234851	0.0526647	-4.45937	8.21996e-06	0.00262422
ENSG00000111799	1303	COL12A1	collagen type XII alpha 1 chain [Source:HGNC Symbol;Acc:HGNC:2188]	4328.13	0.476888	0.107248	4.4466	8.7242e-06	0.00272836
ENSG00000087157	9489	PGS1	phosphatidylglycerophosphate synthase 1 [Source:HGNC Symbol;Acc:HGNC:30029]	966.589	0.315436	0.0711784	4.43163	9.35224e-06	0.00286627
ENSG00000119471	84263	HSDL2	hydroxysteroid dehydrogenase like 2 [Source:HGNC Symbol;Acc:HGNC:18572]	4604.04	-0.40212	0.0908986	-4.42383	9.69644e-06	0.0029135
ENSG00000166292	55273	TMEM100	transmembrane protein 100 [Source:HGNC Symbol;Acc:HGNC:25607]	1395.48	-0.787159	0.178233	-4.41646	1.00329e-05	0.00295661
ENSG00000206195	503637	DUXAP8	double homeobox A pseudogene 8 [Source:HGNC Symbol;Acc:HGNC:32187]	1439.67	0.331344	0.0752211	4.40494	1.05814e-05	0.00305943
ENSG00000138395	65061	CDK15	cyclin dependent kinase 15 [Source:HGNC Symbol;Acc:HGNC:14434]	538.946	-0.895271	0.204224	-4.38378	1.16639e-05	0.00330996
ENSG00000137809	22801	ITGA11	integrin subunit alpha 11 [Source:HGNC Symbol;Acc:HGNC:6136]	571.378	0.732521	0.167342	4.37739	1.2011e-05	0.00334649
ENSG00000091140	1738	DLD	dihydrolipoamide dehydrogenase [Source:HGNC Symbol;Acc:HGNC:2898]	5159.07	-0.314131	0.0720357	-4.36077	1.29605e-05	0.00354655
ENSG00000089060	80024	SLC8B1	solute carrier family 8 member B1 [Source:HGNC Symbol;Acc:HGNC:26175]	755.41	0.247847	0.0569919	4.34881	1.36877e-05	0.00367984
ENSG00000144810	1295	COL8A1	collagen type VIII alpha 1 chain [Source:HGNC Symbol;Acc:HGNC:2215]	184.413	1.06851	0.246467	4.33531	1.45554e-05	0.00384564
ENSG00000159399	3099	HK2	hexokinase 2 [Source:HGNC Symbol;Acc:HGNC:4923]	23257.4	-0.593927	0.137337	-4.3246	1.52808e-05	0.00396887
ENSG00000124875	6372	CXCL6	C-X-C motif chemokine ligand 6 [Source:HGNC Symbol;Acc:HGNC:10643]	538.377	1.35994	0.315602	4.30902	1.63978e-05	0.00411933
ENSG00000248144	126	ADH1C	alcohol dehydrogenase 1C (class I), gamma polypeptide [Source:HGNC Symbol;Acc:HGNC:251]	413.51	-1.1384	0.264064	-4.31107	1.6247e-05	0.00411933
ENSG00000179044	283849	EXOC3L1	exocyst complex component 3 like 1 [Source:HGNC Symbol;Acc:HGNC:27540]	61.6128	-0.851093	0.198135	-4.29551	1.7429e-05	0.00430777
ENSG00000147251	139818	DOCK11	dedicator of cytokinesis 11 [Source:HGNC Symbol;Acc:HGNC:23483]	5803.68	-0.566048	0.132082	-4.28558	1.82259e-05	0.00443324
ENSG00000204370	6392	SDHD	succinate dehydrogenase complex subunit D [Source:HGNC Symbol;Acc:HGNC:10683]	6464.93	-0.288181	0.0676692	-4.25867	2.05647e-05	0.00489236
ENSG00000254536	.	.	novel protein	89.9204	0.822836	0.193306	4.25664	2.0752e-05	0.00489236
ENSG00000104368	5327	PLAT	plasminogen activator, tissue type [Source:HGNC Symbol;Acc:HGNC:9051]	1547.66	0.725785	0.171322	4.23639	2.27141e-05	0.00527381
ENSG00000185924	146760	RTN4RL1	reticulon 4 receptor like 1 [Source:HGNC Symbol;Acc:HGNC:21329]	339.881	-1.13188	0.267478	-4.23167	2.31963e-05	0.00530537
ENSG00000163661	5806	PTX3	pentraxin 3 [Source:HGNC Symbol;Acc:HGNC:9692]	4918.42	0.715588	0.169594	4.21942	2.44936e-05	0.00551971
ENSG00000085662	231	AKR1B1	aldo-keto reductase family 1 member B [Source:HGNC Symbol;Acc:HGNC:381]	19635.6	0.494421	0.117409	4.21108	2.54148e-05	0.0056443
ENSG00000205364	4499	MT1M	metallothionein 1M [Source:HGNC Symbol;Acc:HGNC:14296]	1738.46	-0.680186	0.161791	-4.2041	2.62123e-05	0.00573824
ENSG00000142949	5792	PTPRF	protein tyrosine phosphatase receptor type F [Source:HGNC Symbol;Acc:HGNC:9670]	4395.54	-0.811019	0.193267	-4.19638	2.71219e-05	0.00585375
ENSG00000007866	7005	TEAD3	TEA domain transcription factor 3 [Source:HGNC Symbol;Acc:HGNC:11716]	1401.91	0.30267	0.0728459	4.15494	3.25376e-05	0.00692509
ENSG00000006327	51330	TNFRSF12A	TNF receptor superfamily member 12A [Source:HGNC Symbol;Acc:HGNC:18152]	1409.65	0.665591	0.160881	4.13717	3.51613e-05	0.00699755
ENSG00000102893	5257	PHKB	phosphorylase kinase regulatory subunit beta [Source:HGNC Symbol;Acc:HGNC:8927]	2247.6	-0.206169	0.0498155	-4.13865	3.4936e-05	0.00699755
ENSG00000104325	1666	DECR1	2,4-dienoyl-CoA reductase 1 [Source:HGNC Symbol;Acc:HGNC:2753]	4419.33	-0.360924	0.0870052	-4.1483	3.34949e-05	0.00699755
ENSG00000188001	285386	TPRG1	tumor protein p63 regulated 1 [Source:HGNC Symbol;Acc:HGNC:24759]	314.273	-0.629616	0.151994	-4.14237	3.43733e-05	0.00699755
ENSG00000204054	124900275	LINC00963	long intergenic non-protein coding RNA 963 [Source:HGNC Symbol;Acc:HGNC:48716]	2499.49	-0.28235	0.068231	-4.13815	3.50112e-05	0.00699755
ENSG00000130158	57572	DOCK6	dedicator of cytokinesis 6 [Source:HGNC Symbol;Acc:HGNC:19189]	788.244	0.338897	0.0823573	4.11496	3.87239e-05	0.00741756
ENSG00000143416	8991	SELENBP1	selenium binding protein 1 [Source:HGNC Symbol;Acc:HGNC:10719]	7593.88	-0.61186	0.148619	-4.11695	3.83913e-05	0.00741756
ENSG00000198417	4494	MT1F	metallothionein 1F [Source:HGNC Symbol;Acc:HGNC:7398]	662.997	-0.565732	0.137393	-4.11763	3.82783e-05	0.00741756
ENSG00000073008	5817	PVR	PVR cell adhesion molecule [Source:HGNC Symbol;Acc:HGNC:9705]	1059.28	0.316246	0.0770725	4.10323	4.07422e-05	0.00754338
ENSG00000083123	594	BCKDHB	branched chain keto acid dehydrogenase E1 subunit beta [Source:HGNC Symbol;Acc:HGNC:987]	1506.42	-0.376211	0.0916786	-4.10359	4.06797e-05	0.00754338
ENSG00000288849	.	.	novel transcript	702.874	-0.407431	0.099311	-4.10258	4.08575e-05	0.00754338
ENSG00000095303	5742	PTGS1	prostaglandin-endoperoxide synthase 1 [Source:HGNC Symbol;Acc:HGNC:9604]	3274.3	0.664582	0.162434	4.0914	4.28777e-05	0.00782211
ENSG00000168765	2948	GSTM4	glutathione S-transferase mu 4 [Source:HGNC Symbol;Acc:HGNC:4636]	1081.71	-0.431659	0.105634	-4.08637	4.3817e-05	0.00789943
ENSG00000160307	6285	S100B	S100 calcium binding protein B [Source:HGNC Symbol;Acc:HGNC:10500]	89.3473	-2.93816	0.72051	-4.07788	4.54477e-05	0.00800506
ENSG00000163735	6374	CXCL5	C-X-C motif chemokine ligand 5 [Source:HGNC Symbol;Acc:HGNC:10642]	218.344	1.07194	0.262789	4.0791	4.52098e-05	0.00800506
ENSG00000106049	11112	HIBADH	3-hydroxyisobutyrate dehydrogenase [Source:HGNC Symbol;Acc:HGNC:4907]	2974.34	-0.25226	0.0620001	-4.0687	4.72765e-05	0.00814006
ENSG00000181195	5179	PENK	proenkephalin [Source:HGNC Symbol;Acc:HGNC:8831]	44.8362	1.09361	0.268774	4.06888	4.72388e-05	0.00814006
ENSG00000180902	728294	D2HGDH	D-2-hydroxyglutarate dehydrogenase [Source:HGNC Symbol;Acc:HGNC:28358]	1018.95	0.335122	0.0824509	4.06451	4.81344e-05	0.00819569
ENSG00000148331	140459	ASB6	ankyrin repeat and SOCS box containing 6 [Source:HGNC Symbol;Acc:HGNC:17181]	1504.5	0.326713	0.0806294	4.05203	5.07752e-05	0.00855031
ENSG00000295262	.	.	novel transcript, antisense to COX14 and GPD1 and SMARCD1	152.816	-1.32392	0.327149	-4.04685	5.19122e-05	0.00864677
ENSG00000166923	26585	GREM1	gremlin 1, DAN family BMP antagonist [Source:HGNC Symbol;Acc:HGNC:2001]	2314.93	1.18612	0.294471	4.02797	5.62605e-05	0.00927027
ENSG00000140350	8125	ANP32A	acidic nuclear phosphoprotein 32 family member A [Source:HGNC Symbol;Acc:HGNC:13233]	4533.25	-0.310869	0.0773305	-4.02001	5.81961e-05	0.00928956
ENSG00000179431	24147	FJX1	four-jointed box kinase 1 [Source:HGNC Symbol;Acc:HGNC:17166]	450.766	0.499627	0.124246	4.02127	5.78849e-05	0.00928956
ENSG00000197162	146540	ZNF785	zinc finger protein 785 [Source:HGNC Symbol;Acc:HGNC:26496]	355.569	0.322989	0.0803178	4.02138	5.78579e-05	0.00928956
ENSG00000109339	5602	MAPK10	mitogen-activated protein kinase 10 [Source:HGNC Symbol;Acc:HGNC:6872]	1877.13	-0.418205	0.10411	-4.01695	5.89563e-05	0.00931388
ENSG00000120694	10808	HSPH1	heat shock protein family H (Hsp110) member 1 [Source:HGNC Symbol;Acc:HGNC:16969]	6685.5	0.550272	0.137237	4.00966	6.0807e-05	0.00931807
ENSG00000120696	84078	KBTBD7	kelch repeat and BTB domain containing 7 [Source:HGNC Symbol;Acc:HGNC:25266]	619.046	-0.400758	0.099942	-4.0099	6.07435e-05	0.00931807
ENSG00000151967	29970	SCHIP1	schwannomin interacting protein 1 [Source:HGNC Symbol;Acc:HGNC:15678]	159.922	0.651561	0.162496	4.0097	6.07961e-05	0.00931807
ENSG00000084731	3797	KIF3C	kinesin family member 3C [Source:HGNC Symbol;Acc:HGNC:6321]	517.293	0.435189	0.108772	4.00094	6.30921e-05	0.00938664
ENSG00000151729	291	SLC25A4	solute carrier family 25 member 4 [Source:HGNC Symbol;Acc:HGNC:10990]	1875.61	-0.333545	0.083356	-4.00146	6.29536e-05	0.00938664
ENSG00000185973	55217	TMLHE	trimethyllysine hydroxylase, epsilon [Source:HGNC Symbol;Acc:HGNC:18308]	612.973	-0.346579	0.0865417	-4.00476	6.20801e-05	0.00938664
ENSG00000134815	9704	DHX34	DExH-box helicase 34 [Source:HGNC Symbol;Acc:HGNC:16719]	829.327	0.298983	0.0748284	3.99559	6.45344e-05	0.00941834
ENSG00000177465	122970	ACOT4	acyl-CoA thioesterase 4 [Source:HGNC Symbol;Acc:HGNC:19748]	51.4882	-0.834763	0.208817	-3.99758	6.39933e-05	0.00941834
ENSG00000083544	81550	TDRD3	tudor domain containing 3 [Source:HGNC Symbol;Acc:HGNC:20612]	534.789	-0.24598	0.0616445	-3.99031	6.59883e-05	0.00953966
ENSG00000115468	80303	EFHD1	EF-hand domain family member D1 [Source:HGNC Symbol;Acc:HGNC:29556]	344.946	0.765066	0.191844	3.98797	6.66413e-05	0.00954403
ENSG00000106089	6804	STX1A	syntaxin 1A [Source:HGNC Symbol;Acc:HGNC:11433]	263.534	0.788821	0.198159	3.98074	6.87007e-05	0.00959794
ENSG00000120053	2805	GOT1	glutamic-oxaloacetic transaminase 1 [Source:HGNC Symbol;Acc:HGNC:4432]	3864.72	-0.349445	0.0877474	-3.9824	6.82217e-05	0.00959794
ENSG00000304304	.	.	novel transcript	344.533	-1.02154	0.256664	-3.98006	6.88967e-05	0.00959794
ENSG00000091073	113878	DTX2	deltex E3 ubiquitin ligase 2 [Source:HGNC Symbol;Acc:HGNC:15973]	330.634	0.354675	0.0891707	3.97748	6.9649e-05	0.00961533
ENSG00000104267	760	CA2	carbonic anhydrase 2 [Source:HGNC Symbol;Acc:HGNC:1373]	65.0988	-0.914092	0.230263	-3.96978	7.19398e-05	0.0098429
ENSG00000023228	4719	NDUFS1	NADH:ubiquinone oxidoreductase core subunit S1 [Source:HGNC Symbol;Acc:HGNC:7707]	6223.18	-0.266617	0.0673511	-3.95861	7.53886e-05	0.0101338
ENSG00000115942	4999	ORC2	origin recognition complex subunit 2 [Source:HGNC Symbol;Acc:HGNC:8488]	548.922	0.341088	0.0861446	3.95948	7.51127e-05	0.0101338
ENSG00000182704	25987	TSKU	tsukushi, small leucine rich proteoglycan [Source:HGNC Symbol;Acc:HGNC:28850]	21229.1	-0.282528	0.0714183	-3.95597	7.62253e-05	0.0101572
ENSG00000170323	2167	FABP4	fatty acid binding protein 4 [Source:HGNC Symbol;Acc:HGNC:3559]	64078.4	-0.682689	0.172857	-3.94943	7.83365e-05	0.0103439
ENSG00000171303	3777	KCNK3	potassium two pore domain channel subfamily K member 3 [Source:HGNC Symbol;Acc:HGNC:6278]	3021.4	-1.00061	0.253481	-3.94748	7.89768e-05	0.0103439
ENSG00000273604	100170841	EPOP	elongin BC and polycomb repressive complex 2 associated protein [Source:HGNC Symbol;Acc:HGNC:34493]	753.055	-0.296407	0.0751358	-3.94495	7.98162e-05	0.0103653
ENSG00000178573	4094	MAF	MAF bZIP transcription factor [Source:HGNC Symbol;Acc:HGNC:6776]	1176.49	-0.322027	0.0816971	-3.94171	8.09016e-05	0.010418
ENSG00000101938	91851	CHRDL1	chordin like 1 [Source:HGNC Symbol;Acc:HGNC:29861]	334.439	-1.09288	0.277586	-3.93709	8.24766e-05	0.0104452
ENSG00000103381	55313	CPPED1	calcineurin like phosphoesterase domain containing 1 [Source:HGNC Symbol;Acc:HGNC:25632]	906.117	-0.444224	0.112776	-3.93899	8.1824e-05	0.0104452
ENSG00000140386	49855	SCAPER	S-phase cyclin A associated protein in the ER [Source:HGNC Symbol;Acc:HGNC:13081]	486.91	-0.308412	0.0784772	-3.92996	8.49604e-05	0.0106716
ENSG00000166823	55897	MESP1	mesoderm posterior bHLH transcription factor 1 [Source:HGNC Symbol;Acc:HGNC:29658]	213.458	-0.828993	0.211181	-3.9255	8.65481e-05	0.0106957
ENSG00000176454	254531	LPCAT4	lysophosphatidylcholine acyltransferase 4 [Source:HGNC Symbol;Acc:HGNC:30059]	946.172	0.519718	0.132335	3.92728	8.59121e-05	0.0106957
ENSG00000196517	6536	SLC6A9	solute carrier family 6 member 9 [Source:HGNC Symbol;Acc:HGNC:11056]	974.717	0.482478	0.123027	3.92174	8.79124e-05	0.0107774
ENSG00000136830	64855	NIBAN2	niban apoptosis regulator 2 [Source:HGNC Symbol;Acc:HGNC:25282]	5685.05	0.352792	0.0902272	3.91003	9.22831e-05	0.011135
ENSG00000182979	9112	MTA1	metastasis associated 1 [Source:HGNC Symbol;Acc:HGNC:7410]	2453.09	0.17452	0.0446334	3.91007	9.22677e-05	0.011135
ENSG00000175198	5095	PCCA	propionyl-CoA carboxylase subunit alpha [Source:HGNC Symbol;Acc:HGNC:8653]	1448.68	-0.38895	0.0996091	-3.90476	9.43183e-05	0.0112917
ENSG00000071564	6929	TCF3	transcription factor 3 [Source:HGNC Symbol;Acc:HGNC:11633]	1712.11	0.275845	0.0708769	3.89189	9.94675e-05	0.0116354
ENSG00000099260	54873	PALMD	palmdelphin [Source:HGNC Symbol;Acc:HGNC:15846]	2538.05	-0.641863	0.16481	-3.89457	9.83721e-05	0.0116354
ENSG00000122971	35	ACADS	acyl-CoA dehydrogenase short chain [Source:HGNC Symbol;Acc:HGNC:90]	1528.27	-0.517898	0.133062	-3.89215	9.93617e-05	0.0116354
ENSG00000116194	9068	ANGPTL1	angiopoietin like 1 [Source:HGNC Symbol;Acc:HGNC:489]	2240.95	-0.614914	0.158074	-3.89004	0.000100227	0.0116355
ENSG00000169313	64805	P2RY12	purinergic receptor P2Y12 [Source:HGNC Symbol;Acc:HGNC:18124]	195.455	-1.94897	0.501356	-3.88739	0.000101327	0.0116747
ENSG00000078070	56922	MCCC1	methylcrotonyl-CoA carboxylase subunit 1 [Source:HGNC Symbol;Acc:HGNC:6936]	1206.86	-0.426048	0.109774	-3.88114	0.000103969	0.0117149
ENSG00000110955	506	ATP5F1B	ATP synthase F1 subunit beta [Source:HGNC Symbol;Acc:HGNC:830]	33236.1	-0.346443	0.089245	-3.88193	0.000103629	0.0117149
ENSG00000141295	90507	SCRN2	secernin 2 [Source:HGNC Symbol;Acc:HGNC:30381]	1514.62	-0.633189	0.163024	-3.88401	0.000102747	0.0117149
ENSG00000139180	4704	NDUFA9	NADH:ubiquinone oxidoreductase subunit A9 [Source:HGNC Symbol;Acc:HGNC:7693]	2156.7	-0.294136	0.075826	-3.87909	0.00010485	0.0117279
ENSG00000106665	7461	CLIP2	CAP-Gly domain containing linker protein 2 [Source:HGNC Symbol;Acc:HGNC:2586]	3479.28	0.346508	0.0894829	3.87234	0.000107794	0.0118838
ENSG00000136295	80727	TTYH3	tweety family member 3 [Source:HGNC Symbol;Acc:HGNC:22222]	4741.36	0.439162	0.113385	3.87321	0.000107413	0.0118838
ENSG00000175505	23529	CLCF1	cardiotrophin like cytokine factor 1 [Source:HGNC Symbol;Acc:HGNC:17412]	539.091	0.706963	0.182726	3.86898	0.000109292	0.0119628
ENSG00000078668	7419	VDAC3	voltage dependent anion channel 3 [Source:HGNC Symbol;Acc:HGNC:12674]	4458.37	-0.207369	0.0536472	-3.86543	0.000110896	0.0120523
ENSG00000124374	400961	PAIP2B	poly(A) binding protein interacting protein 2B [Source:HGNC Symbol;Acc:HGNC:29200]	301.304	-0.416834	0.107973	-3.86056	0.000113129	0.0122084
ENSG00000092020	55012	PPP2R3C	protein phosphatase 2 regulatory subunit B''gamma [Source:HGNC Symbol;Acc:HGNC:17485]	1006.53	-0.264786	0.0687127	-3.85352	0.00011643	0.0123901
ENSG00000135218	948	CD36	CD36 molecule (CD36 blood group) [Source:HGNC Symbol;Acc:HGNC:1663]	10242.9	-0.637762	0.165434	-3.85507	0.000115695	0.0123901
ENSG00000116574	58480	RHOU	ras homolog family member U [Source:HGNC Symbol;Acc:HGNC:17794]	3242.16	-0.347809	0.0904204	-3.84658	0.000119779	0.012616
ENSG00000167705	83547	RILP	Rab interacting lysosomal protein [Source:HGNC Symbol;Acc:HGNC:30266]	483.131	-0.618031	0.160706	-3.84572	0.000120199	0.012616
ENSG00000110172	26973	CHORDC1	cysteine and histidine rich domain containing 1 [Source:HGNC Symbol;Acc:HGNC:14525]	1974.55	0.470982	0.122655	3.83988	0.000123094	0.0127452
ENSG00000139155	53919	SLCO1C1	solute carrier organic anion transporter family member 1C1 [Source:HGNC Symbol;Acc:HGNC:13819]	62.5679	-1.22394	0.318678	-3.84068	0.000122693	0.0127452
ENSG00000135929	1593	CYP27A1	cytochrome P450 family 27 subfamily A member 1 [Source:HGNC Symbol;Acc:HGNC:2605]	539.223	-0.524116	0.136695	-3.83419	0.000125977	0.0129561
ENSG00000107562	6387	CXCL12	C-X-C motif chemokine ligand 12 [Source:HGNC Symbol;Acc:HGNC:10672]	6638.59	0.437554	0.114389	3.82514	0.000130698	0.01313
ENSG00000131174	1349	COX7B	cytochrome c oxidase subunit 7B [Source:HGNC Symbol;Acc:HGNC:2291]	4005.46	-0.308638	0.0806492	-3.82692	0.000129758	0.01313
ENSG00000138029	3032	HADHB	hydroxyacyl-CoA dehydrogenase trifunctional multienzyme complex subunit beta [Source:HGNC Symbol;Acc:HGNC:4803]	12528.1	-0.304886	0.0796618	-3.82725	0.000129583	0.01313
ENSG00000156171	128338	DRAM2	DNA damage regulated autophagy modulator 2 [Source:HGNC Symbol;Acc:HGNC:28769]	3166.36	-0.397492	0.103936	-3.82439	0.000131094	0.01313
ENSG00000124181	5335	PLCG1	phospholipase C gamma 1 [Source:HGNC Symbol;Acc:HGNC:9065]	2887.54	0.174228	0.0456283	3.81843	0.000134304	0.0132779
ENSG00000172340	8801	SUCLG2	succinate-CoA ligase GDP-forming subunit beta [Source:HGNC Symbol;Acc:HGNC:11450]	2814.94	-0.225889	0.0591414	-3.81948	0.000133734	0.0132779
ENSG00000100412	50	ACO2	aconitase 2 [Source:HGNC Symbol;Acc:HGNC:118]	12101.2	-0.450527	0.118216	-3.81106	0.000138372	0.0135924
ENSG00000133835	3295	HSD17B4	hydroxysteroid 17-beta dehydrogenase 4 [Source:HGNC Symbol;Acc:HGNC:5213]	9462.3	-0.275311	0.0723822	-3.80358	0.000142621	0.0137237
ENSG00000136867	1318	SLC31A2	solute carrier family 31 member 2 [Source:HGNC Symbol;Acc:HGNC:11017]	535.483	0.454584	0.119475	3.80484	0.000141899	0.0137237
ENSG00000182752	5069	PAPPA	pappalysin 1 [Source:HGNC Symbol;Acc:HGNC:8602]	6579.56	0.634849	0.166959	3.80242	0.000143291	0.0137237
ENSG00000255639	.	.	novel protein	525.771	-0.455553	0.119783	-3.80316	0.000142864	0.0137237
ENSG00000189223	654433	PAX8-AS1	PAX8 antisense RNA 1 [Source:HGNC Symbol;Acc:HGNC:49271]	1567.41	0.29428	0.0774278	3.8007	0.000144289	0.0137334
ENSG00000187391	9863	MAGI2	membrane associated guanylate kinase, WW and PDZ domain containing 2 [Source:HGNC Symbol;Acc:HGNC:18957]	815.631	-0.282253	0.0743501	-3.79627	0.000146889	0.0138946
ENSG00000060762	51660	MPC1	mitochondrial pyruvate carrier 1 [Source:HGNC Symbol;Acc:HGNC:21606]	2176.51	-0.419602	0.11061	-3.79353	0.000148523	0.0139028
ENSG00000065665	55176	SEC61A2	SEC61 translocon subunit alpha 2 [Source:HGNC Symbol;Acc:HGNC:17702]	298.12	0.323313	0.0852715	3.79157	0.000149698	0.0139028
ENSG00000272841	117981787	MAP3K4-AS1	MAP3K4 antisense RNA 1 [Source:HGNC Symbol;Acc:HGNC:55048]	512.37	0.785641	0.207152	3.79259	0.000149086	0.0139028
ENSG00000095752	3589	IL11	interleukin 11 [Source:HGNC Symbol;Acc:HGNC:5966]	110.072	1.20058	0.316777	3.78999	0.000150653	0.0139073
ENSG00000139926	122786	FRMD6	FERM domain containing 6 [Source:HGNC Symbol;Acc:HGNC:19839]	2246.46	0.234214	0.0618239	3.7884	0.000151619	0.0139127
ENSG00000101986	215	ABCD1	ATP binding cassette subfamily D member 1 [Source:HGNC Symbol;Acc:HGNC:61]	802.559	-0.373996	0.0988815	-3.78226	0.000155412	0.0141758
ENSG00000140092	10516	FBLN5	fibulin 5 [Source:HGNC Symbol;Acc:HGNC:3602]	2047.14	0.65075	0.172278	3.77734	0.000158514	0.0143732
ENSG00000105953	4967	OGDH	oxoglutarate dehydrogenase [Source:HGNC Symbol;Acc:HGNC:8124]	6535.35	-0.29268	0.0775862	-3.77232	0.000161739	0.0145793
ENSG00000154529	728577	CNTNAP3B	contactin associated protein family member 3B [Source:HGNC Symbol;Acc:HGNC:32035]	61.9237	-0.791395	0.210115	-3.76648	0.000165565	0.0145811
ENSG00000166819	5346	PLIN1	perilipin 1 [Source:HGNC Symbol;Acc:HGNC:9076]	20656.7	-1.22467	0.325019	-3.76798	0.000164574	0.0145811
ENSG00000242802	9907	AP5Z1	adaptor related protein complex 5 subunit zeta 1 [Source:HGNC Symbol;Acc:HGNC:22197]	1973.08	0.172654	0.0457965	3.77003	0.000163229	0.0145811
ENSG00000293161	.	.	novel transcript	147.01	0.429459	0.11401	3.76687	0.000165305	0.0145811
ENSG00000096070	27154	BRPF3	bromodomain and PHD finger containing 3 [Source:HGNC Symbol;Acc:HGNC:14256]	2026.43	0.225976	0.0600779	3.76139	0.00016897	0.0146288
ENSG00000174996	64837	KLC2	kinesin light chain 2 [Source:HGNC Symbol;Acc:HGNC:20716]	1341.47	0.247385	0.0657666	3.76156	0.000168855	0.0146288
ENSG00000290873	100133091	LINC03009	long intergenic non-protein coding RNA 3009 [Source:HGNC Symbol;Acc:HGNC:56134]	312.833	0.507066	0.134761	3.7627	0.000168089	0.0146288
ENSG00000185100	122622	ADSS1	adenylosuccinate synthase 1 [Source:HGNC Symbol;Acc:HGNC:20093]	352.126	-0.612726	0.162982	-3.75947	0.000170274	0.0146589
ENSG00000130592	4046	LSP1	lymphocyte specific protein 1 [Source:HGNC Symbol;Acc:HGNC:6707]	158.352	-1.08013	0.287731	-3.75395	0.00017407	0.0149019
ENSG00000138696	658	BMPR1B	bone morphogenetic protein receptor type 1B [Source:HGNC Symbol;Acc:HGNC:1077]	147.793	0.955723	0.254902	3.74937	0.000177282	0.0150092
ENSG00000168004	117245	PLAAT5	phospholipase A and acyltransferase 5 [Source:HGNC Symbol;Acc:HGNC:24978]	692.797	-0.838261	0.223508	-3.75048	0.000176497	0.0150092
ENSG00000118246	22868	FASTKD2	FAST kinase domains 2 [Source:HGNC Symbol;Acc:HGNC:29160]	1863.5	-0.192426	0.0514358	-3.7411	0.000183219	0.015259
ENSG00000187860	550631	CCDC157	coiled-coil domain containing 157 [Source:HGNC Symbol;Acc:HGNC:33854]	122.666	0.564119	0.150681	3.74381	0.000181251	0.015259
ENSG00000213689	11277	TREX1	three prime repair exonuclease 1 [Source:HGNC Symbol;Acc:HGNC:12269]	738.904	-0.505837	0.135205	-3.74127	0.000183091	0.015259
ENSG00000176697	627	BDNF	brain derived neurotrophic factor [Source:HGNC Symbol;Acc:HGNC:1033]	152.342	0.735249	0.196642	3.73903	0.000184731	0.0153017
ENSG00000085063	966	CD59	CD59 molecule (CD59 blood group) [Source:HGNC Symbol;Acc:HGNC:1689]	12749.5	0.266944	0.0714375	3.73675	0.000186417	0.0153301
ENSG00000151470	132321	C4orf33	chromosome 4 open reading frame 33 [Source:HGNC Symbol;Acc:HGNC:27025]	227.463	-0.422839	0.113224	-3.73452	0.000188074	0.0153301
ENSG00000184983	4700	NDUFA6	NADH:ubiquinone oxidoreductase subunit A6 [Source:HGNC Symbol;Acc:HGNC:7690]	3635.3	-0.345451	0.0924898	-3.73501	0.000187704	0.0153301
ENSG00000167074	7008	TEF	TEF transcription factor, PAR bZIP family member [Source:HGNC Symbol;Acc:HGNC:11722]	2489.57	-0.482041	0.129244	-3.72968	0.000191722	0.0155447
ENSG00000130707	445	ASS1	argininosuccinate synthase 1 [Source:HGNC Symbol;Acc:HGNC:758]	8439.17	-0.525218	0.140908	-3.72738	0.000193483	0.0156049
ENSG00000110851	11108	PRDM4	PR/SET domain 4 [Source:HGNC Symbol;Acc:HGNC:9348]	1720.16	0.248481	0.0667793	3.72092	0.000198495	0.0159198
ENSG00000112992	23530	NNT	nicotinamide nucleotide transhydrogenase [Source:HGNC Symbol;Acc:HGNC:7863]	4072.68	-0.394293	0.106001	-3.71969	0.000199465	0.0159198
ENSG00000129911	83855	KLF16	KLF transcription factor 16 [Source:HGNC Symbol;Acc:HGNC:16857]	532.647	0.322686	0.0868672	3.7147	0.000203444	0.0161532
ENSG00000164929	79870	BAALC	BAALC binder of MAP3K1 and KLF4 [Source:HGNC Symbol;Acc:HGNC:14333]	180.281	0.796264	0.21448	3.71253	0.000205197	0.0162084
ENSG00000187634	148398	SAMD11	sterile alpha motif domain containing 11 [Source:HGNC Symbol;Acc:HGNC:28706]	83.8401	0.97103	0.261835	3.70856	0.000208443	0.0163804
ENSG00000116459	515	ATP5PB	ATP synthase peripheral stalk-membrane subunit b [Source:HGNC Symbol;Acc:HGNC:840]	7052.14	-0.272412	0.0734994	-3.70632	0.000210297	0.0164418
ENSG00000088682	57017	COQ9	coenzyme Q9 [Source:HGNC Symbol;Acc:HGNC:25302]	3135.92	-0.300552	0.0812091	-3.70097	0.000214779	0.016707
ENSG00000266412	8031	NCOA4	nuclear receptor coactivator 4 [Source:HGNC Symbol;Acc:HGNC:7671]	11024.4	-0.211814	0.0572562	-3.69941	0.000216097	0.0167246
ENSG00000173530	8793	TNFRSF10D	TNF receptor superfamily member 10d [Source:HGNC Symbol;Acc:HGNC:11907]	1639.41	0.630097	0.170446	3.69674	0.000218382	0.0168165
ENSG00000099994	56241	SUSD2	sushi domain containing 2 [Source:HGNC Symbol;Acc:HGNC:30667]	155.221	0.851613	0.23083	3.68935	0.000224825	0.0168884
ENSG00000101298	9751	SNPH	syntaphilin [Source:HGNC Symbol;Acc:HGNC:15931]	712.514	0.256299	0.0694145	3.6923	0.000222239	0.0168884
ENSG00000120318	64411	ARAP3	ArfGAP with RhoGAP domain, ankyrin repeat and PH domain 3 [Source:HGNC Symbol;Acc:HGNC:24097]	368.814	0.467004	0.126495	3.69189	0.00022259	0.0168884
ENSG00000141098	81577	GFOD2	Gfo/Idh/MocA-like oxidoreductase domain containing 2 [Source:HGNC Symbol;Acc:HGNC:28159]	689.959	0.200627	0.0543748	3.6897	0.000224518	0.0168884
ENSG00000250479	400916	CHCHD10	coiled-coil-helix-coiled-coil-helix domain containing 10 [Source:HGNC Symbol;Acc:HGNC:15559]	1650.3	-0.608843	0.165013	-3.68967	0.000224548	0.0168884
ENSG00000123360	5153	PDE1B	phosphodiesterase 1B [Source:HGNC Symbol;Acc:HGNC:8775]	798.696	-0.719636	0.195361	-3.68362	0.000229942	0.0170223
ENSG00000167315	10449	ACAA2	acetyl-CoA acyltransferase 2 [Source:HGNC Symbol;Acc:HGNC:83]	5107.75	-0.358503	0.0972709	-3.68561	0.000228157	0.0170223
ENSG00000291087	1416	CRYBB2P1	crystallin beta B2 pseudogene 1 [Source:NCBI gene (formerly Entrezgene);Acc:1416]	392.737	0.277567	0.0753309	3.68464	0.000229029	0.0170223
ENSG00000183580	23194	FBXL7	F-box and leucine rich repeat protein 7 [Source:HGNC Symbol;Acc:HGNC:13604]	635.649	0.399921	0.108788	3.67616	0.000236769	0.0172774
ENSG00000185359	9146	HGS	hepatocyte growth factor-regulated tyrosine kinase substrate [Source:HGNC Symbol;Acc:HGNC:4897]	4368.3	0.174789	0.0475253	3.67781	0.000235241	0.0172774
ENSG00000188257	5320	PLA2G2A	phospholipase A2 group IIA [Source:HGNC Symbol;Acc:HGNC:9031]	350.101	-1.27445	0.346623	-3.67677	0.000236205	0.0172774
ENSG00000069535	4129	MAOB	monoamine oxidase B [Source:HGNC Symbol;Acc:HGNC:6834]	126.099	-0.790629	0.215688	-3.66561	0.000246747	0.0179202
ENSG00000263620	.	.	novel protein	77.117	-0.667286	0.182127	-3.66384	0.000248463	0.0179596
ENSG00000083720	5019	OXCT1	3-oxoacid CoA-transferase 1 [Source:HGNC Symbol;Acc:HGNC:8527]	2402	-0.530825	0.145146	-3.65719	0.000254996	0.0182766
ENSG00000133119	5983	RFC3	replication factor C subunit 3 [Source:HGNC Symbol;Acc:HGNC:9971]	289.61	-0.327032	0.0894328	-3.65673	0.000255451	0.0182766
ENSG00000172159	257019	FRMD3	FERM domain containing 3 [Source:HGNC Symbol;Acc:HGNC:24125]	246.137	-0.92896	0.254109	-3.65576	0.000256425	0.0182766
ENSG00000107537	5264	PHYH	phytanoyl-CoA 2-hydroxylase [Source:HGNC Symbol;Acc:HGNC:8940]	3154.54	-0.308571	0.0845275	-3.65054	0.000261692	0.0185481
ENSG00000133816	9645	MICAL2	microtubule associated monooxygenase, calponin and LIM domain containing 2 [Source:HGNC Symbol;Acc:HGNC:24693]	497.267	0.761488	0.208852	3.64606	0.000266288	0.0185481
ENSG00000138641	8916	HERC3	HECT and RLD domain containing E3 ubiquitin protein ligase 3 [Source:HGNC Symbol;Acc:HGNC:4876]	780.578	-0.304953	0.0836125	-3.64721	0.000265103	0.0185481
ENSG00000140939	8996	NOL3	nucleolar protein 3 [Source:HGNC Symbol;Acc:HGNC:7869]	1457.27	-0.423374	0.116113	-3.64623	0.000266114	0.0185481
ENSG00000165948	122509	IFI27L1	interferon alpha inducible protein 27 like 1 [Source:HGNC Symbol;Acc:HGNC:19754]	552.522	-0.419029	0.114902	-3.64685	0.000265478	0.0185481
ENSG00000149090	25891	PAMR1	peptidase domain containing associated with muscle regeneration 1 [Source:HGNC Symbol;Acc:HGNC:24554]	1904.48	0.769109	0.211155	3.64239	0.00027012	0.01873
ENSG00000166816	197257	LDHD	lactate dehydrogenase D [Source:HGNC Symbol;Acc:HGNC:19708]	449.548	-0.553226	0.152039	-3.63872	0.000274	0.0189134
ENSG00000100077	157	GRK3	G protein-coupled receptor kinase 3 [Source:HGNC Symbol;Acc:HGNC:290]	1372.24	-0.574723	0.158276	-3.63114	0.000282169	0.0193034
ENSG00000285000	.	.	novel protein, AGGF1-ZBED3-AS1 readthrough	57.1392	-3.62104	0.996991	-3.63197	0.00028127	0.0193034
ENSG00000170899	2941	GSTA4	glutathione S-transferase alpha 4 [Source:HGNC Symbol;Acc:HGNC:4629]	1804.09	-0.231558	0.0638184	-3.62838	0.000285203	0.0193566
ENSG00000183876	340075	ARSI	arylsulfatase family member I [Source:HGNC Symbol;Acc:HGNC:32521]	127.37	0.776459	0.21401	3.62814	0.000285473	0.0193566
ENSG00000147592	51110	LACTB2	lactamase beta 2 [Source:HGNC Symbol;Acc:HGNC:18512]	1298.4	-0.327698	0.0904866	-3.62151	0.000292886	0.0197006
ENSG00000151376	10873	ME3	malic enzyme 3 [Source:HGNC Symbol;Acc:HGNC:6985]	421.841	-0.612795	0.169219	-3.62131	0.000293118	0.0197006
ENSG00000164898	154791	FMC1	formation of mitochondrial complex V assembly factor 1 homolog [Source:HGNC Symbol;Acc:HGNC:26946]	563.759	-0.407982	0.11275	-3.61846	0.000296356	0.0198313
ENSG00000123472	64756	ATPAF1	ATP synthase mitochondrial F1 complex assembly factor 1 [Source:HGNC Symbol;Acc:HGNC:18803]	2579.42	-0.257049	0.0711197	-3.61431	0.000301148	0.0199199
ENSG00000181092	9370	ADIPOQ	adiponectin, C1Q and collagen domain containing [Source:HGNC Symbol;Acc:HGNC:13633]	40924.3	-1.21808	0.337052	-3.61394	0.00030158	0.0199199
ENSG00000197841	339318	ZNF181	zinc finger protein 181 [Source:HGNC Symbol;Acc:HGNC:12971]	745.411	-0.282037	0.0780279	-3.61457	0.000300844	0.0199199
ENSG00000032444	10908	PNPLA6	patatin like phospholipase domain containing 6 [Source:HGNC Symbol;Acc:HGNC:16268]	2342.65	0.18613	0.0515694	3.60932	0.000307006	0.0199605
ENSG00000118369	57558	USP35	ubiquitin specific peptidase 35 [Source:HGNC Symbol;Acc:HGNC:20061]	619.972	0.282781	0.0783151	3.61082	0.000305236	0.0199605
ENSG00000144306	79634	SCRN3	secernin 3 [Source:HGNC Symbol;Acc:HGNC:30382]	691.295	-0.215511	0.0597153	-3.60898	0.000307406	0.0199605
ENSG00000183160	338773	TMEM119	transmembrane protein 119 [Source:HGNC Symbol;Acc:HGNC:27884]	2079.14	0.668096	0.185102	3.60934	0.00030698	0.0199605
ENSG00000042286	84883	AIFM2	apoptosis inducing factor mitochondria associated 2 [Source:HGNC Symbol;Acc:HGNC:21411]	4767.16	-0.326279	0.0904355	-3.60786	0.000308728	0.0199618
ENSG00000219607	648791	PPP1R3G	protein phosphatase 1 regulatory subunit 3G [Source:HGNC Symbol;Acc:HGNC:14945]	244.986	-0.465646	0.129158	-3.60526	0.000311844	0.0200786
ENSG00000171723	10243	GPHN	gephyrin [Source:HGNC Symbol;Acc:HGNC:15465]	1420.27	-0.302667	0.0840605	-3.60058	0.000317502	0.0203573
ENSG00000133317	85329	LGALS12	galectin 12 [Source:HGNC Symbol;Acc:HGNC:15788]	3938.44	-1.15988	0.322241	-3.59944	0.000318909	0.0203623
ENSG00000225684	100128385	FAM225B	family with sequence similarity 225 member B [Source:HGNC Symbol;Acc:HGNC:21865]	278.605	0.649885	0.180659	3.5973	0.000321533	0.0204447
ENSG00000039537	729	C6	complement C6 [Source:HGNC Symbol;Acc:HGNC:1339]	6675.07	-1.2895	0.358936	-3.59255	0.000327458	0.0207354
ENSG00000101216	26205	GMEB2	glucocorticoid modulatory element binding protein 2 [Source:HGNC Symbol;Acc:HGNC:4371]	745.714	0.22065	0.0614983	3.5879	0.000333348	0.0208132
ENSG00000103187	23406	COTL1	coactosin like F-actin binding protein 1 [Source:HGNC Symbol;Acc:HGNC:18304]	6187.12	0.288646	0.0804824	3.58645	0.000335207	0.0208132
ENSG00000107020	55848	PLGRKT	plasminogen receptor with a C-terminal lysine [Source:HGNC Symbol;Acc:HGNC:23633]	797.196	-0.306471	0.0853907	-3.58905	0.000331889	0.0208132
ENSG00000164904	501	ALDH7A1	aldehyde dehydrogenase 7 family member A1 [Source:HGNC Symbol;Acc:HGNC:877]	3239.17	-0.254926	0.0710845	-3.58624	0.000335478	0.0208132
ENSG00000185052	57419	SLC24A3	solute carrier family 24 member 3 [Source:HGNC Symbol;Acc:HGNC:10977]	792.544	-0.48446	0.135085	-3.58634	0.000335349	0.0208132
ENSG00000153317	50807	ASAP1	ArfGAP with SH3 domain, ankyrin repeat and PH domain 1 [Source:HGNC Symbol;Acc:HGNC:2720]	3082.97	0.387545	0.108112	3.58468	0.000337496	0.020854
ENSG00000073578	6389	SDHA	succinate dehydrogenase complex flavoprotein subunit A [Source:HGNC Symbol;Acc:HGNC:10680]	7265.29	-0.250812	0.0700441	-3.58078	0.000342573	0.0210827
ENSG00000167363	64122	FN3K	fructosamine 3 kinase [Source:HGNC Symbol;Acc:HGNC:24822]	133.617	-0.670836	0.187428	-3.57916	0.000344701	0.0211288
ENSG00000168268	64943	NT5DC2	5'-nucleotidase domain containing 2 [Source:HGNC Symbol;Acc:HGNC:25717]	2312.23	0.353081	0.0987714	3.57473	0.000350591	0.0214042
ENSG00000107738	64115	VSIR	V-set immunoregulatory receptor [Source:HGNC Symbol;Acc:HGNC:30085]	949.314	-0.598135	0.167392	-3.57325	0.000352577	0.0214401
ENSG00000151150	288	ANK3	ankyrin 3 [Source:HGNC Symbol;Acc:HGNC:494]	3202.3	-0.596777	0.167196	-3.56931	0.000357917	0.0216787
ENSG00000213062	.	.	novel transcript	469.288	-0.456669	0.128087	-3.5653	0.000363442	0.0219092
ENSG00000274012	378706	RN7SL2	RNA component of signal recognition particle 7SL2 [Source:HGNC Symbol;Acc:HGNC:23134]	12146.1	-0.450339	0.126341	-3.56448	0.000364582	0.0219092
ENSG00000139211	347902	AMIGO2	adhesion molecule with Ig like domain 2 [Source:HGNC Symbol;Acc:HGNC:24073]	687.886	-0.400005	0.112277	-3.56265	0.000367132	0.0219763
ENSG00000153487	3621	ING1	inhibitor of growth family member 1 [Source:HGNC Symbol;Acc:HGNC:6062]	1797.98	-0.243579	0.0684809	-3.55689	0.000375278	0.0220034
ENSG00000166148	552	AVPR1A	arginine vasopressin receptor 1A [Source:HGNC Symbol;Acc:HGNC:895]	84.7014	-1.07331	0.301554	-3.55926	0.000371897	0.0220034
ENSG00000171992	11346	SYNPO	synaptopodin [Source:HGNC Symbol;Acc:HGNC:30672]	2221.69	-0.401564	0.112818	-3.5594	0.000371697	0.0220034
ENSG00000173227	91683	SYT12	synaptotagmin 12 [Source:HGNC Symbol;Acc:HGNC:18381]	146.834	-0.793208	0.223047	-3.55624	0.000376199	0.0220034
ENSG00000177613	23283	CSTF2T	cleavage stimulation factor subunit 2 tau variant [Source:HGNC Symbol;Acc:HGNC:17086]	3108.98	-0.211545	0.0594366	-3.55917	0.000372025	0.0220034
ENSG00000205707	144363	ETFRF1	electron transfer flavoprotein regulatory factor 1 [Source:HGNC Symbol;Acc:HGNC:27052]	722.11	-0.246864	0.0693798	-3.55815	0.000373471	0.0220034
ENSG00000050820	9564	BCAR1	BCAR1 scaffold protein, Cas family member [Source:HGNC Symbol;Acc:HGNC:971]	2418.91	0.258851	0.0729096	3.5503	0.000384787	0.0222509
ENSG00000114742	57599	WDR48	WD repeat domain 48 [Source:HGNC Symbol;Acc:HGNC:30914]	1920.42	-0.16879	0.0475294	-3.55129	0.000383355	0.0222509
ENSG00000160862	563	AZGP1	alpha-2-glycoprotein 1, zinc-binding [Source:HGNC Symbol;Acc:HGNC:910]	1393.36	-1.42411	0.401051	-3.55094	0.000383853	0.0222509
ENSG00000158158	26504	CNNM4	cyclin and CBS domain divalent metal cation transport mediator 4 [Source:HGNC Symbol;Acc:HGNC:105]	599.656	0.303929	0.0857042	3.54626	0.000390744	0.0225104
ENSG00000175287	254295	PHYHD1	phytanoyl-CoA dioxygenase domain containing 1 [Source:HGNC Symbol;Acc:HGNC:23396]	927.222	-0.425358	0.120051	-3.54315	0.000395377	0.022692
ENSG00000170915	85315	PAQR8	progestin and adipoQ receptor family member 8 [Source:HGNC Symbol;Acc:HGNC:15708]	177.152	0.403973	0.114055	3.5419	0.000397254	0.0227146
ENSG00000139508	283537	SLC46A3	solute carrier family 46 member 3 [Source:HGNC Symbol;Acc:HGNC:27501]	341.231	-0.665491	0.188011	-3.53964	0.000400675	0.0228251
ENSG00000181061	25994	HIGD1A	HIG1 hypoxia inducible domain family member 1A [Source:HGNC Symbol;Acc:HGNC:29527]	5599.68	-0.21027	0.0594464	-3.53713	0.000404494	0.0229573
ENSG00000143369	1893	ECM1	extracellular matrix protein 1 [Source:HGNC Symbol;Acc:HGNC:3153]	2760.72	-0.639183	0.180892	-3.53351	0.000410088	0.0231889
ENSG00000293176	204010	RPSAP52	ribosomal protein SA pseudogene 52 [Source:HGNC Symbol;Acc:HGNC:35752]	52.7236	0.88173	0.249779	3.53003	0.000415506	0.0234089
ENSG00000100429	83933	HDAC10	histone deacetylase 10 [Source:HGNC Symbol;Acc:HGNC:18128]	408.604	0.29475	0.0835335	3.52852	0.000417884	0.0234566
ENSG00000106125	84182	MINDY4	MINDY lysine 48 deubiquitinase 4 [Source:HGNC Symbol;Acc:HGNC:21916]	126.291	0.468597	0.132847	3.52735	0.000419741	0.0234748
ENSG00000105982	140545	RNF32	ring finger protein 32 [Source:HGNC Symbol;Acc:HGNC:17118]	60.5716	-0.602618	0.171004	-3.52401	0.000425073	0.0235156
ENSG00000125144	4495	MT1G	metallothionein 1G [Source:HGNC Symbol;Acc:HGNC:7399]	604.656	-0.611367	0.173429	-3.52518	0.000423201	0.0235156
ENSG00000145331	93587	TRMT10A	tRNA methyltransferase 10A [Source:HGNC Symbol;Acc:HGNC:28403]	423.104	-0.397524	0.112786	-3.5246	0.00042412	0.0235156
ENSG00000163697	323	APBB2	amyloid beta precursor protein binding family B member 2 [Source:HGNC Symbol;Acc:HGNC:582]	1500.69	0.279018	0.0792675	3.51995	0.000431625	0.0237922
ENSG00000131386	117248	GALNT15	polypeptide N-acetylgalactosaminyltransferase 15 [Source:HGNC Symbol;Acc:HGNC:21531]	2795.94	0.369868	0.105337	3.51128	0.000445959	0.0244538
ENSG00000189367	9729	KIAA0408	KIAA0408 [Source:HGNC Symbol;Acc:HGNC:21636]	219.504	-0.623754	0.177692	-3.5103	0.000447598	0.0244538
ENSG00000214654	100288842	B3GALT9	beta-1,3-galactosyltransferase 9 [Source:HGNC Symbol;Acc:HGNC:53652]	282.51	-0.307615	0.0876441	-3.50982	0.000448415	0.0244538
ENSG00000173599	5091	PC	pyruvate carboxylase [Source:HGNC Symbol;Acc:HGNC:8636]	7689	-0.440419	0.125563	-3.50755	0.000452259	0.0245759
ENSG00000119688	5826	ABCD4	ATP binding cassette subfamily D member 4 [Source:HGNC Symbol;Acc:HGNC:68]	1055.26	0.202751	0.057859	3.50423	0.00045793	0.0246759
ENSG00000157064	23057	NMNAT2	nicotinamide nucleotide adenylyltransferase 2 [Source:HGNC Symbol;Acc:HGNC:16789]	139.015	0.605848	0.172881	3.50443	0.000457585	0.0246759
ENSG00000197296	128486	FITM2	fat storage inducing transmembrane protein 2 [Source:HGNC Symbol;Acc:HGNC:16135]	2461.21	-0.519815	0.148364	-3.50365	0.000458929	0.0246759
ENSG00000181104	2149	F2R	coagulation factor II thrombin receptor [Source:HGNC Symbol;Acc:HGNC:3537]	2787.65	0.425793	0.121654	3.50005	0.000465177	0.0248711
ENSG00000198113	54863	TOR4A	torsin family 4 member A [Source:HGNC Symbol;Acc:HGNC:25981]	58.0803	0.628903	0.179703	3.49969	0.000465806	0.0248711
ENSG00000107736	64072	CDH23	cadherin related 23 [Source:HGNC Symbol;Acc:HGNC:13733]	632.883	-0.638117	0.182625	-3.49414	0.00047559	0.0252999
ENSG00000119711	4329	ALDH6A1	aldehyde dehydrogenase 6 family member A1 [Source:HGNC Symbol;Acc:HGNC:7179]	2893.75	-0.457433	0.130959	-3.49295	0.00047772	0.0252999
ENSG00000186204	66002	CYP4F12	cytochrome P450 family 4 subfamily F member 12 [Source:HGNC Symbol;Acc:HGNC:18857]	53.2906	-1.34228	0.384349	-3.49235	0.000478789	0.0252999
ENSG00000064886	1117	CHI3L2	chitinase 3 like 2 [Source:HGNC Symbol;Acc:HGNC:1933]	4964.25	-1.04697	0.299888	-3.49119	0.00048088	0.025323
ENSG00000119673	10965	ACOT2	acyl-CoA thioesterase 2 [Source:HGNC Symbol;Acc:HGNC:18431]	4038.69	-0.526961	0.151023	-3.48928	0.000484321	0.0254169
ENSG00000171823	144699	FBXL14	F-box and leucine rich repeat protein 14 [Source:HGNC Symbol;Acc:HGNC:28624]	417.238	0.300927	0.0862799	3.4878	0.000487006	0.0254706
ENSG00000236136	.	ADORA2BP1	adenosine A2b receptor pseudogene 1 [Source:HGNC Symbol;Acc:HGNC:265]	92.5931	-0.478684	0.137327	-3.48572	0.000490807	0.025582
ENSG00000183549	54988	ACSM5	acyl-CoA synthetase medium chain family member 5 [Source:HGNC Symbol;Acc:HGNC:26060]	95.2548	-0.804207	0.230808	-3.48431	0.0004934	0.0256232
ENSG00000243989	95	ACY1	aminoacylase 1 [Source:HGNC Symbol;Acc:HGNC:177]	1505.16	-0.394361	0.113209	-3.48348	0.00049494	0.0256232
ENSG00000081189	4208	MEF2C	myocyte enhancer factor 2C [Source:HGNC Symbol;Acc:HGNC:6996]	455.509	-0.567684	0.163057	-3.4815	0.000498611	0.0257152
ENSG00000183072	1482	NKX2-5	NK2 homeobox 5 [Source:HGNC Symbol;Acc:HGNC:2488]	94.7865	-0.664661	0.190955	-3.48072	0.000500075	0.0257152
ENSG00000110660	54733	SLC35F2	solute carrier family 35 member F2 [Source:HGNC Symbol;Acc:HGNC:23615]	766.505	0.427285	0.122973	3.47463	0.00051155	0.0259549
ENSG00000112276	11149	BVES	blood vessel epicardial substance [Source:HGNC Symbol;Acc:HGNC:1152]	579.578	0.280914	0.080833	3.47524	0.000510395	0.0259549
ENSG00000124523	23408	SIRT5	sirtuin 5 [Source:HGNC Symbol;Acc:HGNC:14933]	732.702	-0.227069	0.0653632	-3.47396	0.000512846	0.0259549
ENSG00000154153	54463	RETREG1	reticulophagy regulator 1 [Source:HGNC Symbol;Acc:HGNC:25964]	1594.43	-0.410652	0.118149	-3.47571	0.000509507	0.0259549
ENSG00000183864	10766	TOB2	transducer of ERBB2, 2 [Source:HGNC Symbol;Acc:HGNC:11980]	7530.93	-0.483572	0.139207	-3.47377	0.000513204	0.0259549
ENSG00000151365	7069	THRSP	thyroid hormone responsive [Source:HGNC Symbol;Acc:HGNC:11800]	2297.85	-1.34048	0.386176	-3.47115	0.000518229	0.0261229
ENSG00000162496	9249	DHRS3	dehydrogenase/reductase 3 [Source:HGNC Symbol;Acc:HGNC:17693]	1615.15	-0.559196	0.161474	-3.46307	0.000534049	0.0267655
ENSG00000164683	23462	HEY1	hes related family bHLH transcription factor with YRPW motif 1 [Source:HGNC Symbol;Acc:HGNC:4880]	111.927	0.557049	0.160864	3.46286	0.000534472	0.0267655
ENSG00000141447	114876	OSBPL1A	oxysterol binding protein like 1A [Source:HGNC Symbol;Acc:HGNC:16398]	3624.14	-0.192543	0.0556384	-3.46061	0.000538948	0.0268144
ENSG00000162706	57863	CADM3	cell adhesion molecule 3 [Source:HGNC Symbol;Acc:HGNC:17601]	1047.09	-0.562813	0.1626	-3.46134	0.000537493	0.0268144
ENSG00000132383	6117	RPA1	replication protein A1 [Source:HGNC Symbol;Acc:HGNC:10289]	3417.08	-0.187433	0.0542519	-3.45486	0.000550584	0.0271546
ENSG00000137033	90865	IL33	interleukin 33 [Source:HGNC Symbol;Acc:HGNC:16028]	713.404	0.559412	0.161932	3.4546	0.000551101	0.0271546
ENSG00000149091	8525	DGKZ	diacylglycerol kinase zeta [Source:HGNC Symbol;Acc:HGNC:2857]	1236.33	0.201612	0.0583386	3.45588	0.000548491	0.0271546
ENSG00000114054	5096	PCCB	propionyl-CoA carboxylase subunit beta [Source:HGNC Symbol;Acc:HGNC:8654]	1823.13	-0.27252	0.0789737	-3.45076	0.000559001	0.0273311
ENSG00000131652	79228	THOC6	THO complex subunit 6 [Source:HGNC Symbol;Acc:HGNC:28369]	666.25	0.289363	0.083835	3.45157	0.000557331	0.0273311
ENSG00000164543	9263	STK17A	serine/threonine kinase 17a [Source:HGNC Symbol;Acc:HGNC:11395]	1738.54	0.326053	0.0945008	3.45027	0.000560034	0.0273311
ENSG00000274070	729438	CASTOR2	cytosolic arginine sensor for mTORC1 subunit 2 [Source:HGNC Symbol;Acc:HGNC:37073]	533.616	0.333129	0.0966317	3.44741	0.000565985	0.0275338
ENSG00000143147	23432	GPR161	G protein-coupled receptor 161 [Source:HGNC Symbol;Acc:HGNC:23694]	541.904	0.433595	0.125841	3.44557	0.000569864	0.0275476
ENSG00000167216	83473	KATNAL2	katanin catalytic subunit A1 like 2 [Source:HGNC Symbol;Acc:HGNC:25387]	361.878	-0.441852	0.128225	-3.44591	0.000569146	0.0275476
ENSG00000125505	79143	MBOAT7	membrane bound O-acyltransferase domain containing 7 [Source:HGNC Symbol;Acc:HGNC:15505]	2507.26	0.308889	0.0897918	3.44006	0.000581591	0.0279382
ENSG00000175040	9435	CHST2	carbohydrate sulfotransferase 2 [Source:HGNC Symbol;Acc:HGNC:1970]	6674.56	0.480877	0.139768	3.44054	0.000580552	0.0279382
ENSG00000080166	1638	DCT	dopachrome tautomerase [Source:HGNC Symbol;Acc:HGNC:2709]	160.506	-1.13211	0.329611	-3.43468	0.000593248	0.0280004
ENSG00000102287	2564	GABRE	gamma-aminobutyric acid type A receptor subunit epsilon [Source:HGNC Symbol;Acc:HGNC:4085]	1040.71	0.638453	0.185884	3.43469	0.00059324	0.0280004
ENSG00000172469	79694	MANEA	mannosidase endo-alpha [Source:HGNC Symbol;Acc:HGNC:21072]	4690.25	-0.47313	0.137716	-3.43554	0.000591369	0.0280004
ENSG00000213949	3672	ITGA1	integrin subunit alpha 1 [Source:HGNC Symbol;Acc:HGNC:6134]	620.44	0.637444	0.185605	3.43441	0.000593848	0.0280004
ENSG00000223547	284391	ZNF844	zinc finger protein 844 [Source:HGNC Symbol;Acc:HGNC:25932]	885.649	-0.389617	0.113345	-3.43744	0.000587233	0.0280004
ENSG00000245060	729678	LINC00847	long intergenic non-protein coding RNA 847 [Source:HGNC Symbol;Acc:HGNC:45050]	1437.92	-0.428086	0.124643	-3.43449	0.000593677	0.0280004
ENSG00000165731	5979	RET	ret proto-oncogene [Source:HGNC Symbol;Acc:HGNC:9967]	698.807	-0.996639	0.290263	-3.43357	0.000595677	0.0280005
ENSG00000197324	26020	LRP10	LDL receptor related protein 10 [Source:HGNC Symbol;Acc:HGNC:14553]	10410.5	0.18344	0.0534493	3.43203	0.000599076	0.0280741
ENSG00000293352	113157	RPLP0P2	ribosomal protein lateral stalk subunit P0 pseudogene 2 [Source:HGNC Symbol;Acc:HGNC:17960]	135.291	1.25735	0.366484	3.43083	0.000601736	0.0281128
ENSG00000108381	443	ASPA	aspartoacylase [Source:HGNC Symbol;Acc:HGNC:756]	1456.06	-0.561906	0.163991	-3.42644	0.000611549	0.0282859
ENSG00000115170	90	ACVR1	activin A receptor type 1 [Source:HGNC Symbol;Acc:HGNC:171]	2572.38	0.374193	0.109159	3.42797	0.000608104	0.0282859
ENSG00000151726	2180	ACSL1	acyl-CoA synthetase long chain family member 1 [Source:HGNC Symbol;Acc:HGNC:3569]	39475.4	-0.495202	0.144525	-3.42641	0.000611608	0.0282859
ENSG00000186866	23275	POFUT2	protein O-fucosyltransferase 2 [Source:HGNC Symbol;Acc:HGNC:14683]	1538.65	0.260072	0.0759141	3.42587	0.000612825	0.0282859
ENSG00000111252	10019	SH2B3	SH2B adaptor protein 3 [Source:HGNC Symbol;Acc:HGNC:29605]	2285.5	0.7198	0.210301	3.42272	0.000619984	0.0283605
ENSG00000130203	348	APOE	apolipoprotein E [Source:HGNC Symbol;Acc:HGNC:613]	353920	-0.742682	0.216986	-3.42271	0.000619992	0.0283605
ENSG00000168487	649	BMP1	bone morphogenetic protein 1 [Source:HGNC Symbol;Acc:HGNC:1067]	2511.78	0.407254	0.118968	3.42323	0.000618815	0.0283605
ENSG00000290586	.	.	novel transcript	34.9249	-1.76223	0.515467	-3.41871	0.000629195	0.0286958
ENSG00000109920	23360	FNBP4	formin binding protein 4 [Source:HGNC Symbol;Acc:HGNC:19752]	2620.2	0.196305	0.0574565	3.41658	0.000634136	0.0288353
ENSG00000110888	65981	CAPRIN2	caprin family member 2 [Source:HGNC Symbol;Acc:HGNC:21259]	1252.25	0.21267	0.0623948	3.40846	0.000653303	0.0292767
ENSG00000147454	51312	SLC25A37	solute carrier family 25 member 37 [Source:HGNC Symbol;Acc:HGNC:29786]	2650.88	0.233273	0.06844	3.40842	0.000653396	0.0292767
ENSG00000148671	10974	ADIRF	adipogenesis regulatory factor [Source:HGNC Symbol;Acc:HGNC:24043]	978.915	-1.3166	0.386113	-3.40987	0.000649932	0.0292767
ENSG00000152234	498	ATP5F1A	ATP synthase F1 subunit alpha [Source:HGNC Symbol;Acc:HGNC:823]	23600.3	-0.263611	0.0773273	-3.40904	0.00065193	0.0292767
ENSG00000204516	4277	MICB	MHC class I polypeptide-related sequence B [Source:HGNC Symbol;Acc:HGNC:7091]	213.541	0.483562	0.141825	3.40956	0.000650673	0.0292767
ENSG00000088836	83959	SLC4A11	solute carrier family 4 member 11 [Source:HGNC Symbol;Acc:HGNC:16438]	969.063	0.400758	0.11789	3.39941	0.000675307	0.0296828
ENSG00000108984	5608	MAP2K6	mitogen-activated protein kinase kinase 6 [Source:HGNC Symbol;Acc:HGNC:6846]	2163.37	-0.607282	0.178559	-3.40102	0.000671342	0.0296828
ENSG00000125779	80025	PANK2	pantothenate kinase 2 [Source:HGNC Symbol;Acc:HGNC:15894]	1623.61	0.156037	0.045905	3.39913	0.000676018	0.0296828
ENSG00000164976	57462	MYORG	myogenesis regulating glycosidase (putative) [Source:HGNC Symbol;Acc:HGNC:19918]	909.316	-0.536593	0.157751	-3.40151	0.000670144	0.0296828
ENSG00000204389	3303	HSPA1A	heat shock protein family A (Hsp70) member 1A [Source:HGNC Symbol;Acc:HGNC:5232]	15915.2	0.564686	0.165944	3.40286	0.000666844	0.0296828
ENSG00000260920	.	.	novel transcript, sense overlapping with ZNF643	99.6046	0.544953	0.160295	3.39969	0.000674634	0.0296828
ENSG00000266964	5348	FXYD1	FXYD domain containing ion transport regulator 1 [Source:HGNC Symbol;Acc:HGNC:4025]	209.797	-0.861167	0.253058	-3.40305	0.000666388	0.0296828
ENSG00000081177	55218	EXD2	exonuclease 3'-5' domain containing 2 [Source:HGNC Symbol;Acc:HGNC:20217]	888.285	-0.281791	0.0829736	-3.39615	0.000683412	0.0297915
ENSG00000105329	7040	TGFB1	transforming growth factor beta 1 [Source:HGNC Symbol;Acc:HGNC:11766]	2995.16	0.464328	0.136768	3.39501	0.00068627	0.0297915
ENSG00000107731	219699	UNC5B	unc-5 netrin receptor B [Source:HGNC Symbol;Acc:HGNC:12568]	11337.6	0.462152	0.136097	3.39576	0.000684373	0.0297915
ENSG00000139832	55647	RAB20	RAB20, member RAS oncogene family [Source:HGNC Symbol;Acc:HGNC:18260]	620.845	-0.298881	0.087982	-3.39707	0.000681119	0.0297915
ENSG00000062485	1431	CS	citrate synthase [Source:HGNC Symbol;Acc:HGNC:2422]	15809.1	-0.352081	0.103819	-3.39128	0.000695672	0.0301144
ENSG00000186469	54331	GNG2	G protein subunit gamma 2 [Source:HGNC Symbol;Acc:HGNC:4404]	1591.77	-0.40439	0.119312	-3.38936	0.000700571	0.030156
ENSG00000290573	.	.	novel transcript	55.1986	-1.11764	0.329739	-3.38947	0.000700285	0.030156
ENSG00000153214	84910	TMEM87B	transmembrane protein 87B [Source:HGNC Symbol;Acc:HGNC:25913]	1294.88	0.576959	0.170378	3.38635	0.000708297	0.0304032
ENSG00000033100	54480	CHPF2	chondroitin polymerizing factor 2 [Source:HGNC Symbol;Acc:HGNC:29270]	3664.63	0.315082	0.0930741	3.38528	0.000711067	0.0304369
ENSG00000102763	23078	VWA8	von Willebrand factor A domain containing 8 [Source:HGNC Symbol;Acc:HGNC:29071]	1483.79	-0.381036	0.112585	-3.38444	0.000713241	0.0304449
ENSG00000198542	9358	ITGBL1	integrin subunit beta like 1 [Source:HGNC Symbol;Acc:HGNC:6164]	296.605	0.587925	0.17379	3.38297	0.000717065	0.0305231
ENSG00000244731	720,110384692	C4A	complement C4A (Chido/Rodgers blood group) [Source:HGNC Symbol;Acc:HGNC:1323]	194.645	-0.764252	0.226043	-3.38101	0.000722205	0.0306567
ENSG00000164465	285761	DCBLD1	discoidin, CUB and LCCL domain containing 1 [Source:HGNC Symbol;Acc:HGNC:21479]	1472.82	0.346798	0.102674	3.37767	0.000731014	0.0309449
ENSG00000128654	10651	MTX2	metaxin 2 [Source:HGNC Symbol;Acc:HGNC:7506]	1190.62	-0.189581	0.0561925	-3.37378	0.000741426	0.0312992
ENSG00000116171	6342	SCP2	sterol carrier protein 2 [Source:HGNC Symbol;Acc:HGNC:10606]	5115.1	-0.227709	0.0675089	-3.37302	0.000743484	0.0312999
ENSG00000185551	7026	NR2F2	nuclear receptor subfamily 2 group F member 2 [Source:HGNC Symbol;Acc:HGNC:7976]	11390.7	0.225313	0.0668214	3.37187	0.0007466	0.0313449
ENSG00000154263	10349	ABCA10	ATP binding cassette subfamily A member 10 [Source:HGNC Symbol;Acc:HGNC:30]	231.188	0.587689	0.174402	3.36975	0.000752375	0.0314802
ENSG00000171310	50515	CHST11	carbohydrate sulfotransferase 11 [Source:HGNC Symbol;Acc:HGNC:17422]	1314.36	0.334875	0.0993938	3.36918	0.00075393	0.0314802
ENSG00000007384	64285	RHBDF1	rhomboid 5 homolog 1 [Source:HGNC Symbol;Acc:HGNC:20561]	1797.65	0.546486	0.162272	3.36772	0.000757937	0.0315615
ENSG00000177989	440836	CIMAP1B	ciliary microtubule associated protein 1B [Source:HGNC Symbol;Acc:HGNC:34388]	348.723	-0.459891	0.136601	-3.36667	0.000760823	0.0315958
ENSG00000061273	51564	HDAC7	histone deacetylase 7 [Source:HGNC Symbol;Acc:HGNC:14067]	2137.82	0.189015	0.0561824	3.36431	0.000767359	0.0316561
ENSG00000164292	22836	RHOBTB3	Rho related BTB domain containing 3 [Source:HGNC Symbol;Acc:HGNC:18757]	25551.9	-0.328617	0.0976728	-3.36447	0.000766922	0.0316561
ENSG00000171862	5728	PTEN	phosphatase and tensin homolog [Source:HGNC Symbol;Acc:HGNC:9588]	19038.4	-0.303432	0.0902221	-3.36317	0.000770538	0.0316561
ENSG00000217236	100131390	SP9	Sp9 transcription factor [Source:HGNC Symbol;Acc:HGNC:30690]	98.9285	1.76958	0.52613	3.36339	0.000769926	0.0316561
ENSG00000078018	4133	MAP2	microtubule associated protein 2 [Source:HGNC Symbol;Acc:HGNC:6839]	312.408	0.666696	0.198948	3.35111	0.000804883	0.0318929
ENSG00000101868	5422	POLA1	DNA polymerase alpha 1, catalytic subunit [Source:HGNC Symbol;Acc:HGNC:9173]	481.407	-0.317363	0.0946568	-3.35278	0.000800055	0.0318929
ENSG00000103326	6650	CAPN15	calpain 15 [Source:HGNC Symbol;Acc:HGNC:11182]	1378.07	0.212828	0.063487	3.35231	0.000801413	0.0318929
ENSG00000103888	57214	CEMIP	cell migration inducing hyaluronidase 1 [Source:HGNC Symbol;Acc:HGNC:29213]	1514.76	1.75517	0.523787	3.35092	0.00080544	0.0318929
ENSG00000113231	8622	PDE8B	phosphodiesterase 8B [Source:HGNC Symbol;Acc:HGNC:8794]	1052.47	-0.744036	0.221419	-3.36031	0.000778554	0.0318929
ENSG00000120915	2053	EPHX2	epoxide hydrolase 2 [Source:HGNC Symbol;Acc:HGNC:3402]	279.831	-0.474512	0.141464	-3.35429	0.00079568	0.0318929
ENSG00000132423	51805	COQ3	coenzyme Q3, methyltransferase [Source:HGNC Symbol;Acc:HGNC:18175]	285.583	-0.374186	0.111513	-3.35553	0.000792139	0.0318929
ENSG00000162645	2634	GBP2	guanylate binding protein 2 [Source:HGNC Symbol;Acc:HGNC:4183]	1385.37	-0.535878	0.159613	-3.35735	0.000786924	0.0318929
ENSG00000163412	317649	EIF4E3	eukaryotic translation initiation factor 4E family member 3 [Source:HGNC Symbol;Acc:HGNC:31837]	655.016	-0.339096	0.101082	-3.35467	0.000794595	0.0318929
ENSG00000170293	152189	CMTM8	CKLF like MARVEL transmembrane domain containing 8 [Source:HGNC Symbol;Acc:HGNC:19179]	161.121	0.508412	0.151646	3.35262	0.000800507	0.0318929
ENSG00000185880	140691	TRIM69	tripartite motif containing 69 [Source:HGNC Symbol;Acc:HGNC:17857]	2057.69	-0.472869	0.141016	-3.35329	0.000798582	0.0318929
ENSG00000197976	8227	AKAP17A	A-kinase anchoring protein 17A [Source:HGNC Symbol;Acc:HGNC:18783]	1284.85	0.214426	0.0638756	3.35693	0.000788137	0.0318929
ENSG00000234362	.	LINC01914	long intergenic non-protein coding RNA 1914 [Source:HGNC Symbol;Acc:HGNC:52733]	729.235	-0.320218	0.0955375	-3.35175	0.000803024	0.0318929
ENSG00000292343	8227	AKAP17A	A-kinase anchoring protein 17A [Source:HGNC Symbol;Acc:HGNC:18783]	1284.85	0.214426	0.0638756	3.35693	0.000788137	0.0318929
ENSG00000138468	57337	SENP7	SUMO specific peptidase 7 [Source:HGNC Symbol;Acc:HGNC:30402]	486.608	-0.401442	0.119847	-3.34961	0.00080924	0.0319608
ENSG00000114554	5361	PLXNA1	plexin A1 [Source:HGNC Symbol;Acc:HGNC:9099]	4827.27	0.251642	0.0751503	3.34852	0.000812435	0.0320045
ENSG00000148339	114789	SLC25A25	solute carrier family 25 member 25 [Source:HGNC Symbol;Acc:HGNC:20663]	2223.27	-0.435445	0.130121	-3.34647	0.00081849	0.0320237
ENSG00000187325	51616	TAF9B	TATA-box binding protein associated factor 9b [Source:HGNC Symbol;Acc:HGNC:17306]	1156.52	-0.25865	0.077296	-3.34623	0.00081919	0.0320237
ENSG00000198598	4326	MMP17	matrix metallopeptidase 17 [Source:HGNC Symbol;Acc:HGNC:7163]	747.867	0.29568	0.0883519	3.34662	0.00081804	0.0320237
ENSG00000100376	55007	FAM118A	family with sequence similarity 118 member A [Source:HGNC Symbol;Acc:HGNC:1313]	751.643	0.222529	0.0666101	3.34077	0.00083547	0.0322487
ENSG00000107317	5730	PTGDS	prostaglandin D2 synthase [Source:HGNC Symbol;Acc:HGNC:9592]	1977.47	-0.573461	0.171641	-3.34104	0.000834651	0.0322487
ENSG00000135437	5959	RDH5	retinol dehydrogenase 5 [Source:HGNC Symbol;Acc:HGNC:9940]	684.59	-0.808176	0.241872	-3.34134	0.000833753	0.0322487
ENSG00000168306	8309	ACOX2	acyl-CoA oxidase 2 [Source:HGNC Symbol;Acc:HGNC:120]	789.662	-0.392569	0.117439	-3.34276	0.000829491	0.0322487
ENSG00000178449	84987	COX14	cytochrome c oxidase assembly factor COX14 [Source:HGNC Symbol;Acc:HGNC:28216]	1675.83	-0.468333	0.140137	-3.34197	0.000831864	0.0322487
ENSG00000071282	29995	LMCD1	LIM and cysteine rich domains 1 [Source:HGNC Symbol;Acc:HGNC:6633]	889.768	0.386077	0.11572	3.3363	0.000849005	0.0324061
ENSG00000116663	26270	FBXO6	F-box protein 6 [Source:HGNC Symbol;Acc:HGNC:13585]	119.246	-0.587572	0.17613	-3.336	0.000849917	0.0324061
ENSG00000127948	5447	POR	cytochrome p450 oxidoreductase [Source:HGNC Symbol;Acc:HGNC:9208]	16701.9	-0.248208	0.0744041	-3.33594	0.000850121	0.0324061
ENSG00000163541	8802	SUCLG1	succinate-CoA ligase GDP/ADP-forming subunit alpha [Source:HGNC Symbol;Acc:HGNC:11449]	3413.76	-0.369191	0.110614	-3.33765	0.000844914	0.0324061
ENSG00000224940	401399	PRRT4	proline rich transmembrane protein 4 [Source:HGNC Symbol;Acc:HGNC:37280]	184.724	-0.849059	0.254377	-3.3378	0.000844432	0.0324061
ENSG00000171503	2110	ETFDH	electron transfer flavoprotein dehydrogenase [Source:HGNC Symbol;Acc:HGNC:3483]	2366.31	-0.269968	0.0809469	-3.33512	0.000852622	0.0324208
ENSG00000235162	387882	C12orf75	chromosome 12 open reading frame 75 [Source:HGNC Symbol;Acc:HGNC:35164]	150.873	0.781614	0.234618	3.33143	0.000864017	0.0327728
ENSG00000126858	55288	RHOT1	ras homolog family member T1 [Source:HGNC Symbol;Acc:HGNC:21168]	1959.09	-0.188862	0.0567382	-3.32866	0.000872637	0.0329367
ENSG00000178685	84875	PARP10	poly(ADP-ribose) polymerase family member 10 [Source:HGNC Symbol;Acc:HGNC:25895]	3904.7	-0.300439	0.0902531	-3.32885	0.000872043	0.0329367
ENSG00000287115	.	LINC02993	long intergenic non-protein coding RNA 2993 [Source:HGNC Symbol;Acc:HGNC:56105]	98.8321	-0.585913	0.176155	-3.32613	0.000880601	0.0331556
ENSG00000204103	9935	MAFB	MAF bZIP transcription factor B [Source:HGNC Symbol;Acc:HGNC:6408]	7329.44	-0.420509	0.126455	-3.32536	0.000883038	0.0331659
ENSG00000021826	1373	CPS1	carbamoyl-phosphate synthase 1 [Source:HGNC Symbol;Acc:HGNC:2323]	452.289	-0.216971	0.0653583	-3.31971	0.000901097	0.0332642
ENSG00000118526	6943	TCF21	transcription factor 21 [Source:HGNC Symbol;Acc:HGNC:11632]	2018.51	0.483166	0.14542	3.32256	0.000891957	0.0332642
ENSG00000134508	91768	CABLES1	Cdk5 and Abl enzyme substrate 1 [Source:HGNC Symbol;Acc:HGNC:25097]	412.359	0.556662	0.167714	3.31912	0.000903022	0.0332642
ENSG00000136848	153090	DAB2IP	DAB2 interacting protein [Source:HGNC Symbol;Acc:HGNC:17294]	345.587	0.384511	0.115687	3.32371	0.000888285	0.0332642
ENSG00000176490	148252	DIRAS1	DIRAS family GTPase 1 [Source:HGNC Symbol;Acc:HGNC:19127]	1275.68	-0.48384	0.14574	-3.31989	0.00090053	0.0332642
ENSG00000184601	400258	C14orf180	chromosome 14 open reading frame 180 [Source:HGNC Symbol;Acc:HGNC:33795]	62.4814	-1.77291	0.53373	-3.32173	0.000894627	0.0332642
ENSG00000185432	25840	TMT1A	thiol methyltransferase 1A [Source:HGNC Symbol;Acc:HGNC:24550]	15888	-0.643044	0.193649	-3.32066	0.000898036	0.0332642
ENSG00000186340	7058	THBS2	thrombospondin 2 [Source:HGNC Symbol;Acc:HGNC:11786]	34622.9	0.528276	0.15904	3.32166	0.000894848	0.0332642
ENSG00000120832	80298	MTERF2	mitochondrial transcription termination factor 2 [Source:HGNC Symbol;Acc:HGNC:30779]	1007.05	-0.352426	0.106244	-3.31714	0.000909425	0.0334197
ENSG00000166821	8800	PEX11A	peroxisomal biogenesis factor 11 alpha [Source:HGNC Symbol;Acc:HGNC:8852]	1104.68	-0.28452	0.0858419	-3.31447	0.000918181	0.0336608
ENSG00000225217	.	HSPA7	heat shock protein family A (Hsp70) member 7 (pseudogene) [Source:HGNC Symbol;Acc:HGNC:5240]	55.2496	1.97716	0.596713	3.31342	0.000921614	0.033706
ENSG00000004766	55610	VPS50	VPS50 subunit of EARP/GARPII complex [Source:HGNC Symbol;Acc:HGNC:25956]	765.497	-0.202328	0.0611141	-3.31066	0.000930746	0.0338537
ENSG00000111817	29940	DSE	dermatan sulfate epimerase [Source:HGNC Symbol;Acc:HGNC:21144]	4778.35	0.271075	0.0818831	3.31051	0.000931248	0.0338537
ENSG00000141458	4864	NPC1	NPC intracellular cholesterol transporter 1 [Source:HGNC Symbol;Acc:HGNC:7897]	3783.65	0.239552	0.0723679	3.3102	0.000932281	0.0338537
ENSG00000135625	1961	EGR4	early growth response 4 [Source:HGNC Symbol;Acc:HGNC:3241]	239.753	-1.6595	0.502016	-3.30567	0.000947479	0.0343243
ENSG00000111145	2004	ELK3	ETS transcription factor ELK3 [Source:HGNC Symbol;Acc:HGNC:3325]	3168.57	0.460591	0.139407	3.30392	0.000953442	0.0344413
ENSG00000112294	7915	ALDH5A1	aldehyde dehydrogenase 5 family member A1 [Source:HGNC Symbol;Acc:HGNC:408]	223.635	-0.489839	0.148283	-3.3034	0.000955204	0.0344413
ENSG00000065320	9423	NTN1	netrin 1 [Source:HGNC Symbol;Acc:HGNC:8029]	83.2996	0.734579	0.222439	3.30238	0.000958683	0.0344856
ENSG00000184979	11274	USP18	ubiquitin specific peptidase 18 [Source:HGNC Symbol;Acc:HGNC:12616]	804.951	-0.728665	0.220742	-3.30097	0.000963498	0.0345776
ENSG00000091483	2271	FH	fumarate hydratase [Source:HGNC Symbol;Acc:HGNC:3700]	4263.14	-0.250008	0.0757814	-3.29907	0.000970074	0.0347323
ENSG00000108387	5414	SEPTIN4	septin 4 [Source:HGNC Symbol;Acc:HGNC:9165]	75.3918	-0.857728	0.260443	-3.29334	0.000990053	0.0348772
ENSG00000122378	84293	PRXL2A	peroxiredoxin like 2A [Source:HGNC Symbol;Acc:HGNC:28651]	2725.55	-0.686887	0.208422	-3.29565	0.00098193	0.0348772
ENSG00000136514	64108	RTP4	receptor transporter protein 4 [Source:HGNC Symbol;Acc:HGNC:23992]	149.41	-0.648673	0.196852	-3.29523	0.000983418	0.0348772
ENSG00000140993	91151	TIGD7	tigger transposable element derived 7 [Source:HGNC Symbol;Acc:HGNC:18331]	321.818	-0.371705	0.112852	-3.29374	0.000988652	0.0348772
ENSG00000150403	55002	TMCO3	transmembrane and coiled-coil domains 3 [Source:HGNC Symbol;Acc:HGNC:20329]	3291.36	0.309291	0.0938391	3.29597	0.00098083	0.0348772
ENSG00000154174	9868	TOMM70	translocase of outer mitochondrial membrane 70 [Source:HGNC Symbol;Acc:HGNC:11985]	4904.39	-0.163804	0.0497192	-3.29459	0.000985645	0.0348772
ENSG00000168453	55806	HR	HR lysine demethylase and nuclear receptor corepressor [Source:HGNC Symbol;Acc:HGNC:5172]	81.2414	-0.912666	0.277055	-3.29417	0.000987115	0.0348772
ENSG00000105647	5296	PIK3R2	phosphoinositide-3-kinase regulatory subunit 2 [Source:HGNC Symbol;Acc:HGNC:8980]	2937.26	0.192398	0.0584385	3.29232	0.000993638	0.0349232
ENSG00000176485	11145	PLAAT3	phospholipase A and acyltransferase 3 [Source:HGNC Symbol;Acc:HGNC:17825]	7434.96	-0.892714	0.271247	-3.29114	0.000997816	0.0349898
ENSG00000172458	53342	IL17D	interleukin 17D [Source:HGNC Symbol;Acc:HGNC:5984]	307.782	0.336401	0.102284	3.28888	0.00100587	0.0351918
ENSG00000132305	10989	IMMT	inner membrane mitochondrial protein [Source:HGNC Symbol;Acc:HGNC:6047]	5391.34	-0.229689	0.0699112	-3.28544	0.00101823	0.035543
ENSG00000116260	5768	QSOX1	quiescin sulfhydryl oxidase 1 [Source:HGNC Symbol;Acc:HGNC:9756]	9811.24	0.28937	0.0881461	3.28284	0.00102766	0.0357095
ENSG00000133275	1455	CSNK1G2	casein kinase 1 gamma 2 [Source:HGNC Symbol;Acc:HGNC:2455]	2319.52	0.24002	0.0731079	3.2831	0.00102673	0.0357095
ENSG00000198792	25829	TMEM184B	transmembrane protein 184B [Source:HGNC Symbol;Acc:HGNC:1310]	3312.95	0.20889	0.0636855	3.28003	0.00103796	0.0359857
ENSG00000165795	57447	NDRG2	NDRG family member 2 [Source:HGNC Symbol;Acc:HGNC:14460]	1800.99	-0.663937	0.202492	-3.27883	0.0010424	0.0360581
ENSG00000008128	728642	CDK11A	cyclin dependent kinase 11A [Source:HGNC Symbol;Acc:HGNC:1730]	1288.98	0.217141	0.0662691	3.27666	0.00105042	0.03614
ENSG00000050426	25875	LETMD1	LETM1 domain containing 1 [Source:HGNC Symbol;Acc:HGNC:24241]	3925.65	-0.275949	0.0842014	-3.27725	0.00104825	0.03614
ENSG00000186868	4137	MAPT	microtubule associated protein tau [Source:HGNC Symbol;Acc:HGNC:6893]	384.059	-0.787112	0.240246	-3.27628	0.00105184	0.03614
ENSG00000146242	7162	TPBG	trophoblast glycoprotein [Source:HGNC Symbol;Acc:HGNC:12004]	3089.11	0.573479	0.175108	3.27501	0.0010566	0.0362222
ENSG00000065600	55248	PACC1	proton activated chloride channel 1 [Source:HGNC Symbol;Acc:HGNC:25593]	333.364	0.385023	0.117952	3.26423	0.00109762	0.0369231
ENSG00000075239	38	ACAT1	acetyl-CoA acetyltransferase 1 [Source:HGNC Symbol;Acc:HGNC:93]	3362.17	-0.264166	0.0808406	-3.26774	0.0010841	0.0369231
ENSG00000120675	29103	DNAJC15	DnaJ heat shock protein family (Hsp40) member C15 [Source:HGNC Symbol;Acc:HGNC:20325]	1184.38	-0.203473	0.0623398	-3.26394	0.00109873	0.0369231
ENSG00000135336	23595	ORC3	origin recognition complex subunit 3 [Source:HGNC Symbol;Acc:HGNC:8489]	1562.05	-0.158805	0.0485923	-3.26811	0.00108267	0.0369231
ENSG00000148680	3363	HTR7	5-hydroxytryptamine receptor 7 [Source:HGNC Symbol;Acc:HGNC:5302]	36.441	1.03002	0.315455	3.26518	0.00109396	0.0369231
ENSG00000166347	1528	CYB5A	cytochrome b5 type A [Source:HGNC Symbol;Acc:HGNC:2570]	7386.41	-0.57961	0.177485	-3.26568	0.00109203	0.0369231
ENSG00000166548	7084	TK2	thymidine kinase 2 [Source:HGNC Symbol;Acc:HGNC:11831]	3469.44	-0.268458	0.0821842	-3.26654	0.00108872	0.0369231
ENSG00000170540	23204	ARL6IP1	ADP ribosylation factor like GTPase 6 interacting protein 1 [Source:HGNC Symbol;Acc:HGNC:697]	8477.97	-0.137537	0.042135	-3.2642	0.00109775	0.0369231
ENSG00000213516	494115	RBMXL1	RBMX like 1 [Source:HGNC Symbol;Acc:HGNC:25073]	1583.85	-0.4363	0.133533	-3.26735	0.00108558	0.0369231
ENSG00000156709	9131	AIFM1	apoptosis inducing factor mitochondria associated 1 [Source:HGNC Symbol;Acc:HGNC:8768]	3135.2	-0.240016	0.0736582	-3.25851	0.00111997	0.0375547
ENSG00000120708	7045	TGFBI	transforming growth factor beta induced [Source:HGNC Symbol;Acc:HGNC:11771]	13379.8	0.679032	0.208495	3.25682	0.00112668	0.0376972
ENSG00000074410	771	CA12	carbonic anhydrase 12 [Source:HGNC Symbol;Acc:HGNC:1371]	13240.9	-0.319601	0.0982721	-3.25221	0.00114511	0.0382302
ENSG00000013288	23324	MAN2B2	mannosidase alpha class 2B member 2 [Source:HGNC Symbol;Acc:HGNC:29623]	2045.83	0.232469	0.0715067	3.25102	0.00114993	0.0383077
ENSG00000012963	55148	UBR7	ubiquitin protein ligase E3 component n-recognin 7 [Source:HGNC Symbol;Acc:HGNC:20344]	1283.04	-0.291479	0.0897127	-3.24902	0.00115801	0.038327
ENSG00000135077	84868	HAVCR2	hepatitis A virus cellular receptor 2 [Source:HGNC Symbol;Acc:HGNC:18437]	122.246	-0.712213	0.219152	-3.24986	0.00115461	0.038327
ENSG00000237289	1159,548596	CKMT1B	creatine kinase, mitochondrial 1B [Source:HGNC Symbol;Acc:HGNC:1995]	286.534	-1.35204	0.416129	-3.24909	0.00115773	0.038327
ENSG00000241935	112817	HOGA1	4-hydroxy-2-oxoglutarate aldolase 1 [Source:HGNC Symbol;Acc:HGNC:25155]	67.8453	-1.02524	0.315818	-3.2463	0.00116915	0.0386123
ENSG00000181830	55343	SLC35C1	solute carrier family 35 member C1 [Source:HGNC Symbol;Acc:HGNC:20197]	1284.25	0.210879	0.0650724	3.24068	0.00119245	0.039297
ENSG00000103145	54985	HCFC1R1	host cell factor C1 regulator 1 [Source:HGNC Symbol;Acc:HGNC:21198]	477.472	0.270464	0.0835329	3.23781	0.0012045	0.0394396
ENSG00000162735	5824	PEX19	peroxisomal biogenesis factor 19 [Source:HGNC Symbol;Acc:HGNC:9713]	6163.19	-0.21746	0.0671482	-3.23852	0.00120154	0.0394396
ENSG00000176915	23141	ANKLE2	ankyrin repeat and LEM domain containing 2 [Source:HGNC Symbol;Acc:HGNC:29101]	3312.6	0.197183	0.0608993	3.23785	0.00120435	0.0394396
ENSG00000186350	6256	RXRA	retinoid X receptor alpha [Source:HGNC Symbol;Acc:HGNC:10477]	11960.8	-0.545357	0.168471	-3.23709	0.00120756	0.0394554
ENSG00000170745	3790	KCNS3	potassium voltage-gated channel modifier subfamily S member 3 [Source:HGNC Symbol;Acc:HGNC:6302]	65.1607	0.634393	0.196073	3.23549	0.00121433	0.0395923
ENSG00000064726	53339	BTBD1	BTB domain containing 1 [Source:HGNC Symbol;Acc:HGNC:1120]	4299.34	-0.13279	0.0410663	-3.23354	0.00122264	0.0396281
ENSG00000104213	5157	PDGFRL	platelet derived growth factor receptor like [Source:HGNC Symbol;Acc:HGNC:8805]	783.577	1.12457	0.347927	3.23221	0.00122836	0.0396281
ENSG00000120049	30819	KCNIP2	potassium voltage-gated channel interacting protein 2 [Source:HGNC Symbol;Acc:HGNC:15522]	674.051	-1.01153	0.312865	-3.23311	0.00122452	0.0396281
ENSG00000160298	54058	C21orf58	chromosome 21 open reading frame 58 [Source:HGNC Symbol;Acc:HGNC:1300]	73.6345	0.55008	0.170075	3.23434	0.00121926	0.0396281
ENSG00000188916	642938	INSYN2A	inhibitory synaptic factor 2A [Source:HGNC Symbol;Acc:HGNC:33859]	44.9293	0.576184	0.178257	3.23231	0.00122792	0.0396281
ENSG00000174428	389524	GTF2IRD2B	GTF2I repeat domain containing 2B [Source:HGNC Symbol;Acc:HGNC:33125]	1423.21	-0.254004	0.078608	-3.23127	0.0012324	0.0396748
ENSG00000110435	8050	PDHX	pyruvate dehydrogenase complex component X [Source:HGNC Symbol;Acc:HGNC:21350]	1983.06	-0.187539	0.0580544	-3.23041	0.00123615	0.0397122
ENSG00000082781	3693	ITGB5	integrin subunit beta 5 [Source:HGNC Symbol;Acc:HGNC:6160]	20815	0.601946	0.186497	3.22764	0.00124816	0.0400143
ENSG00000147535	84513	PLPP5	phospholipid phosphatase 5 [Source:HGNC Symbol;Acc:HGNC:25026]	881.93	0.274929	0.0852011	3.22683	0.00125172	0.0400444
ENSG00000131828	5160	PDHA1	pyruvate dehydrogenase E1 subunit alpha 1 [Source:HGNC Symbol;Acc:HGNC:8806]	3810.93	-0.267638	0.0829642	-3.22595	0.00125557	0.0400841
ENSG00000149182	84364	ARFGAP2	ADP ribosylation factor GTPase activating protein 2 [Source:HGNC Symbol;Acc:HGNC:13504]	3235.21	-0.197663	0.0612893	-3.22508	0.00125937	0.0401218
ENSG00000145358	115265	DDIT4L	DNA damage inducible transcript 4 like [Source:HGNC Symbol;Acc:HGNC:30555]	795.891	-0.549109	0.170336	-3.22368	0.00126556	0.040152
ENSG00000242125	8420	SNHG3	small nucleolar RNA host gene 3 [Source:HGNC Symbol;Acc:HGNC:10118]	1891.89	0.26629	0.0825904	3.22422	0.00126316	0.040152
ENSG00000108700	6355	CCL8	C-C motif chemokine ligand 8 [Source:HGNC Symbol;Acc:HGNC:10635]	112.034	-1.06518	0.330788	-3.22012	0.00128138	0.040409
ENSG00000109689	57620	STIM2	stromal interaction molecule 2 [Source:HGNC Symbol;Acc:HGNC:19205]	973.282	0.194535	0.0604132	3.22008	0.00128157	0.040409
ENSG00000290263	.	.	novel protein, HAUS3-POLN readthrough	208.031	0.442509	0.137407	3.22043	0.00128	0.040409
ENSG00000092964	1808	DPYSL2	dihydropyrimidinase like 2 [Source:HGNC Symbol;Acc:HGNC:3014]	10315.4	0.22212	0.0690085	3.21873	0.00128758	0.0404323
ENSG00000132122	54558	SPATA6	spermatogenesis associated 6 [Source:HGNC Symbol;Acc:HGNC:18309]	857.569	-0.250232	0.0777335	-3.2191	0.00128595	0.0404323
ENSG00000163739	2919	CXCL1	C-X-C motif chemokine ligand 1 [Source:HGNC Symbol;Acc:HGNC:4602]	1485.19	0.938369	0.291601	3.21798	0.00129095	0.0404552
ENSG00000121691	847	CAT	catalase [Source:HGNC Symbol;Acc:HGNC:1516]	8022.13	-0.362869	0.112864	-3.21511	0.00130397	0.0406965
ENSG00000168952	29091	STXBP6	syntaxin binding protein 6 [Source:HGNC Symbol;Acc:HGNC:19666]	326.639	0.465843	0.144867	3.21565	0.00130147	0.0406965
ENSG00000132429	64208	POPDC3	popeye domain containing 3 [Source:HGNC Symbol;Acc:HGNC:17649]	640.438	0.36104	0.112413	3.21172	0.00131942	0.0410457
ENSG00000147274	27316	RBMX	RNA binding motif protein X-linked [Source:HGNC Symbol;Acc:HGNC:9910]	6712.62	-0.137231	0.0427339	-3.2113	0.00132134	0.0410457
ENSG00000162889	9261	MAPKAPK2	MAPK activated protein kinase 2 [Source:HGNC Symbol;Acc:HGNC:6887]	7808.27	0.272311	0.0848083	3.2109	0.00132319	0.0410457
ENSG00000131471	8639	AOC3	amine oxidase copper containing 3 [Source:HGNC Symbol;Acc:HGNC:550]	30300.5	-0.939091	0.292721	-3.20815	0.00133592	0.0412984
ENSG00000258818	6038	RNASE4	ribonuclease A family member 4 [Source:HGNC Symbol;Acc:HGNC:10047]	2087.83	-0.491676	0.153267	-3.20798	0.00133673	0.0412984
ENSG00000128805	58504	ARHGAP22	Rho GTPase activating protein 22 [Source:HGNC Symbol;Acc:HGNC:30320]	693.085	0.47444	0.147952	3.20672	0.00134257	0.0413953
ENSG00000119782	2281	FKBP1B	FKBP prolyl isomerase 1B [Source:HGNC Symbol;Acc:HGNC:3712]	107.597	0.631385	0.196965	3.20557	0.00134795	0.041478
ENSG00000119682	9870	AREL1	apoptosis resistant E3 ubiquitin protein ligase 1 [Source:HGNC Symbol;Acc:HGNC:20363]	2203.84	0.190077	0.0593555	3.20234	0.00136316	0.0418618
ENSG00000226711	.	FAM66C	family with sequence similarity 66 member C [Source:HGNC Symbol;Acc:HGNC:21644]	38.2061	0.838836	0.262044	3.20113	0.00136888	0.0419535
ENSG00000138035	87178	PNPT1	polyribonucleotide nucleotidyltransferase 1 [Source:HGNC Symbol;Acc:HGNC:23166]	1910.61	-0.244549	0.0764334	-3.1995	0.00137665	0.0419653
ENSG00000203778	619208	FAM229B	family with sequence similarity 229 member B [Source:HGNC Symbol;Acc:HGNC:33858]	408.324	-0.274929	0.0859334	-3.19933	0.00137748	0.0419653
ENSG00000277156	.	TOMM40P1	TOMM40 pseudogene 1 [Source:HGNC Symbol;Acc:HGNC:54623]	33.1262	0.78351	0.24482	3.20036	0.00137257	0.0419653
ENSG00000166922	6447	SCG5	secretogranin V [Source:HGNC Symbol;Acc:HGNC:10816]	157.519	0.887823	0.277631	3.19786	0.00138453	0.0420965
ENSG00000025434	10062	NR1H3	nuclear receptor subfamily 1 group H member 3 [Source:HGNC Symbol;Acc:HGNC:7966]	4664.73	-0.609213	0.190601	-3.19627	0.00139215	0.0421008
ENSG00000132003	65249	ZSWIM4	zinc finger SWIM-type containing 4 [Source:HGNC Symbol;Acc:HGNC:25704]	184.497	0.56464	0.176664	3.19611	0.00139292	0.0421008
ENSG00000196924	2316	FLNA	filamin A [Source:HGNC Symbol;Acc:HGNC:3754]	44340.9	0.370176	0.115793	3.19688	0.00138921	0.0421008
ENSG00000277631	101929127	PGM5P3-AS1	PGM5P3 antisense RNA 1 [Source:HGNC Symbol;Acc:HGNC:51194]	194.614	-0.638275	0.19976	-3.19521	0.00139728	0.0421496
ENSG00000114166	8850	KAT2B	lysine acetyltransferase 2B [Source:HGNC Symbol;Acc:HGNC:8638]	544.006	-0.32797	0.102716	-3.19298	0.00140812	0.0423931
ENSG00000146085	4594	MMUT	methylmalonyl-CoA mutase [Source:HGNC Symbol;Acc:HGNC:7526]	3027.09	-0.194684	0.061017	-3.19065	0.00141953	0.0426527
ENSG00000164879	761	CA3	carbonic anhydrase 3 [Source:HGNC Symbol;Acc:HGNC:1374]	308.533	-1.43411	0.44973	-3.18882	0.00142856	0.0428401
ENSG00000099998	2687	GGT5	gamma-glutamyltransferase 5 [Source:HGNC Symbol;Acc:HGNC:4260]	906.001	0.41103	0.129014	3.18594	0.00144285	0.0430869
ENSG00000183605	119559	SFXN4	sideroflexin 4 [Source:HGNC Symbol;Acc:HGNC:16088]	739.257	-0.359268	0.112777	-3.18565	0.00144429	0.0430869
ENSG00000285253	.	.	novel protein	49.8964	-1.13746	0.357077	-3.18546	0.00144523	0.0430869
ENSG00000100714	4522	MTHFD1	methylenetetrahydrofolate dehydrogenase, cyclohydrolase and formyltetrahydrofolate synthetase 1 [Source:HGNC Symbol;Acc:HGNC:7432]	3350.96	-0.228034	0.0716498	-3.18262	0.0014595	0.0433439
ENSG00000166575	65084	TMEM135	transmembrane protein 135 [Source:HGNC Symbol;Acc:HGNC:26167]	4883.9	-0.378498	0.118923	-3.1827	0.00145907	0.0433439
ENSG00000115232	3676	ITGA4	integrin subunit alpha 4 [Source:HGNC Symbol;Acc:HGNC:6140]	406.228	0.865765	0.272474	3.17742	0.0014859	0.0440424
ENSG00000158156	55113	XKR8	XK related 8 [Source:HGNC Symbol;Acc:HGNC:25508]	333.252	0.298273	0.093943	3.17504	0.00149813	0.0443193
ENSG00000165661	169714	QSOX2	quiescin sulfhydryl oxidase 2 [Source:HGNC Symbol;Acc:HGNC:30249]	1367.91	0.191736	0.0604222	3.17327	0.00150731	0.0445048
ENSG00000129757	1028	CDKN1C	cyclin dependent kinase inhibitor 1C [Source:HGNC Symbol;Acc:HGNC:1786]	1136.88	-0.463981	0.146315	-3.17111	0.00151856	0.0446791
ENSG00000167535	784	CACNB3	calcium voltage-gated channel auxiliary subunit beta 3 [Source:HGNC Symbol;Acc:HGNC:1403]	435.242	0.321855	0.101499	3.17102	0.00151904	0.0446791
ENSG00000006128	6863	TAC1	tachykinin precursor 1 [Source:HGNC Symbol;Acc:HGNC:11517]	38.3632	1.29451	0.408538	3.16865	0.0015315	0.0447877
ENSG00000145241	1060	CENPC	centromere protein C [Source:HGNC Symbol;Acc:HGNC:1854]	708.62	-0.251793	0.0794612	-3.16876	0.00153093	0.0447877
ENSG00000146776	222255	ATXN7L1	ataxin 7 like 1 [Source:HGNC Symbol;Acc:HGNC:22210]	394.226	-0.400246	0.126278	-3.16956	0.00152668	0.0447877
ENSG00000050438	9498	SLC4A8	solute carrier family 4 member 8 [Source:HGNC Symbol;Acc:HGNC:11034]	70.9507	0.813523	0.256855	3.16725	0.00153887	0.0449175
ENSG00000130529	54795	TRPM4	transient receptor potential cation channel subfamily M member 4 [Source:HGNC Symbol;Acc:HGNC:17993]	796.716	0.230265	0.0727456	3.16535	0.00154894	0.0449545
ENSG00000196358	84628	NTNG2	netrin G2 [Source:HGNC Symbol;Acc:HGNC:14288]	198.364	0.424867	0.134216	3.16555	0.00154789	0.0449545
ENSG00000272410	.	.	novel protein	218.154	-0.697274	0.22027	-3.16555	0.00154792	0.0449545
ENSG00000006695	1352	COX10	cytochrome c oxidase assembly factor heme A:farnesyltransferase COX10 [Source:HGNC Symbol;Acc:HGNC:2260]	988.283	-0.264759	0.0836601	-3.16469	0.00155246	0.0449714
ENSG00000094963	2327	FMO2	flavin containing dimethylaniline monoxygenase 2 [Source:HGNC Symbol;Acc:HGNC:3770]	700.328	-0.758176	0.239883	-3.16061	0.00157441	0.0455123
ENSG00000131480	314	AOC2	amine oxidase copper containing 2 [Source:HGNC Symbol;Acc:HGNC:549]	1457.86	-0.894542	0.283073	-3.16011	0.00157707	0.0455123
ENSG00000100644	3091	HIF1A	hypoxia inducible factor 1 subunit alpha [Source:HGNC Symbol;Acc:HGNC:4910]	21956.7	0.437157	0.138362	3.15951	0.00158032	0.0455205
ENSG00000115641	2274	FHL2	four and a half LIM domains 2 [Source:HGNC Symbol;Acc:HGNC:3703]	1722.5	0.472514	0.149608	3.15834	0.0015867	0.045533
ENSG00000163453	3490	IGFBP7	insulin like growth factor binding protein 7 [Source:HGNC Symbol;Acc:HGNC:5476]	20389.4	0.658185	0.208393	3.15839	0.00158645	0.045533
ENSG00000049449	5954	RCN1	reticulocalbin 1 [Source:HGNC Symbol;Acc:HGNC:9934]	21260.3	0.145753	0.0461652	3.1572	0.00159291	0.0456256
ENSG00000115648	79083	MLPH	melanophilin [Source:HGNC Symbol;Acc:HGNC:29643]	864.271	0.419947	0.133109	3.15492	0.00160542	0.0458982
ENSG00000157470	145773	FAM81A	family with sequence similarity 81 member A [Source:HGNC Symbol;Acc:HGNC:28379]	52.7238	-0.661025	0.209578	-3.15407	0.00161012	0.0459426
ENSG00000172780	339122	RAB43	RAB43, member RAS oncogene family [Source:HGNC Symbol;Acc:HGNC:19983]	744.86	0.738366	0.234138	3.15355	0.00161297	0.0459426
ENSG00000130775	9473	THEMIS2	thymocyte selection associated family member 2 [Source:HGNC Symbol;Acc:HGNC:16839]	759.099	-0.306593	0.0972606	-3.15228	0.00162	0.0459719
ENSG00000260007	.	.	novel protein	87.0145	0.543973	0.172538	3.15277	0.00161727	0.0459719
ENSG00000168229	5729	PTGDR	prostaglandin D2 receptor [Source:HGNC Symbol;Acc:HGNC:9591]	123.999	1.20591	0.383166	3.14722	0.0016483	0.0466024
ENSG00000182022	51363	CHST15	carbohydrate sulfotransferase 15 [Source:HGNC Symbol;Acc:HGNC:18137]	1271.72	0.337929	0.107369	3.14736	0.0016475	0.0466024
ENSG00000008256	9265	CYTH3	cytohesin 3 [Source:HGNC Symbol;Acc:HGNC:9504]	2757.06	0.156964	0.0498882	3.14632	0.0016534	0.0466607
ENSG00000166839	348094	ANKDD1A	ankyrin repeat and death domain containing 1A [Source:HGNC Symbol;Acc:HGNC:28002]	421.082	-0.338293	0.10755	-3.14545	0.00165829	0.0467126
ENSG00000182310	147650	SPACA6	sperm acrosome associated 6 [Source:HGNC Symbol;Acc:HGNC:27113]	150.843	0.382511	0.121687	3.1434	0.00166996	0.0469551
ENSG00000182197	2131	EXT1	exostosin glycosyltransferase 1 [Source:HGNC Symbol;Acc:HGNC:3512]	1951.71	0.348806	0.111068	3.14048	0.0016867	0.0473388
ENSG00000162512	9672	SDC3	syndecan 3 [Source:HGNC Symbol;Acc:HGNC:10660]	3032.46	-0.393876	0.125535	-3.13759	0.00170341	0.047613
ENSG00000166780	89927,127898555	BMERB1	bMERB domain containing 1 [Source:HGNC Symbol;Acc:HGNC:19213]	1958.48	0.4941	0.157498	3.13718	0.00170579	0.047613
ENSG00000167588	2819	GPD1	glycerol-3-phosphate dehydrogenase 1 [Source:HGNC Symbol;Acc:HGNC:4455]	28632.9	-1.06779	0.340363	-3.1372	0.0017057	0.047613
ENSG00000067445	7216	TRO	trophinin [Source:HGNC Symbol;Acc:HGNC:12326]	1092.11	0.451813	0.144112	3.13515	0.00171767	0.0476839
ENSG00000120889	8795	TNFRSF10B	TNF receptor superfamily member 10b [Source:HGNC Symbol;Acc:HGNC:11905]	10287.2	0.184201	0.0587504	3.13532	0.00171667	0.0476839
ENSG00000239382	84964	ALKBH6	alkB homolog 6 [Source:HGNC Symbol;Acc:HGNC:28243]	363.295	0.255238	0.0813864	3.13613	0.00171193	0.0476839
ENSG00000166831	348093	RBPMS2	RNA binding protein, mRNA processing factor 2 [Source:HGNC Symbol;Acc:HGNC:19098]	300.414	-0.527282	0.168268	-3.13359	0.00172685	0.0478521
ENSG00000102931	23568	ARL2BP	ADP ribosylation factor like GTPase 2 binding protein [Source:HGNC Symbol;Acc:HGNC:17146]	2258.39	-0.208464	0.0665959	-3.13028	0.00174639	0.0478814
ENSG00000114023	26355	FAM162A	family with sequence similarity 162 member A [Source:HGNC Symbol;Acc:HGNC:17865]	2975.43	-0.305174	0.0974922	-3.13024	0.00174665	0.0478814
ENSG00000124574	89845	ABCC10	ATP binding cassette subfamily C member 10 [Source:HGNC Symbol;Acc:HGNC:52]	1132.87	0.260928	0.0833138	3.13187	0.00173695	0.0478814
ENSG00000132570	84105	PCBD2	pterin-4 alpha-carbinolamine dehydratase 2 [Source:HGNC Symbol;Acc:HGNC:24474]	408.043	-0.260185	0.0830958	-3.13115	0.00174126	0.0478814
ENSG00000168785	10098	TSPAN5	tetraspanin 5 [Source:HGNC Symbol;Acc:HGNC:17753]	1100.12	0.504504	0.161138	3.13087	0.00174286	0.0478814
ENSG00000288927	.	.	novel transcript	60.2672	-0.733252	0.234107	-3.13212	0.00173548	0.0478814
ENSG00000232119	28985	MCTS1	MCTS1 re-initiation and release factor [Source:HGNC Symbol;Acc:HGNC:23357]	2097.06	-0.19766	0.0631703	-3.129	0.00175401	0.0479973
ENSG00000112242	1871	E2F3	E2F transcription factor 3 [Source:HGNC Symbol;Acc:HGNC:3115]	979.453	0.315283	0.100797	3.12789	0.00176067	0.0480937
ENSG00000066027	5525	PPP2R5A	protein phosphatase 2 regulatory subunit B'alpha [Source:HGNC Symbol;Acc:HGNC:9309]	2948.1	-0.331315	0.105981	-3.12617	0.00177096	0.0482719
ENSG00000164258	4724	NDUFS4	NADH:ubiquinone oxidoreductase subunit S4 [Source:HGNC Symbol;Acc:HGNC:7711]	1788.87	-0.251885	0.0805838	-3.12575	0.0017735	0.0482719
ENSG00000080819	1371	CPOX	coproporphyrinogen oxidase [Source:HGNC Symbol;Acc:HGNC:2321]	1773.36	0.181951	0.0582377	3.12428	0.00178242	0.0483261
ENSG00000105137	85360	SYDE1	synapse defective Rho GTPase homolog 1 [Source:HGNC Symbol;Acc:HGNC:25824]	1090.81	0.233747	0.0748386	3.12334	0.0017881	0.0483261
ENSG00000171033	5569	PKIA	cAMP-dependent protein kinase inhibitor alpha [Source:HGNC Symbol;Acc:HGNC:9017]	923.537	-0.285926	0.0915229	-3.12409	0.00178355	0.0483261
ENSG00000185164	283820,102723728	NOMO2	NODAL modulator 2 [Source:HGNC Symbol;Acc:HGNC:22652]	7886.29	0.29516	0.0944895	3.12373	0.00178574	0.0483261
ENSG00000244405	2119	ETV5	ETS variant transcription factor 5 [Source:HGNC Symbol;Acc:HGNC:3494]	1125.97	0.338092	0.108367	3.11989	0.00180919	0.04881
ENSG00000166411	3419	IDH3A	isocitrate dehydrogenase (NAD(+)) 3 catalytic subunit alpha [Source:HGNC Symbol;Acc:HGNC:5384]	3718.53	-0.20585	0.0659911	-3.11936	0.00181242	0.048811
ENSG00000135940	1329	COX5B	cytochrome c oxidase subunit 5B [Source:HGNC Symbol;Acc:HGNC:2269]	4881.01	-0.318767	0.102257	-3.11731	0.00182509	0.0488197
ENSG00000146859	55281	TMEM140	transmembrane protein 140 [Source:HGNC Symbol;Acc:HGNC:21870]	4210.6	-0.329843	0.105826	-3.11685	0.00182797	0.0488197
ENSG00000159202	65264	UBE2Z	ubiquitin conjugating enzyme E2 Z [Source:HGNC Symbol;Acc:HGNC:25847]	4350.63	0.214903	0.0689533	3.11665	0.00182917	0.0488197
ENSG00000171729	55092	TMEM51	transmembrane protein 51 [Source:HGNC Symbol;Acc:HGNC:25488]	83.017	0.724449	0.232446	3.11663	0.00182929	0.0488197
ENSG00000185862	2124	EVI2B	ecotropic viral integration site 2B [Source:HGNC Symbol;Acc:HGNC:3500]	490.343	0.665882	0.213683	3.11622	0.00183186	0.0488197
ENSG00000254510	.	.	novel transcript	96.3065	-1.27461	0.408733	-3.11844	0.00181814	0.0488197
ENSG00000134874	22873	DZIP1	DAZ interacting zinc finger protein 1 [Source:HGNC Symbol;Acc:HGNC:20908]	2331.9	0.221607	0.0711413	3.11502	0.00183933	0.0489338
ENSG00000107672	54780	NSMCE4A	NSE4 homolog A, SMC5-SMC6 complex component [Source:HGNC Symbol;Acc:HGNC:25935]	576.49	-0.247731	0.0796159	-3.11158	0.00186091	0.0493366
ENSG00000189221	4128	MAOA	monoamine oxidase A [Source:HGNC Symbol;Acc:HGNC:6833]	14824.5	-0.296244	0.0951956	-3.11195	0.00185859	0.0493366
ENSG00000163251	7855	FZD5	frizzled class receptor 5 [Source:HGNC Symbol;Acc:HGNC:4043]	737.101	-0.496266	0.159627	-3.10891	0.00187777	0.049454
ENSG00000178980	6415	SELENOW	selenoprotein W [Source:HGNC Symbol;Acc:HGNC:10752]	638.598	0.304617	0.0979842	3.10884	0.00187824	0.049454
ENSG00000248668	100874002	OXCT1-AS1	OXCT1 antisense RNA 1 [Source:HGNC Symbol;Acc:HGNC:40423]	73.0678	-0.685225	0.220306	-3.11033	0.0018688	0.049454
ENSG00000295221	.	.	novel transcript	257.554	0.385871	0.124118	3.10891	0.00187777	0.049454
ENSG00000102359	27286	SRPX2	sushi repeat containing protein X-linked 2 [Source:HGNC Symbol;Acc:HGNC:30668]	10768.9	0.592154	0.190517	3.10814	0.00188269	0.049486
ENSG00000101194	63910	SLC17A9	solute carrier family 17 member 9 [Source:HGNC Symbol;Acc:HGNC:16192]	102.351	0.811612	0.261181	3.10747	0.00188694	0.0494916
ENSG00000105220	2821	GPI	glucose-6-phosphate isomerase [Source:HGNC Symbol;Acc:HGNC:4458]	16217.5	-0.258494	0.0831946	-3.10709	0.00188936	0.0494916
ENSG00000171094	238	ALK	ALK receptor tyrosine kinase [Source:HGNC Symbol;Acc:HGNC:427]	51.7849	-0.861784	0.277475	-3.10581	0.00189759	0.0496223
ENSG00000006757	8228	PNPLA4	patatin like phospholipase domain containing 4 [Source:HGNC Symbol;Acc:HGNC:24887]	656.465	-0.203043	0.0654312	-3.10316	0.00191469	0.0496533
ENSG00000135424	3679	ITGA7	integrin subunit alpha 7 [Source:HGNC Symbol;Acc:HGNC:6143]	12165.4	-0.951713	0.306696	-3.10311	0.00191498	0.0496533
ENSG00000177666	57104	PNPLA2	patatin like phospholipase domain containing 2 [Source:HGNC Symbol;Acc:HGNC:30802]	45476.1	-0.69985	0.22548	-3.10382	0.00191038	0.0496533
ENSG00000197147	23507	LRRC8B	leucine rich repeat containing 8 VRAC subunit B [Source:HGNC Symbol;Acc:HGNC:30692]	1220.27	-0.431283	0.138922	-3.1045	0.00190601	0.0496533
ENSG00000293106	118433	RPL23AP7	ribosomal protein L23a pseudogene 7 [Source:NCBI gene (formerly Entrezgene);Acc:118433]	376.174	0.282675	0.0910641	3.10414	0.00190835	0.0496533
ENSG00000111450	2054	STX2	syntaxin 2 [Source:HGNC Symbol;Acc:HGNC:3403]	1043.15	0.204098	0.0658018	3.10171	0.00192407	0.0497624
ENSG00000126351	7067	THRA	thyroid hormone receptor alpha [Source:HGNC Symbol;Acc:HGNC:11796]	5063.14	-0.364787	0.117674	-3.09997	0.00193542	0.0497624
ENSG00000140682	7041	TGFB1I1	transforming growth factor beta 1 induced transcript 1 [Source:HGNC Symbol;Acc:HGNC:11767]	547.463	0.428547	0.138209	3.10072	0.00193052	0.0497624
ENSG00000161681	50944	SHANK1	SH3 and multiple ankyrin repeat domains 1 [Source:HGNC Symbol;Acc:HGNC:15474]	52.3162	0.631127	0.203565	3.10037	0.0019328	0.0497624
ENSG00000197217	9583	ENTPD4	ectonucleoside triphosphate diphosphohydrolase 4 [Source:HGNC Symbol;Acc:HGNC:14573]	2149.03	0.254006	0.0819014	3.10137	0.0019263	0.0497624
ENSG00000229647	.	MYOSLID	myocardin-induced smooth muscle lncRNA, inducer of differentiation [Source:HGNC Symbol;Acc:HGNC:51821]	119.242	0.60199	0.194279	3.09858	0.00194449	0.0499119
ENSG00000153904	23576	DDAH1	dimethylarginine dimethylaminohydrolase 1 [Source:HGNC Symbol;Acc:HGNC:2715]	539.157	0.320797	0.103599	3.09653	0.00195797	0.0501177
ENSG00000183153	125111	GJD3	gap junction protein delta 3 [Source:HGNC Symbol;Acc:HGNC:19147]	441.273	0.396276	0.127981	3.09637	0.00195905	0.0501177
ENSG00000223658	728819	C1GALT1C1L	C1GALT1 specific chaperone 1 like [Source:HGNC Symbol;Acc:HGNC:51617]	141.327	-0.377176	0.121847	-3.09548	0.00196493	0.0501843
ENSG00000008735	23542	MAPK8IP2	mitogen-activated protein kinase 8 interacting protein 2 [Source:HGNC Symbol;Acc:HGNC:6883]	174.178	-0.417292	0.134897	-3.09343	0.0019786	0.0502017
ENSG00000017483	92745	SLC38A5	solute carrier family 38 member 5 [Source:HGNC Symbol;Acc:HGNC:18070]	525.874	0.38656	0.124972	3.09317	0.00198028	0.0502017
ENSG00000106991	2022	ENG	endoglin [Source:HGNC Symbol;Acc:HGNC:3349]	5229.03	0.39354	0.127181	3.09434	0.00197252	0.0502017
ENSG00000161281	1346	COX7A1	cytochrome c oxidase subunit 7A1 [Source:HGNC Symbol;Acc:HGNC:2287]	830.502	-0.495823	0.16026	-3.09387	0.00197562	0.0502017
ENSG00000256040	493913	PAPPA-AS1	PAPPA antisense RNA 1 [Source:HGNC Symbol;Acc:HGNC:35152]	280.436	0.609104	0.196935	3.09292	0.00198199	0.0502017
ENSG00000150768	1737	DLAT	dihydrolipoamide S-acetyltransferase [Source:HGNC Symbol;Acc:HGNC:2896]	5043.37	-0.471132	0.15237	-3.09202	0.00198797	0.0502701
ENSG00000039560	26064	RAI14	retinoic acid induced 14 [Source:HGNC Symbol;Acc:HGNC:14873]	1892.84	0.398287	0.128952	3.08865	0.0020107	0.0503463
ENSG00000114631	50512	PODXL2	podocalyxin like 2 [Source:HGNC Symbol;Acc:HGNC:17936]	135.845	-0.509159	0.164842	-3.08877	0.0020099	0.0503463
ENSG00000124253	5105	PCK1	phosphoenolpyruvate carboxykinase 1 [Source:HGNC Symbol;Acc:HGNC:8724]	3593.44	-1.30989	0.424013	-3.08926	0.00200655	0.0503463
ENSG00000132386	5176	SERPINF1	serpin family F member 1 [Source:HGNC Symbol;Acc:HGNC:8824]	32092.9	-0.427737	0.138454	-3.08939	0.00200571	0.0503463
ENSG00000178343	152573	SHISA3	shisa family member 3 [Source:HGNC Symbol;Acc:HGNC:25159]	68.7046	-1.1155	0.361006	-3.08997	0.00200179	0.0503463
ENSG00000271474	.	UNC5C-AS1	UNC5C antisense RNA 1 [Source:HGNC Symbol;Acc:HGNC:55246]	45.0561	-0.687745	0.222564	-3.0901	0.00200091	0.0503463
ENSG00000173218	81839	VANGL1	VANGL planar cell polarity protein 1 [Source:HGNC Symbol;Acc:HGNC:15512]	2321.44	-0.329381	0.10675	-3.08552	0.00203194	0.0507953
ENSG00000105711	6324	SCN1B	sodium voltage-gated channel beta subunit 1 [Source:HGNC Symbol;Acc:HGNC:10586]	180.44	-0.540445	0.175592	-3.07785	0.00208499	0.0516896
ENSG00000131269	22	ABCB7	ATP binding cassette subfamily B member 7 [Source:HGNC Symbol;Acc:HGNC:48]	957.174	-0.186469	0.060571	-3.07852	0.0020803	0.0516896
ENSG00000169071	4920	ROR2	receptor tyrosine kinase like orphan receptor 2 [Source:HGNC Symbol;Acc:HGNC:10257]	3585.6	0.546254	0.177503	3.07743	0.00208796	0.0516896
ENSG00000205423	255919	CNEP1R1	CTD nuclear envelope phosphatase 1 regulatory subunit 1 [Source:HGNC Symbol;Acc:HGNC:26759]	809.537	0.208894	0.0678662	3.07803	0.00208377	0.0516896
ENSG00000251141	100506674	MRPS30-DT	MRPS30 divergent transcript [Source:HGNC Symbol;Acc:HGNC:53420]	173.076	-0.394608	0.128162	-3.07897	0.00207718	0.0516896
ENSG00000257365	2342,100529261	FNTB	farnesyltransferase, CAAX box, subunit beta [Source:HGNC Symbol;Acc:HGNC:3785]	700.62	-0.336042	0.10917	-3.07816	0.00208286	0.0516896
ENSG00000077782	2260	FGFR1	fibroblast growth factor receptor 1 [Source:HGNC Symbol;Acc:HGNC:3688]	7532.65	0.272694	0.0886533	3.07597	0.00209822	0.0518598
ENSG00000198586	9874	TLK1	tousled like kinase 1 [Source:HGNC Symbol;Acc:HGNC:11841]	2801.73	0.327855	0.106614	3.07515	0.002104	0.0519189
ENSG00000104490	83988	NCALD	neurocalcin delta [Source:HGNC Symbol;Acc:HGNC:7655]	279.475	-0.636925	0.207503	-3.06947	0.00214439	0.0523854
ENSG00000108784	4669	NAGLU	N-acetyl-alpha-glucosaminidase [Source:HGNC Symbol;Acc:HGNC:7632]	3944.54	0.23628	0.0770402	3.06697	0.00216239	0.0523854
ENSG00000116688	9927	MFN2	mitofusin 2 [Source:HGNC Symbol;Acc:HGNC:16877]	6137.04	-0.184159	0.0600831	-3.06506	0.00217624	0.0523854
ENSG00000118564	26234	FBXL5	F-box and leucine rich repeat protein 5 [Source:HGNC Symbol;Acc:HGNC:13602]	4109.19	-0.166903	0.0544491	-3.06531	0.00217444	0.0523854
ENSG00000129038	4016	LOXL1	lysyl oxidase like 1 [Source:HGNC Symbol;Acc:HGNC:6665]	1437.04	0.635959	0.207365	3.06687	0.00216316	0.0523854
ENSG00000131459	9945	GFPT2	glutamine-fructose-6-phosphate transaminase 2 [Source:HGNC Symbol;Acc:HGNC:4242]	6428.28	0.420541	0.137163	3.06599	0.00216949	0.0523854
ENSG00000139684	2098	ESD	esterase D [Source:HGNC Symbol;Acc:HGNC:3465]	4162.2	-0.222854	0.0726315	-3.06828	0.00215296	0.0523854
ENSG00000140511	145864	HAPLN3	hyaluronan and proteoglycan link protein 3 [Source:HGNC Symbol;Acc:HGNC:21446]	117.819	0.512042	0.166887	3.06819	0.00215357	0.0523854
ENSG00000145715	5921	RASA1	RAS p21 protein activator 1 [Source:HGNC Symbol;Acc:HGNC:9871]	2591.6	-0.233642	0.0762021	-3.06609	0.0021688	0.0523854
ENSG00000154258	10350	ABCA9	ATP binding cassette subfamily A member 9 [Source:HGNC Symbol;Acc:HGNC:39]	1788.54	0.335365	0.109247	3.06978	0.00214219	0.0523854
ENSG00000160072	83858	ATAD3B	ATPase family AAA domain containing 3B [Source:HGNC Symbol;Acc:HGNC:24007]	880.652	0.257444	0.083924	3.06758	0.002158	0.0523854
ENSG00000167657	1613	DAPK3	death associated protein kinase 3 [Source:HGNC Symbol;Acc:HGNC:2676]	1829.27	0.232326	0.0758029	3.06488	0.0021776	0.0523854
ENSG00000168621	2668	GDNF	glial cell derived neurotrophic factor [Source:HGNC Symbol;Acc:HGNC:4232]	181.889	0.483702	0.157709	3.06705	0.00216181	0.0523854
ENSG00000176170	8877	SPHK1	sphingosine kinase 1 [Source:HGNC Symbol;Acc:HGNC:11240]	3134.37	0.377453	0.122878	3.07176	0.002128	0.0523854
ENSG00000198960	54470	ARMCX6	armadillo repeat containing X-linked 6 [Source:HGNC Symbol;Acc:HGNC:26094]	1301.27	0.354333	0.115581	3.06566	0.00217188	0.0523854
ENSG00000205659	91750	LIN52	lin-52 DREAM MuvB core complex component [Source:HGNC Symbol;Acc:HGNC:19856]	882.009	-0.189095	0.0616463	-3.06742	0.00215915	0.0523854
ENSG00000020577	23034	SAMD4A	sterile alpha motif domain containing 4A [Source:HGNC Symbol;Acc:HGNC:23023]	727.284	0.497901	0.162689	3.06045	0.00221002	0.0525059
ENSG00000124831	9208	LRRFIP1	LRR binding FLII interacting protein 1 [Source:HGNC Symbol;Acc:HGNC:6702]	2944.37	0.393302	0.128481	3.06115	0.00220485	0.0525059
ENSG00000134255	10390	CEPT1	choline/ethanolamine phosphotransferase 1 [Source:HGNC Symbol;Acc:HGNC:24289]	2980.15	-0.30105	0.0983588	-3.06073	0.00220796	0.0525059
ENSG00000176623	51115	RMDN1	regulator of microtubule dynamics 1 [Source:HGNC Symbol;Acc:HGNC:24285]	2116.78	-0.1841	0.0601453	-3.06092	0.00220656	0.0525059
ENSG00000178950	2580	GAK	cyclin G associated kinase [Source:HGNC Symbol;Acc:HGNC:4113]	3059.39	0.143172	0.0467368	3.06337	0.00218861	0.0525059
ENSG00000251615	.	.	novel transcript	100.249	-0.492978	0.160975	-3.06245	0.0021953	0.0525059
ENSG00000261801	100287616	LOXL1-AS1	LOXL1 antisense RNA 1 [Source:HGNC Symbol;Acc:HGNC:44169]	116.666	0.67397	0.220147	3.06146	0.00220262	0.0525059
ENSG00000297244	.	.	novel transcript, antisense to GON4L	144.492	0.367087	0.119864	3.06253	0.00219475	0.0525059
ENSG00000072210	224	ALDH3A2	aldehyde dehydrogenase 3 family member A2 [Source:HGNC Symbol;Acc:HGNC:403]	8626.35	-0.354275	0.115861	-3.05775	0.00223004	0.0526837
ENSG00000112033	5467	PPARD	peroxisome proliferator activated receptor delta [Source:HGNC Symbol;Acc:HGNC:9235]	1688.99	0.389473	0.127341	3.05851	0.00222438	0.0526837
ENSG00000117643	57134	MAN1C1	mannosidase alpha class 1C member 1 [Source:HGNC Symbol;Acc:HGNC:19080]	1933.63	-0.52889	0.172976	-3.05759	0.00223125	0.0526837
ENSG00000274020	388685,105371226	LINC01138	long intergenic non-protein coding RNA 1138 [Source:HGNC Symbol;Acc:HGNC:49454]	380.519	0.295327	0.0965612	3.05845	0.00222486	0.0526837
ENSG00000134186	55119	PRPF38B	pre-mRNA processing factor 38B [Source:HGNC Symbol;Acc:HGNC:25512]	2995.95	0.184288	0.0602824	3.05708	0.00223508	0.0526928
ENSG00000132801	140831	ZSWIM3	zinc finger SWIM-type containing 3 [Source:HGNC Symbol;Acc:HGNC:16157]	115.574	-0.344156	0.112633	-3.05555	0.00224647	0.052799
ENSG00000158769	50848	F11R	F11 receptor [Source:HGNC Symbol;Acc:HGNC:14685]	494.669	-0.663745	0.217214	-3.05572	0.0022452	0.052799
ENSG00000099284	55506	MACROH2A2	macroH2A.2 histone [Source:HGNC Symbol;Acc:HGNC:14453]	595.292	-0.205516	0.0672715	-3.05503	0.00225039	0.05281
ENSG00000109819	10891	PPARGC1A	PPARG coactivator 1 alpha [Source:HGNC Symbol;Acc:HGNC:9237]	5368.24	-0.548134	0.179475	-3.0541	0.00225737	0.0528455
ENSG00000174028	.	FAM3C2P	family with sequence similarity 3 member C2, pseudogene [Source:HGNC Symbol;Acc:HGNC:34501]	111.114	0.732632	0.2399	3.05391	0.0022588	0.0528455
ENSG00000214184	644903	GCC2-AS1	GCC2 antisense RNA 1 [Source:HGNC Symbol;Acc:HGNC:28126]	84.7514	0.46743	0.153086	3.05338	0.00226278	0.0528579
ENSG00000121068	6909	TBX2	T-box transcription factor 2 [Source:HGNC Symbol;Acc:HGNC:11597]	1806.69	0.246595	0.0807969	3.05203	0.00227299	0.0528673
ENSG00000138615	8483	CILP	cartilage intermediate layer protein [Source:HGNC Symbol;Acc:HGNC:1980]	459.977	-0.688614	0.225599	-3.05238	0.00227035	0.0528673
ENSG00000196937	10447	FAM3C	FAM3 metabolism regulating signaling molecule C [Source:HGNC Symbol;Acc:HGNC:18664]	2973.9	0.330706	0.108359	3.05196	0.00227353	0.0528673
ENSG00000125257	10257	ABCC4	ATP binding cassette subfamily C member 4 (PEL blood group) [Source:HGNC Symbol;Acc:HGNC:55]	567.969	0.434389	0.142387	3.05077	0.00228258	0.0529974
ENSG00000196678	112479	ERI2	ERI1 exoribonuclease family member 2 [Source:HGNC Symbol;Acc:HGNC:30541]	617.498	-0.274914	0.0901335	-3.05007	0.00228787	0.0530399
ENSG00000169554	9839	ZEB2	zinc finger E-box binding homeobox 2 [Source:HGNC Symbol;Acc:HGNC:14881]	12370.8	-0.30326	0.0996295	-3.04387	0.00233554	0.0540632
ENSG00000124882	2069	EREG	epiregulin [Source:HGNC Symbol;Acc:HGNC:3443]	813.434	1.35724	0.446264	3.04134	0.00235528	0.0542742
ENSG00000136026	10970	CKAP4	cytoskeleton associated protein 4 [Source:HGNC Symbol;Acc:HGNC:16991]	6334.98	0.334408	0.109937	3.04181	0.00235161	0.0542742
ENSG00000161267	622	BDH1	3-hydroxybutyrate dehydrogenase 1 [Source:HGNC Symbol;Acc:HGNC:1027]	506.348	-0.517248	0.170071	-3.04137	0.00235505	0.0542742
ENSG00000040275	54908	SPDL1	spindle apparatus coiled-coil protein 1 [Source:HGNC Symbol;Acc:HGNC:26010]	1129.49	0.396658	0.13059	3.03742	0.00238617	0.0544727
ENSG00000108179	10105	PPIF	peptidylprolyl isomerase F [Source:HGNC Symbol;Acc:HGNC:9259]	5171.65	-0.239933	0.0790404	-3.03557	0.00240079	0.0544727
ENSG00000132205	84034	EMILIN2	elastin microfibril interfacer 2 [Source:HGNC Symbol;Acc:HGNC:19881]	1188.17	0.395703	0.130324	3.03631	0.00239491	0.0544727
ENSG00000132563	51308	REEP2	receptor accessory protein 2 [Source:HGNC Symbol;Acc:HGNC:17975]	67.2275	0.675055	0.222153	3.0387	0.00237602	0.0544727
ENSG00000133943	80017	DGLUCY	D-glutamate cyclase [Source:HGNC Symbol;Acc:HGNC:20498]	1869.73	-0.239047	0.0786539	-3.03923	0.00237187	0.0544727
ENSG00000158747	4681,100532736	NBL1	NBL1, DAN family BMP antagonist [Source:HGNC Symbol;Acc:HGNC:7650]	5328.74	0.609607	0.200848	3.03517	0.002404	0.0544727
ENSG00000163472	84283	TMEM79	transmembrane protein 79 [Source:HGNC Symbol;Acc:HGNC:28196]	204.903	0.404166	0.13303	3.03815	0.00238035	0.0544727
ENSG00000167676	729359	PLIN4	perilipin 4 [Source:HGNC Symbol;Acc:HGNC:29393]	67197.2	-0.776241	0.255601	-3.03692	0.00239006	0.0544727
ENSG00000171302	124583	CANT1	calcium activated nucleotidase 1 [Source:HGNC Symbol;Acc:HGNC:19721]	1673.64	0.186959	0.0615803	3.03602	0.0023972	0.0544727
ENSG00000177981	140461	ASB8	ankyrin repeat and SOCS box containing 8 [Source:HGNC Symbol;Acc:HGNC:17183]	1109.98	-0.217766	0.0717078	-3.03686	0.0023906	0.0544727
ENSG00000181192	55526	DHTKD1	dehydrogenase E1 and transketolase domain containing 1 [Source:HGNC Symbol;Acc:HGNC:23537]	1814.51	-0.270852	0.089106	-3.03966	0.00236843	0.0544727
ENSG00000276168	6029	RN7SL1	RNA component of signal recognition particle 7SL1 [Source:HGNC Symbol;Acc:HGNC:10038]	9266.4	-0.327557	0.107932	-3.03485	0.00240655	0.0544727
ENSG00000065802	51665	ASB1	ankyrin repeat and SOCS box containing 1 [Source:HGNC Symbol;Acc:HGNC:16011]	1482.59	0.24878	0.0820396	3.03244	0.00242587	0.054615
ENSG00000140563	55784	MCTP2	multiple C2 and transmembrane domain containing 2 [Source:HGNC Symbol;Acc:HGNC:25636]	135.233	0.483939	0.15964	3.03144	0.00243388	0.054615
ENSG00000164253	55255	WDR41	WD repeat domain 41 [Source:HGNC Symbol;Acc:HGNC:25601]	3798.08	-0.179908	0.0593099	-3.03335	0.00241851	0.054615
ENSG00000173267	6623	SNCG	synuclein gamma [Source:HGNC Symbol;Acc:HGNC:11141]	37.4027	-1.00807	0.332432	-3.03239	0.00242623	0.054615
ENSG00000182253	23336	SYNM	synemin [Source:HGNC Symbol;Acc:HGNC:24466]	1981.86	-0.429071	0.141558	-3.03106	0.00243699	0.054615
ENSG00000185418	123283	TARS3	threonyl-tRNA synthetase 3 [Source:HGNC Symbol;Acc:HGNC:24728]	847.962	-0.18993	0.0626629	-3.03098	0.00243762	0.054615
ENSG00000203666	84288	EFCAB2	EF-hand calcium binding domain 2 [Source:HGNC Symbol;Acc:HGNC:28166]	571.488	-0.254086	0.0838303	-3.03096	0.00243779	0.054615
ENSG00000126246	79713	IGFLR1	IGF like family receptor 1 [Source:HGNC Symbol;Acc:HGNC:23620]	73.6755	-0.511803	0.168951	-3.02929	0.00245126	0.0548367
ENSG00000111412	79794	SPRING1	SREBF pathway regulator in golgi 1 [Source:HGNC Symbol;Acc:HGNC:26128]	1793.28	0.195704	0.0646227	3.02841	0.00245844	0.0548371
ENSG00000248994	124901165	.	novel transcript	70.8385	0.76421	0.252324	3.02868	0.00245624	0.0548371
ENSG00000084112	54434	SSH1	slingshot protein phosphatase 1 [Source:HGNC Symbol;Acc:HGNC:30579]	3995.73	0.369574	0.122127	3.02613	0.00247703	0.055134
ENSG00000157184	1376	CPT2	carnitine palmitoyltransferase 2 [Source:HGNC Symbol;Acc:HGNC:2330]	1208.18	-0.21244	0.0702175	-3.02546	0.00248254	0.055134
ENSG00000167815	7001	PRDX2	peroxiredoxin 2 [Source:HGNC Symbol;Acc:HGNC:9353]	4465.65	-0.251026	0.0829663	-3.02564	0.00248107	0.055134
ENSG00000167613	3903	LAIR1	leukocyte associated immunoglobulin like receptor 1 [Source:HGNC Symbol;Acc:HGNC:6477]	45.7067	-1.0348	0.342272	-3.02333	0.00250013	0.0554443
ENSG00000102468	3356	HTR2A	5-hydroxytryptamine receptor 2A [Source:HGNC Symbol;Acc:HGNC:5293]	598.042	-0.578064	0.191245	-3.02264	0.00250583	0.0554905
ENSG00000196917	27198	HCAR1	hydroxycarboxylic acid receptor 1 [Source:HGNC Symbol;Acc:HGNC:4532]	278.247	-0.884223	0.292578	-3.02218	0.00250961	0.0554938
ENSG00000176714	79635	CCDC121	coiled-coil domain containing 121 [Source:HGNC Symbol;Acc:HGNC:25833]	241.71	-0.359228	0.119008	-3.01852	0.0025401	0.0560872
ENSG00000136636	51133	KCTD3	potassium channel tetramerization domain containing 3 [Source:HGNC Symbol;Acc:HGNC:21305]	2345.26	-0.169656	0.0562333	-3.01699	0.00255295	0.0562089
ENSG00000308270	.	.	novel transcript, antisense to PARN	253.3	-0.785492	0.260321	-3.0174	0.00254954	0.0562089
ENSG00000100426	9889	ZBED4	zinc finger BED-type containing 4 [Source:HGNC Symbol;Acc:HGNC:20721]	1151.58	0.200229	0.0663869	3.01609	0.00256054	0.0562145
ENSG00000103066	23659	PLA2G15	phospholipase A2 group XV [Source:HGNC Symbol;Acc:HGNC:17163]	593.369	0.305281	0.101214	3.01619	0.00255977	0.0562145
ENSG00000176788	10409	BASP1	brain abundant membrane attached signal protein 1 [Source:HGNC Symbol;Acc:HGNC:957]	2292.93	0.348137	0.115455	3.01534	0.00256689	0.0562733
ENSG00000117791	54996	MTARC2	mitochondrial amidoxime reducing component 2 [Source:HGNC Symbol;Acc:HGNC:26064]	696.553	-0.419754	0.139285	-3.01362	0.0025815	0.0565128
ENSG00000070214	23446	SLC44A1	solute carrier family 44 member 1 [Source:HGNC Symbol;Acc:HGNC:18798]	13115.1	0.544195	0.180605	3.01318	0.00258526	0.0565143
ENSG00000101680	284217	LAMA1	laminin subunit alpha 1 [Source:HGNC Symbol;Acc:HGNC:6481]	2140.55	0.860354	0.285626	3.01217	0.00259389	0.0565416
ENSG00000173153	2101	ESRRA	estrogen related receptor alpha [Source:HGNC Symbol;Acc:HGNC:3471]	4221.36	-0.263062	0.087324	-3.01248	0.00259124	0.0565416
ENSG00000078124	55331	ACER3	alkaline ceramidase 3 [Source:HGNC Symbol;Acc:HGNC:16066]	1860.07	-0.324807	0.107865	-3.01123	0.00260189	0.0565552
ENSG00000099999	200312	RNF215	ring finger protein 215 [Source:HGNC Symbol;Acc:HGNC:33434]	773.816	0.24476	0.0812776	3.01141	0.00260037	0.0565552
ENSG00000134072	8536	CAMK1	calcium/calmodulin dependent protein kinase I [Source:HGNC Symbol;Acc:HGNC:1459]	1616.19	-0.426151	0.141604	-3.00946	0.00261716	0.0568064
ENSG00000102098	10389	SCML2	Scm polycomb group protein like 2 [Source:HGNC Symbol;Acc:HGNC:10581]	86.2864	-0.406018	0.135034	-3.00678	0.0026403	0.0571468
ENSG00000164619	168667	BMPER	BMP binding endothelial regulator [Source:HGNC Symbol;Acc:HGNC:24154]	5028.32	-0.425931	0.141654	-3.00685	0.00263974	0.0571468
ENSG00000132313	51318	MRPL35	mitochondrial ribosomal protein L35 [Source:HGNC Symbol;Acc:HGNC:14489]	1954.74	-0.213415	0.0710294	-3.0046	0.00265927	0.0574762
ENSG00000144136	6574	SLC20A1	solute carrier family 20 member 1 [Source:HGNC Symbol;Acc:HGNC:10946]	5067.36	0.765095	0.254988	3.00052	0.0026952	0.0581145
ENSG00000262655	10418	SPON1	spondin 1 [Source:HGNC Symbol;Acc:HGNC:11252]	12820.2	0.543514	0.181148	3.00038	0.00269639	0.0581145
ENSG00000135472	23017	FAIM2	Fas apoptotic inhibitory molecule 2 [Source:HGNC Symbol;Acc:HGNC:17067]	1035.98	0.540932	0.180322	2.99981	0.00270149	0.0581427
ENSG00000092036	54930	HAUS4	HAUS augmin like complex subunit 4 [Source:HGNC Symbol;Acc:HGNC:20163]	902.916	-0.33773	0.112625	-2.99871	0.00271125	0.058271
ENSG00000152818	7402	UTRN	utrophin [Source:HGNC Symbol;Acc:HGNC:12635]	3771.89	-0.56945	0.189934	-2.99815	0.00271622	0.0582959
ENSG00000074416	11343	MGLL	monoglyceride lipase [Source:HGNC Symbol;Acc:HGNC:17038]	2212.53	-0.531859	0.17751	-2.99622	0.00273352	0.0584219
ENSG00000149948	8091	HMGA2	high mobility group AT-hook 2 [Source:HGNC Symbol;Acc:HGNC:5009]	1266.74	0.689825	0.230191	2.99676	0.00272869	0.0584219
ENSG00000182732	9628	RGS6	regulator of G protein signaling 6 [Source:HGNC Symbol;Acc:HGNC:10002]	43.8321	-0.829852	0.276947	-2.99643	0.00273165	0.0584219
ENSG00000160097	252995	FNDC5	fibronectin type III domain containing 5 [Source:HGNC Symbol;Acc:HGNC:20240]	85.4502	-1.20707	0.402977	-2.99538	0.00274104	0.058501
ENSG00000244649	.	LINC02086	long intergenic non-protein coding RNA 2086 [Source:HGNC Symbol;Acc:HGNC:52936]	62.1737	-0.801664	0.267868	-2.99276	0.00276464	0.0589225
ENSG00000116183	60676	PAPPA2	pappalysin 2 [Source:HGNC Symbol;Acc:HGNC:14615]	7224.56	-0.57625	0.192627	-2.99153	0.00277584	0.0590791
ENSG00000164251	2150	F2RL1	F2R like trypsin receptor 1 [Source:HGNC Symbol;Acc:HGNC:3538]	254.333	0.672996	0.225031	2.99068	0.00278353	0.0591606
ENSG00000080573	50509	COL5A3	collagen type V alpha 3 chain [Source:HGNC Symbol;Acc:HGNC:14864]	2968.69	0.367467	0.123037	2.98663	0.0028207	0.0592115
ENSG00000096060	2289	FKBP5	FKBP prolyl isomerase 5 [Source:HGNC Symbol;Acc:HGNC:3721]	54015.8	-0.391419	0.131011	-2.98767	0.00281115	0.0592115
ENSG00000105928	1687	GSDME	gasdermin E [Source:HGNC Symbol;Acc:HGNC:2810]	1164.95	0.213871	0.0715964	2.98717	0.00281571	0.0592115
ENSG00000119927	57678	GPAM	glycerol-3-phosphate acyltransferase, mitochondrial [Source:HGNC Symbol;Acc:HGNC:24865]	54733.5	-0.694245	0.232263	-2.98905	0.00279843	0.0592115
ENSG00000134243	6272	SORT1	sortilin 1 [Source:HGNC Symbol;Acc:HGNC:11186]	8012.05	-0.828223	0.277251	-2.98727	0.00281484	0.0592115
ENSG00000166938	115752	DIS3L	DIS3 like exosome 3'-5' exoribonuclease [Source:HGNC Symbol;Acc:HGNC:28698]	1637.22	-0.248059	0.0830406	-2.9872	0.00281545	0.0592115
ENSG00000170100	197320	ZNF778	zinc finger protein 778 [Source:HGNC Symbol;Acc:HGNC:26479]	569.132	0.313339	0.104808	2.98963	0.00279314	0.0592115
ENSG00000198836	4976	OPA1	OPA1 mitochondrial dynamin like GTPase [Source:HGNC Symbol;Acc:HGNC:8140]	3519.31	-0.194669	0.0651703	-2.98708	0.00281659	0.0592115
ENSG00000255423	55096	EBLN2	endogenous Bornavirus like nucleoprotein 2 [Source:HGNC Symbol;Acc:HGNC:25493]	37.0085	0.657679	0.220199	2.98675	0.00281963	0.0592115
ENSG00000105643	27106	ARRDC2	arrestin domain containing 2 [Source:HGNC Symbol;Acc:HGNC:25225]	427.184	0.270903	0.0907191	2.98618	0.00282489	0.0592183
ENSG00000091490	23231	SEL1L3	SEL1L family member 3 [Source:HGNC Symbol;Acc:HGNC:29108]	1619.21	0.883637	0.296204	2.9832	0.00285252	0.059462
ENSG00000096968	3717	JAK2	Janus kinase 2 [Source:HGNC Symbol;Acc:HGNC:6192]	1746.01	0.304428	0.102041	2.98338	0.00285086	0.059462
ENSG00000101199	55738	ARFGAP1	ADP ribosylation factor GTPase activating protein 1 [Source:HGNC Symbol;Acc:HGNC:15852]	3246.86	0.230934	0.077421	2.98284	0.00285591	0.059462
ENSG00000185989	22821	RASA3	RAS p21 protein activator 3 [Source:HGNC Symbol;Acc:HGNC:20331]	7750.91	-0.263766	0.0884278	-2.98284	0.0028559	0.059462
ENSG00000250802	.	ZBED3-AS1	ZBED3 antisense RNA 1 [Source:HGNC Symbol;Acc:HGNC:44188]	1099.15	-0.576031	0.193102	-2.98304	0.00285397	0.059462
ENSG00000184838	51334	PRR16	proline rich 16 [Source:HGNC Symbol;Acc:HGNC:29654]	190.734	0.649298	0.217724	2.98221	0.00286176	0.0595028
ENSG00000143951	51057	WDPCP	WD repeat containing planar cell polarity effector [Source:HGNC Symbol;Acc:HGNC:28027]	375.83	-0.237781	0.0797884	-2.98015	0.00288109	0.0595075
ENSG00000165629	509	ATP5F1C	ATP synthase F1 subunit gamma [Source:HGNC Symbol;Acc:HGNC:833]	4940.68	-0.227046	0.076177	-2.98051	0.00287766	0.0595075
ENSG00000196576	23654	PLXNB2	plexin B2 [Source:HGNC Symbol;Acc:HGNC:9104]	13960.1	0.200696	0.0673201	2.98121	0.00287108	0.0595075
ENSG00000197043	309	ANXA6	annexin A6 [Source:HGNC Symbol;Acc:HGNC:544]	17467.3	-0.391406	0.1313	-2.98101	0.00287297	0.0595075
ENSG00000253327	644660	RAD21-AS1	RAD21 antisense RNA 1 [Source:HGNC Symbol;Acc:HGNC:32158]	33.9379	-0.798298	0.267875	-2.98012	0.0028814	0.0595075
ENSG00000113739	8614	STC2	stanniocalcin 2 [Source:HGNC Symbol;Acc:HGNC:11374]	2670.66	0.422636	0.141843	2.9796	0.00288628	0.059528
ENSG00000198018	57089	ENTPD7	ectonucleoside triphosphate diphosphohydrolase 7 [Source:HGNC Symbol;Acc:HGNC:19745]	887.171	0.457703	0.153691	2.97807	0.00290066	0.0597442
ENSG00000151790	6999	TDO2	tryptophan 2,3-dioxygenase [Source:HGNC Symbol;Acc:HGNC:11708]	58.3663	-0.974635	0.327325	-2.97758	0.00290533	0.0597602
ENSG00000221886	63920	FAM200C	family with sequence similarity 200 member C [Source:HGNC Symbol;Acc:HGNC:30804]	296.45	-0.251821	0.0845881	-2.97703	0.00291057	0.0597876
ENSG00000146122	23500	DAAM2	dishevelled associated activator of morphogenesis 2 [Source:HGNC Symbol;Acc:HGNC:18143]	575.967	-0.753988	0.253358	-2.97598	0.00292051	0.0599116
ENSG00000159873	150275	CCDC117	coiled-coil domain containing 117 [Source:HGNC Symbol;Acc:HGNC:26599]	1826.76	0.295695	0.0993745	2.97556	0.00292453	0.0599138
ENSG00000130787	9026	HIP1R	huntingtin interacting protein 1 related [Source:HGNC Symbol;Acc:HGNC:18415]	520.978	0.532126	0.178943	2.97372	0.00294214	0.060194
ENSG00000069849	483	ATP1B3	ATPase Na+/K+ transporting subunit beta 3 [Source:HGNC Symbol;Acc:HGNC:806]	5347.31	0.302306	0.101771	2.97045	0.0029736	0.060595
ENSG00000141232	10140	TOB1	transducer of ERBB2, 1 [Source:HGNC Symbol;Acc:HGNC:11979]	5634.32	-0.473694	0.159459	-2.97063	0.00297189	0.060595
ENSG00000167565	29946	SERTAD3	SERTA domain containing 3 [Source:HGNC Symbol;Acc:HGNC:17931]	1146.69	-0.3205	0.107891	-2.97058	0.00297238	0.060595
ENSG00000120068	3218	HOXB8	homeobox B8 [Source:HGNC Symbol;Acc:HGNC:5119]	571.457	-0.314865	0.106027	-2.96968	0.00298108	0.0605995
ENSG00000138604	26035	GLCE	glucuronic acid epimerase [Source:HGNC Symbol;Acc:HGNC:17855]	1230.03	0.288673	0.0972356	2.9688	0.00298964	0.0605995
ENSG00000142910	64129	TINAGL1	tubulointerstitial nephritis antigen like 1 [Source:HGNC Symbol;Acc:HGNC:19168]	49.5666	1.10472	0.372032	2.96942	0.00298365	0.0605995
ENSG00000164197	285671	RNF180	ring finger protein 180 [Source:HGNC Symbol;Acc:HGNC:27752]	98.5755	-0.422249	0.142219	-2.969	0.00298767	0.0605995
ENSG00000005249	5577	PRKAR2B	protein kinase cAMP-dependent type II regulatory subunit beta [Source:HGNC Symbol;Acc:HGNC:9392]	3481.83	-0.534364	0.180405	-2.96202	0.0030563	0.0608752
ENSG00000072041	55117	SLC6A15	solute carrier family 6 member 15 [Source:HGNC Symbol;Acc:HGNC:13621]	2528.35	0.587957	0.19842	2.9632	0.0030446	0.0608752
ENSG00000120833	8835	SOCS2	suppressor of cytokine signaling 2 [Source:HGNC Symbol;Acc:HGNC:19382]	449.476	0.491571	0.166013	2.96103	0.0030661	0.0608752
ENSG00000141441	64762	GAREM1	GRB2 associated regulator of MAPK1 subtype 1 [Source:HGNC Symbol;Acc:HGNC:26136]	907.772	0.332432	0.112272	2.96096	0.0030668	0.0608752
ENSG00000144827	55347	ABHD10	abhydrolase domain containing 10, depalmitoylase [Source:HGNC Symbol;Acc:HGNC:25656]	1307.7	-0.167046	0.0563861	-2.96253	0.0030512	0.0608752
ENSG00000152582	79925	SPEF2	sperm flagellar 2 [Source:HGNC Symbol;Acc:HGNC:26293]	191.481	-0.337444	0.113852	-2.96387	0.00303796	0.0608752
ENSG00000154803	201163	FLCN	folliculin [Source:HGNC Symbol;Acc:HGNC:27310]	2732.27	0.141923	0.0478557	2.96564	0.00302051	0.0608752
ENSG00000155034	80028	FBXL18	F-box and leucine rich repeat protein 18 [Source:HGNC Symbol;Acc:HGNC:21874]	965.809	0.197724	0.066722	2.9634	0.00304259	0.0608752
ENSG00000155980	3798	KIF5A	kinesin family member 5A [Source:HGNC Symbol;Acc:HGNC:6323]	84.7465	0.788391	0.266212	2.96151	0.0030613	0.0608752
ENSG00000157637	124565	SLC38A10	solute carrier family 38 member 10 [Source:HGNC Symbol;Acc:HGNC:28237]	5336.28	0.142665	0.0481479	2.96306	0.00304599	0.0608752
ENSG00000159788	6002	RGS12	regulator of G protein signaling 12 [Source:HGNC Symbol;Acc:HGNC:9994]	993.188	-0.271109	0.0915039	-2.96282	0.00304836	0.0608752
ENSG00000165959	79789	CLMN	calmin [Source:HGNC Symbol;Acc:HGNC:19972]	4090.11	-0.454864	0.153381	-2.96559	0.00302103	0.0608752
ENSG00000171889	554202	MIR31HG	MIR31 host gene [Source:HGNC Symbol;Acc:HGNC:37187]	264.726	0.484809	0.163563	2.96405	0.0030362	0.0608752
ENSG00000188997	283219	KCTD21	potassium channel tetramerization domain containing 21 [Source:HGNC Symbol;Acc:HGNC:27452]	947.116	0.255807	0.0862255	2.96672	0.00300992	0.0608752
ENSG00000213923	1454	CSNK1E	casein kinase 1 epsilon [Source:HGNC Symbol;Acc:HGNC:2453]	4048.33	0.163558	0.0552213	2.96187	0.00305776	0.0608752
ENSG00000255154	109703458	HTD2	hydroxyacyl-thioester dehydratase type 2 [Source:HGNC Symbol;Acc:HGNC:53111]	700.518	-0.262832	0.0886336	-2.96538	0.00302309	0.0608752
ENSG00000103005	79650	USB1	U6 snRNA biogenesis phosphodiesterase 1 [Source:HGNC Symbol;Acc:HGNC:25792]	1338.33	0.185875	0.0628172	2.95898	0.00308664	0.0611106
ENSG00000183018	124976	SPNS2	SPNS lysolipid transporter 2, sphingosine-1-phosphate [Source:HGNC Symbol;Acc:HGNC:26992]	235.389	-0.849988	0.287219	-2.95937	0.00308267	0.0611106
ENSG00000164398	23305	ACSL6	acyl-CoA synthetase long chain family member 6 [Source:HGNC Symbol;Acc:HGNC:16496]	43.815	-1.00479	0.33973	-2.9576	0.00310047	0.0612297
ENSG00000165272	360	AQP3	aquaporin 3 (Gill blood group) [Source:HGNC Symbol;Acc:HGNC:636]	1318.82	-0.658777	0.222769	-2.95722	0.00310429	0.0612297
ENSG00000173451	83591	THAP2	THAP domain containing 2 [Source:HGNC Symbol;Acc:HGNC:20854]	240.484	-0.260503	0.0880916	-2.95718	0.00310464	0.0612297
ENSG00000184867	9823	ARMCX2	armadillo repeat containing X-linked 2 [Source:HGNC Symbol;Acc:HGNC:16869]	1979.58	0.492484	0.166583	2.95639	0.00311262	0.0613081
ENSG00000046653	2824	GPM6B	glycoprotein M6B [Source:HGNC Symbol;Acc:HGNC:4461]	108.353	0.845003	0.285988	2.95467	0.00312999	0.0615712
ENSG00000132623	63926	ANKEF1	ankyrin repeat and EF-hand domain containing 1 [Source:HGNC Symbol;Acc:HGNC:15803]	236.546	-0.440424	0.14912	-2.95348	0.00314216	0.0617313
ENSG00000135750	3775	KCNK1	potassium two pore domain channel subfamily K member 1 [Source:HGNC Symbol;Acc:HGNC:6272]	80.7142	0.636226	0.215504	2.95227	0.00315449	0.0617362
ENSG00000175745	7025	NR2F1	nuclear receptor subfamily 2 group F member 1 [Source:HGNC Symbol;Acc:HGNC:7975]	8122.17	0.395371	0.133917	2.95236	0.00315359	0.0617362
ENSG00000181894	79673	ZNF329	zinc finger protein 329 [Source:HGNC Symbol;Acc:HGNC:14209]	485.669	0.223188	0.0755853	2.9528	0.00314911	0.0617362
ENSG00000076706	4162	MCAM	melanoma cell adhesion molecule [Source:HGNC Symbol;Acc:HGNC:6934]	1495.62	-0.829008	0.281233	-2.94776	0.00320082	0.062563
ENSG00000125246	171425	CLYBL	citramalyl-CoA lyase [Source:HGNC Symbol;Acc:HGNC:18355]	295.687	-0.326012	0.110628	-2.94691	0.00320972	0.0625772
ENSG00000168216	55788	LMBRD1	LMBR1 domain containing 1 [Source:HGNC Symbol;Acc:HGNC:23038]	1924.36	-0.214865	0.0729043	-2.94722	0.00320649	0.0625772
ENSG00000114270	1294	COL7A1	collagen type VII alpha 1 chain [Source:HGNC Symbol;Acc:HGNC:2214]	878.795	0.455778	0.154737	2.94551	0.00322421	0.0627003
ENSG00000156875	64645	MFSD14A	major facilitator superfamily domain containing 14A [Source:HGNC Symbol;Acc:HGNC:23363]	3436.56	0.206731	0.0701801	2.94573	0.00322199	0.0627003
ENSG00000077254	23032	USP33	ubiquitin specific peptidase 33 [Source:HGNC Symbol;Acc:HGNC:20059]	5014.22	-0.202694	0.0688466	-2.94414	0.00323852	0.0628552
ENSG00000287431	119545628	RENO1	regulator of early neurogenesis 1 [Source:HGNC Symbol;Acc:HGNC:54096]	47.0521	0.555571	0.188715	2.94396	0.00324038	0.0628552
ENSG00000172766	79612	NAA16	N-alpha-acetyltransferase 16, NatA auxiliary subunit [Source:HGNC Symbol;Acc:HGNC:26164]	595.527	0.222702	0.0756782	2.94275	0.0032531	0.0630221
ENSG00000112983	10902	BRD8	bromodomain containing 8 [Source:HGNC Symbol;Acc:HGNC:19874]	2024.56	0.134187	0.0456314	2.94067	0.00327504	0.0633671
ENSG00000187954	50626	ZFTRAF1	zinc finger TRAF-type containing 1 [Source:HGNC Symbol;Acc:HGNC:17806]	1292.43	0.201066	0.0684276	2.93838	0.00329934	0.0637567
ENSG00000107130	23413	NCS1	neuronal calcium sensor 1 [Source:HGNC Symbol;Acc:HGNC:3953]	1775.19	0.298874	0.101776	2.9366	0.00331829	0.0640422
ENSG00000102317	5935	RBM3	RNA binding motif protein 3 [Source:HGNC Symbol;Acc:HGNC:9900]	6367.7	-0.230774	0.078623	-2.9352	0.00333333	0.0640498
ENSG00000144909	114885	OSBPL11	oxysterol binding protein like 11 [Source:HGNC Symbol;Acc:HGNC:16397]	1880.41	-0.343659	0.117077	-2.93533	0.0033319	0.0640498
ENSG00000149929	8479	HIRIP3	HIRA interacting protein 3 [Source:HGNC Symbol;Acc:HGNC:4917]	710.441	-0.286292	0.0975437	-2.93501	0.0033354	0.0640498
ENSG00000165269	364	AQP7	aquaporin 7 [Source:HGNC Symbol;Acc:HGNC:640]	3583.76	-0.853642	0.290818	-2.93531	0.00333213	0.0640498
ENSG00000141012	2588	GALNS	galactosamine (N-acetyl)-6-sulfatase [Source:HGNC Symbol;Acc:HGNC:4122]	1112.08	0.320162	0.109101	2.93455	0.0033403	0.0640635
ENSG00000085741	7481	WNT11	Wnt family member 11 [Source:HGNC Symbol;Acc:HGNC:12776]	276.794	-0.804398	0.274171	-2.93393	0.00334701	0.0641119
ENSG00000122592	3204	HOXA7	homeobox A7 [Source:HGNC Symbol;Acc:HGNC:5108]	805.38	-0.241124	0.0822045	-2.93322	0.00335465	0.0641781
ENSG00000198743	6526	SLC5A3	solute carrier family 5 member 3 [Source:HGNC Symbol;Acc:HGNC:11038]	1611.07	0.536631	0.182997	2.93246	0.00336287	0.0642551
ENSG00000025039	58528	RRAGD	Ras related GTP binding D [Source:HGNC Symbol;Acc:HGNC:19903]	1266.5	-0.368803	0.125874	-2.92993	0.0033904	0.0643626
ENSG00000128594	64101	LRRC4	leucine rich repeat containing 4 [Source:HGNC Symbol;Acc:HGNC:15586]	88.3632	-0.792186	0.270288	-2.93089	0.00337987	0.0643626
ENSG00000134077	25917	THUMPD3	THUMP domain containing 3 [Source:HGNC Symbol;Acc:HGNC:24493]	2284.18	-0.130125	0.0444163	-2.92967	0.00339322	0.0643626
ENSG00000144843	141	ADPRH	ADP-ribosylarginine hydrolase [Source:HGNC Symbol;Acc:HGNC:269]	457.031	-0.282616	0.0964581	-2.92993	0.00339036	0.0643626
ENSG00000150687	11098	PRSS23	serine protease 23 [Source:HGNC Symbol;Acc:HGNC:14370]	1125.45	0.417083	0.142367	2.92963	0.0033937	0.0643626
ENSG00000153162	654	BMP6	bone morphogenetic protein 6 [Source:HGNC Symbol;Acc:HGNC:1073]	287.534	0.441131	0.150527	2.93058	0.00338328	0.0643626
ENSG00000105379	2109	ETFB	electron transfer flavoprotein subunit beta [Source:HGNC Symbol;Acc:HGNC:3482]	5776.42	-0.307559	0.104998	-2.92919	0.00339843	0.0643728
ENSG00000099625	255057	CBARP	CACN subunit beta associated regulatory protein [Source:HGNC Symbol;Acc:HGNC:28617]	218.076	0.384811	0.131398	2.92859	0.00340499	0.0644174
ENSG00000124688	9587	MAD2L1BP	MAD2L1 binding protein [Source:HGNC Symbol;Acc:HGNC:21059]	1091.48	-0.206075	0.0704645	-2.92452	0.00344988	0.064477
ENSG00000156853	115509	ZNF689	zinc finger protein 689 [Source:HGNC Symbol;Acc:HGNC:25173]	473.586	-0.226712	0.0775218	-2.92449	0.00345022	0.064477
ENSG00000177076	340485	ACER2	alkaline ceramidase 2 [Source:HGNC Symbol;Acc:HGNC:23675]	437.017	-0.36209	0.123708	-2.92696	0.00342291	0.064477
ENSG00000183648	4707	NDUFB1	NADH:ubiquinone oxidoreductase subunit B1 [Source:HGNC Symbol;Acc:HGNC:7695]	1204.29	-0.27335	0.0934015	-2.92661	0.00342676	0.064477
ENSG00000229619	401093	MBNL1-AS1	MBNL1 antisense RNA 1 [Source:HGNC Symbol;Acc:HGNC:44584]	296.534	-0.685493	0.234298	-2.92573	0.00343649	0.064477
ENSG00000231943	124906859	PGM5P4-AS1	PGM5P4 antisense RNA 1 [Source:HGNC Symbol;Acc:HGNC:51195]	121.174	-0.45334	0.15497	-2.92535	0.00344073	0.064477
ENSG00000232093	.	DCST1-AS1	DCST1 antisense RNA 1 [Source:HGNC Symbol;Acc:HGNC:41147]	43.05	-0.677522	0.231636	-2.92495	0.00344517	0.064477
ENSG00000234964	.	FABP5P7	fatty acid binding protein 5 pseudogene 7 [Source:HGNC Symbol;Acc:HGNC:31070]	255.193	-0.643191	0.219796	-2.9263	0.00343018	0.064477
ENSG00000237187	441094	NR2F1-AS1	NR2F1 antisense RNA 1 [Source:HGNC Symbol;Acc:HGNC:48622]	588.19	0.368353	0.125937	2.92489	0.00344574	0.064477
ENSG00000260105	.	AOC4P	amine oxidase copper containing 4, pseudogene [Source:HGNC Symbol;Acc:HGNC:48869]	49.4733	-1.30816	0.447056	-2.92616	0.00343169	0.064477
ENSG00000126524	51119	SBDS	SBDS ribosome maturation factor [Source:HGNC Symbol;Acc:HGNC:19440]	5857.73	-0.192852	0.0659558	-2.92396	0.00345607	0.0645077
ENSG00000063180	770	CA11	carbonic anhydrase 11 [Source:HGNC Symbol;Acc:HGNC:1370]	102.195	0.547233	0.187278	2.92204	0.0034775	0.064529
ENSG00000111879	79632	FAM184A	family with sequence similarity 184 member A [Source:HGNC Symbol;Acc:HGNC:20991]	83.1558	-1.01906	0.348718	-2.92229	0.00347464	0.064529
ENSG00000112964	2690	GHR	growth hormone receptor [Source:HGNC Symbol;Acc:HGNC:4263]	7996.8	-0.587079	0.200909	-2.92212	0.00347659	0.064529
ENSG00000136631	11311	VPS45	vacuolar protein sorting 45 homolog [Source:HGNC Symbol;Acc:HGNC:14579]	1722.5	-0.20255	0.0693198	-2.92197	0.00347827	0.064529
ENSG00000197561	1991	ELANE	elastase, neutrophil expressed [Source:HGNC Symbol;Acc:HGNC:3309]	41.1938	-0.936301	0.320418	-2.92212	0.00347652	0.064529
ENSG00000104365	3551	IKBKB	inhibitor of nuclear factor kappa B kinase subunit beta [Source:HGNC Symbol;Acc:HGNC:5960]	1069.52	0.173148	0.0592768	2.921	0.00348909	0.0646515
ENSG00000140459	1583	CYP11A1	cytochrome P450 family 11 subfamily A member 1 [Source:HGNC Symbol;Acc:HGNC:2590]	83.1674	-0.52413	0.179503	-2.91989	0.00350153	0.0647256
ENSG00000255248	399959	MIR100HG	mir-100-let-7a-2-mir-125b-1 cluster host gene [Source:HGNC Symbol;Acc:HGNC:39522]	3769.06	0.507599	0.17384	2.91992	0.00350119	0.0647256
ENSG00000105472	6320	CLEC11A	C-type lectin domain containing 11A [Source:HGNC Symbol;Acc:HGNC:10576]	1724.08	0.433389	0.148591	2.91666	0.00353805	0.0653218
ENSG00000053770	55745	AP5M1	adaptor related protein complex 5 subunit mu 1 [Source:HGNC Symbol;Acc:HGNC:20192]	1785.59	-0.21032	0.0721997	-2.91304	0.00357932	0.0658044
ENSG00000077238	3566	IL4R	interleukin 4 receptor [Source:HGNC Symbol;Acc:HGNC:6015]	813.945	0.817629	0.280619	2.91366	0.00357216	0.0658044
ENSG00000161618	126133	ALDH16A1	aldehyde dehydrogenase 16 family member A1 [Source:HGNC Symbol;Acc:HGNC:28114]	1485.18	0.218458	0.0749977	2.91286	0.00358137	0.0658044
ENSG00000205213	55366	LGR4	leucine rich repeat containing G protein-coupled receptor 4 [Source:HGNC Symbol;Acc:HGNC:13299]	1081.11	-0.418115	0.143539	-2.9129	0.00358093	0.0658044
ENSG00000154545	728239	MAGED4	MAGE family member D4 [Source:HGNC Symbol;Acc:HGNC:23793]	788.053	0.638259	0.219228	2.91139	0.00359827	0.0659733
ENSG00000167107	80221	ACSF2	acyl-CoA synthetase family member 2 [Source:HGNC Symbol;Acc:HGNC:26101]	7297.12	-0.542334	0.186309	-2.91094	0.00360348	0.0659733
ENSG00000290549	.	.	novel transcript	2015.99	-0.922916	0.317048	-2.91097	0.0036031	0.0659733
ENSG00000183309	9831	ZNF623	zinc finger protein 623 [Source:HGNC Symbol;Acc:HGNC:29084]	1250.12	0.197713	0.067974	2.90865	0.00362988	0.0663775
ENSG00000153823	55022	PID1	phosphotyrosine interaction domain containing 1 [Source:HGNC Symbol;Acc:HGNC:26084]	2918.68	0.2148	0.0738595	2.90823	0.00363481	0.0663883
ENSG00000146112	170954,107987457	PPP1R18	protein phosphatase 1 regulatory subunit 18 [Source:HGNC Symbol;Acc:HGNC:29413]	3982.4	0.211515	0.0727416	2.90775	0.00364036	0.0664106
ENSG00000117600	9890	PLPPR4	phospholipid phosphatase related 4 [Source:HGNC Symbol;Acc:HGNC:23496]	230.514	-0.624067	0.214668	-2.90713	0.0036476	0.0664635
ENSG00000077585	7107	GPR137B	G protein-coupled receptor 137B [Source:HGNC Symbol;Acc:HGNC:11862]	912.125	0.291352	0.100246	2.90638	0.00365637	0.0665442
ENSG00000050165	27122	DKK3	dickkopf WNT signaling pathway inhibitor 3 [Source:HGNC Symbol;Acc:HGNC:2893]	598.696	0.519451	0.178787	2.90542	0.00366756	0.0665896
ENSG00000154518	518	ATP5MC3	ATP synthase membrane subunit c locus 3 [Source:HGNC Symbol;Acc:HGNC:843]	10403.9	-0.260399	0.089615	-2.90576	0.00366364	0.0665896
ENSG00000140332	7090	TLE3	TLE family member 3, transcriptional corepressor [Source:HGNC Symbol;Acc:HGNC:11839]	3258.5	-0.372706	0.128443	-2.90173	0.00371103	0.0671404
ENSG00000272848	.	.	novel transcript	151.533	-0.593375	0.204438	-2.90247	0.00370234	0.0671404
ENSG00000310065	105379814	.	novel transcript	94.0658	-0.704249	0.24269	-2.90185	0.00370964	0.0671404
ENSG00000131477	10266	RAMP2	receptor activity modifying protein 2 [Source:HGNC Symbol;Acc:HGNC:9844]	1474.26	-0.923636	0.318557	-2.89944	0.00373833	0.0675544
ENSG00000132478	85451	UNK	unk zinc finger [Source:HGNC Symbol;Acc:HGNC:29369]	1009.05	0.161664	0.0557874	2.89786	0.0037572	0.0676894
ENSG00000144043	113419	TEX261	testis expressed 261 [Source:HGNC Symbol;Acc:HGNC:30712]	3879.51	0.145444	0.0501928	2.8977	0.00375905	0.0676894
ENSG00000160801	5745	PTH1R	parathyroid hormone 1 receptor [Source:HGNC Symbol;Acc:HGNC:9608]	436.8	-0.605667	0.208965	-2.89841	0.00375058	0.0676894
ENSG00000164620	285613	RELL2	RELT like 2 [Source:HGNC Symbol;Acc:HGNC:26902]	224.023	0.382384	0.132003	2.89679	0.00377005	0.0678078
ENSG00000228526	106614088	MIR34AHG	MIR34A host gene [Source:HGNC Symbol;Acc:HGNC:51913]	2053.82	0.397497	0.137249	2.89618	0.00377735	0.0678595
ENSG00000078804	58476	TP53INP2	tumor protein p53 inducible nuclear protein 2 [Source:HGNC Symbol;Acc:HGNC:16104]	2028.37	-0.537822	0.185862	-2.89366	0.00380785	0.0681676
ENSG00000135111	6926	TBX3	T-box transcription factor 3 [Source:HGNC Symbol;Acc:HGNC:11602]	4470.75	-0.303724	0.104942	-2.89421	0.00380108	0.0681676
ENSG00000183617	116541	MRPL54	mitochondrial ribosomal protein L54 [Source:HGNC Symbol;Acc:HGNC:16685]	644.148	-0.286639	0.0990472	-2.89396	0.00380416	0.0681676
ENSG00000162426	50651	SLC45A1	solute carrier family 45 member 1 [Source:HGNC Symbol;Acc:HGNC:17939]	143.891	0.384363	0.132908	2.89195	0.00382863	0.0684596
ENSG00000221829	2189	FANCG	FA complementation group G [Source:HGNC Symbol;Acc:HGNC:3588]	334.47	0.231659	0.0801241	2.89126	0.00383702	0.0685297
ENSG00000159363	23400	ATP13A2	ATPase cation transporting 13A2 [Source:HGNC Symbol;Acc:HGNC:30213]	1123.43	0.209608	0.0725123	2.89065	0.00384449	0.0685832
ENSG00000133597	90956	ADCK2	aarF domain containing kinase 2 [Source:HGNC Symbol;Acc:HGNC:19039]	509.243	-0.291659	0.100919	-2.89003	0.00385199	0.0686371
ENSG00000080824	3320	HSP90AA1	heat shock protein 90 alpha family class A member 1 [Source:HGNC Symbol;Acc:HGNC:5253]	51923.7	0.17955	0.0622284	2.88534	0.0039099	0.0692068
ENSG00000101104	80336	PABPC1L	poly(A) binding protein cytoplasmic 1 like [Source:HGNC Symbol;Acc:HGNC:15797]	478.27	0.481088	0.166816	2.88394	0.00392735	0.0692068
ENSG00000106034	79974	CPED1	cadherin like and PC-esterase domain containing 1 [Source:HGNC Symbol;Acc:HGNC:26159]	686.965	-0.539198	0.187018	-2.88313	0.00393748	0.0692068
ENSG00000111087	2735	GLI1	GLI family zinc finger 1 [Source:HGNC Symbol;Acc:HGNC:4317]	30.8768	0.839915	0.291324	2.8831	0.00393786	0.0692068
ENSG00000120158	10171	RCL1	RNA terminal phosphate cyclase like 1 [Source:HGNC Symbol;Acc:HGNC:17687]	1389.87	0.231629	0.0803194	2.88384	0.00392853	0.0692068
ENSG00000130816	1786	DNMT1	DNA methyltransferase 1 [Source:HGNC Symbol;Acc:HGNC:2976]	2521.56	0.159181	0.0551892	2.88429	0.00392303	0.0692068
ENSG00000133794	406	BMAL1	basic helix-loop-helix ARNT like 1 [Source:HGNC Symbol;Acc:HGNC:701]	1257.23	0.208537	0.0722989	2.88438	0.00392191	0.0692068
ENSG00000138639	83478	ARHGAP24	Rho GTPase activating protein 24 [Source:HGNC Symbol;Acc:HGNC:25361]	1759.85	0.334852	0.116093	2.88434	0.00392237	0.0692068
ENSG00000187210	2650	GCNT1	glucosaminyl (N-acetyl) transferase 1 [Source:HGNC Symbol;Acc:HGNC:4203]	202.67	0.567613	0.196782	2.88448	0.00392064	0.0692068
ENSG00000263424	.	.	novel transcript, antisense to DSEL	36.923	4.48326	1.5547	2.88369	0.00393048	0.0692068
ENSG00000292986	503639	DUXAP10	double homeobox A pseudogene 10 [Source:NCBI gene (formerly Entrezgene);Acc:503639]	2022.49	0.321981	0.111674	2.88321	0.00393644	0.0692068
ENSG00000295063	100505874	.	novel transcript	74.4624	-0.617286	0.214107	-2.88307	0.00393816	0.0692068
ENSG00000164008	79078	C1orf50	chromosome 1 open reading frame 50 [Source:HGNC Symbol;Acc:HGNC:28795]	531.117	-0.194709	0.0675767	-2.8813	0.00396038	0.0695175
ENSG00000123240	10133	OPTN	optineurin [Source:HGNC Symbol;Acc:HGNC:17142]	7161.14	-0.268816	0.093311	-2.88086	0.00396596	0.0695359
ENSG00000172292	253782	CERS6	ceramide synthase 6 [Source:HGNC Symbol;Acc:HGNC:23826]	2897.91	0.358282	0.124384	2.88046	0.003971	0.0695447
ENSG00000110841	8496	PPFIBP1	PPFIA binding protein 1 [Source:HGNC Symbol;Acc:HGNC:9249]	3749.95	0.592748	0.205834	2.87973	0.00398016	0.0696255
ENSG00000122824	170685	NUDT10	nudix hydrolase 10 [Source:HGNC Symbol;Acc:HGNC:17621]	39.5591	0.727363	0.252626	2.87921	0.00398674	0.0696612
ENSG00000260063	.	.	novel transcript, antisense to ARID1A	60.2889	-0.532016	0.184876	-2.87769	0.00400597	0.0699174
ENSG00000126561	6776	STAT5A	signal transducer and activator of transcription 5A [Source:HGNC Symbol;Acc:HGNC:11366]	3614.98	-0.49466	0.171988	-2.87612	0.00402595	0.0700268
ENSG00000133398	84246	MED10	mediator complex subunit 10 [Source:HGNC Symbol;Acc:HGNC:28760]	987.568	0.24543	0.0853334	2.87612	0.0040259	0.0700268
ENSG00000241839	80301	PLEKHO2	pleckstrin homology domain containing O2 [Source:HGNC Symbol;Acc:HGNC:30026]	3427.6	-0.421985	0.146715	-2.87622	0.00402467	0.0700268
ENSG00000104823	1891	ECH1	enoyl-CoA hydratase 1 [Source:HGNC Symbol;Acc:HGNC:3149]	7845.94	-0.375221	0.130502	-2.87521	0.00403752	0.0700691
ENSG00000288695	.	.	novel protein, SRD5A3-RP11-177J6.1 readthrough	71.2651	-0.567869	0.197502	-2.87526	0.00403697	0.0700691
ENSG00000070882	26031	OSBPL3	oxysterol binding protein like 3 [Source:HGNC Symbol;Acc:HGNC:16370]	716.745	0.330347	0.114924	2.87448	0.00404699	0.0701539
ENSG00000173114	54674	LRRN3	leucine rich repeat neuronal 3 [Source:HGNC Symbol;Acc:HGNC:17200]	91.4274	0.529615	0.184317	2.87339	0.00406089	0.0703154
ENSG00000110811	10536	P3H3	prolyl 3-hydroxylase 3 [Source:HGNC Symbol;Acc:HGNC:19318]	2690.3	0.315629	0.109958	2.87046	0.0040987	0.07089
ENSG00000102265	7076	TIMP1	TIMP metallopeptidase inhibitor 1 [Source:HGNC Symbol;Acc:HGNC:11820]	40912.6	1.00281	0.349548	2.86887	0.00411939	0.0710186
ENSG00000169169	126129	CPT1C	carnitine palmitoyltransferase 1C [Source:HGNC Symbol;Acc:HGNC:18540]	1027.27	0.265517	0.0925438	2.8691	0.00411643	0.0710186
ENSG00000203896	54923	LIME1	Lck interacting transmembrane adaptor 1 [Source:HGNC Symbol;Acc:HGNC:26016]	135.582	0.422131	0.147144	2.86882	0.00412004	0.0710186
ENSG00000133639	694	BTG1	BTG anti-proliferation factor 1 [Source:HGNC Symbol;Acc:HGNC:1130]	15908.7	-0.195011	0.068021	-2.86692	0.00414482	0.0712587
ENSG00000149809	7108	TM7SF2	transmembrane 7 superfamily member 2 [Source:HGNC Symbol;Acc:HGNC:11863]	521.321	-0.633938	0.221119	-2.86695	0.00414447	0.0712587
ENSG00000196616	125	ADH1B	alcohol dehydrogenase 1B (class I), beta polypeptide [Source:HGNC Symbol;Acc:HGNC:250]	73420.3	-0.427111	0.148991	-2.86669	0.00414792	0.0712587
ENSG00000105556	54531	MIER2	MIER family member 2 [Source:HGNC Symbol;Acc:HGNC:29210]	747.973	0.212957	0.0743172	2.86551	0.00416334	0.0714434
ENSG00000003436	7035	TFPI	tissue factor pathway inhibitor [Source:HGNC Symbol;Acc:HGNC:11760]	4662.53	0.459226	0.160316	2.8645	0.00417662	0.0715911
ENSG00000304794	.	.	novel transcript	43.7423	-0.859404	0.300376	-2.86109	0.00422183	0.0722853
ENSG00000198589	987	LRBA	LPS responsive beige-like anchor protein [Source:HGNC Symbol;Acc:HGNC:1742]	1697.78	-0.236705	0.0827518	-2.86042	0.0042308	0.072358
ENSG00000004961	3052	HCCS	holocytochrome c synthase [Source:HGNC Symbol;Acc:HGNC:4837]	1526.63	-0.149611	0.0523399	-2.85845	0.00425713	0.0726462
ENSG00000138796	3033	HADH	hydroxyacyl-CoA dehydrogenase [Source:HGNC Symbol;Acc:HGNC:4799]	5931.97	-0.753443	0.263553	-2.85879	0.00425264	0.0726462
ENSG00000259207	3690	ITGB3	integrin subunit beta 3 [Source:HGNC Symbol;Acc:HGNC:6156]	2732.37	0.507321	0.177585	2.85677	0.00427975	0.072951
ENSG00000102032	5973	RENBP	renin binding protein [Source:HGNC Symbol;Acc:HGNC:9959]	134.993	-0.547114	0.191596	-2.85556	0.0042961	0.0730679
ENSG00000155016	113612	CYP2U1	cytochrome P450 family 2 subfamily U member 1 [Source:HGNC Symbol;Acc:HGNC:20582]	1092.89	-0.358303	0.125476	-2.85556	0.00429615	0.0730679
ENSG00000141582	8535	CBX4	chromobox 4 [Source:HGNC Symbol;Acc:HGNC:1554]	2176.4	-0.288987	0.101324	-2.85211	0.00434299	0.0737826
ENSG00000024862	25901	CCDC28A	coiled-coil domain containing 28A [Source:HGNC Symbol;Acc:HGNC:21098]	551.593	-0.190674	0.0668794	-2.85101	0.00435799	0.0738738
ENSG00000071054	9448	MAP4K4	mitogen-activated protein kinase kinase kinase kinase 4 [Source:HGNC Symbol;Acc:HGNC:6866]	22364.5	0.250624	0.0878964	2.85135	0.00435336	0.0738738
ENSG00000187699	84281	C2orf88	chromosome 2 open reading frame 88 [Source:HGNC Symbol;Acc:HGNC:28191]	1967.85	-0.49451	0.17349	-2.85036	0.00436696	0.0739439
ENSG00000141736	2064	ERBB2	erb-b2 receptor tyrosine kinase 2 [Source:HGNC Symbol;Acc:HGNC:3430]	1479.02	0.196327	0.068912	2.84895	0.00438635	0.0741903
ENSG00000255508	.	.	novel protein	95.2262	0.847713	0.297606	2.84844	0.00439346	0.0742287
ENSG00000172273	25988	HINFP	histone H4 transcription factor [Source:HGNC Symbol;Acc:HGNC:17850]	546.265	0.220531	0.0774315	2.84808	0.00439839	0.0742302
ENSG00000115257	54760	PCSK4	proprotein convertase subtilisin/kexin type 4 [Source:HGNC Symbol;Acc:HGNC:8746]	61.6962	-0.454064	0.159452	-2.84765	0.00440429	0.0742479
ENSG00000084754	3030	HADHA	hydroxyacyl-CoA dehydrogenase trifunctional multienzyme complex subunit alpha [Source:HGNC Symbol;Acc:HGNC:4801]	20326.3	-0.261624	0.0919391	-2.84562	0.00443252	0.0743637
ENSG00000124535	56897	WRNIP1	WRN helicase interacting protein 1 [Source:HGNC Symbol;Acc:HGNC:20876]	1697.83	0.179959	0.0632202	2.84654	0.00441968	0.0743637
ENSG00000137269	55227	LRRC1	leucine rich repeat containing 1 [Source:HGNC Symbol;Acc:HGNC:14307]	327.316	-0.479251	0.16841	-2.84573	0.00443094	0.0743637
ENSG00000176619	84823	LMNB2	lamin B2 [Source:HGNC Symbol;Acc:HGNC:6638]	2607.6	0.174328	0.0612516	2.8461	0.00442579	0.0743637
ENSG00000204410	4439	MSH5	mutS homolog 5 [Source:HGNC Symbol;Acc:HGNC:7328]	168.069	0.409908	0.144059	2.84541	0.00443542	0.0743637
ENSG00000204219	6920	TCEA3	transcription elongation factor A3 [Source:HGNC Symbol;Acc:HGNC:11615]	361.885	-0.329792	0.11594	-2.84451	0.00444804	0.0744937
ENSG00000025708	1890	TYMP	thymidine phosphorylase [Source:HGNC Symbol;Acc:HGNC:3148]	2237.02	-0.452428	0.159127	-2.84319	0.00446647	0.0747207
ENSG00000204681	2550	GABBR1	gamma-aminobutyric acid type B receptor subunit 1 [Source:HGNC Symbol;Acc:HGNC:4070]	1112.68	0.337799	0.118852	2.84218	0.00448058	0.0748751
ENSG00000178381	90637	ZFAND2A	zinc finger AN1-type containing 2A [Source:HGNC Symbol;Acc:HGNC:28073]	574.999	0.388075	0.136581	2.84136	0.00449217	0.074987
ENSG00000133789	23075	SWAP70	switching B cell complex subunit SWAP70 [Source:HGNC Symbol;Acc:HGNC:17070]	1849.11	0.239001	0.0841487	2.84022	0.00450821	0.0750096
ENSG00000143374	80222	TARS2	threonyl-tRNA synthetase 2, mitochondrial [Source:HGNC Symbol;Acc:HGNC:30740]	1199.77	-0.184932	0.0651097	-2.84032	0.00450685	0.0750096
ENSG00000170364	6419	SETMAR	SET domain and mariner transposase fusion gene [Source:HGNC Symbol;Acc:HGNC:10762]	1146.7	-0.44031	0.154998	-2.84075	0.00450082	0.0750096
ENSG00000245293	101929595,107986298	CYP2U1-AS1	CYP2U1 and SGMS2 antisense RNA 1 [Source:HGNC Symbol;Acc:HGNC:54817]	54.2874	-0.948407	0.334047	-2.83914	0.00452349	0.0751494
ENSG00000291106	100505687	SNHG33	small nucleolar RNA host gene 33 [Source:HGNC Symbol;Acc:HGNC:48575]	150.916	0.423634	0.149223	2.83894	0.00452642	0.0751494
ENSG00000079435	3991	LIPE	lipase E, hormone sensitive type [Source:HGNC Symbol;Acc:HGNC:6621]	6139.81	-0.955663	0.336865	-2.83693	0.00455496	0.075282
ENSG00000111269	1389	CREBL2	cAMP responsive element binding protein like 2 [Source:HGNC Symbol;Acc:HGNC:2350]	3135.22	-0.186679	0.0658056	-2.83682	0.00455656	0.075282
ENSG00000115325	1796	DOK1	docking protein 1 [Source:HGNC Symbol;Acc:HGNC:2990]	1027.43	0.29869	0.105297	2.83665	0.00455897	0.075282
ENSG00000167792	4723	NDUFV1	NADH:ubiquinone oxidoreductase core subunit V1 [Source:HGNC Symbol;Acc:HGNC:7716]	5459.83	-0.226134	0.0797099	-2.83696	0.00455454	0.075282
ENSG00000178814	26873	OPLAH	5-oxoprolinase, ATP-hydrolysing [Source:HGNC Symbol;Acc:HGNC:8149]	1959.12	-0.489521	0.172551	-2.83696	0.00455457	0.075282
ENSG00000254685	8790	FPGT	fucose-1-phosphate guanylyltransferase [Source:HGNC Symbol;Acc:HGNC:3825]	753.509	-0.262276	0.0925236	-2.83469	0.00458698	0.0756629
ENSG00000089737	57062	DDX24	DEAD-box helicase 24 [Source:HGNC Symbol;Acc:HGNC:13266]	10388.4	-0.196336	0.0692928	-2.83343	0.00460515	0.0756949
ENSG00000119139	9414	TJP2	tight junction protein 2 [Source:HGNC Symbol;Acc:HGNC:11828]	1046.53	-0.565863	0.199655	-2.83421	0.00459395	0.0756949
ENSG00000143353	127018	LYPLAL1	lysophospholipase like 1 [Source:HGNC Symbol;Acc:HGNC:20440]	1025.62	-0.266433	0.0940374	-2.83326	0.00460757	0.0756949
ENSG00000185896	3916	LAMP1	lysosomal associated membrane protein 1 [Source:HGNC Symbol;Acc:HGNC:6499]	21733.9	0.1978	0.0698154	2.83318	0.00460868	0.0756949
ENSG00000164188	202151	RANBP3L	RAN binding protein 3 like [Source:HGNC Symbol;Acc:HGNC:26353]	61.5583	0.792312	0.279718	2.83254	0.00461793	0.0757657
ENSG00000151917	221336	BEND6	BEN domain containing 6 [Source:HGNC Symbol;Acc:HGNC:20871]	511.031	0.268767	0.0949215	2.83146	0.00463357	0.0757875
ENSG00000184216	3654	IRAK1	interleukin 1 receptor associated kinase 1 [Source:HGNC Symbol;Acc:HGNC:6112]	4542.51	0.231603	0.0817947	2.83152	0.00463272	0.0757875
ENSG00000248098	593	BCKDHA	branched chain keto acid dehydrogenase E1 subunit alpha [Source:HGNC Symbol;Acc:HGNC:986]	2224.04	-0.225105	0.0795023	-2.83143	0.0046341	0.0757875
ENSG00000125170	55715	DOK4	docking protein 4 [Source:HGNC Symbol;Acc:HGNC:19868]	603.162	0.21622	0.0763983	2.83017	0.0046524	0.0760057
ENSG00000072864	54820	NDE1	nudE neurodevelopment protein 1 [Source:HGNC Symbol;Acc:HGNC:17619]	585.53	0.491676	0.173849	2.82818	0.00468136	0.0761541
ENSG00000123080	1031	CDKN2C	cyclin dependent kinase inhibitor 2C [Source:HGNC Symbol;Acc:HGNC:1789]	929.555	-0.441796	0.1562	-2.82839	0.00467821	0.0761541
ENSG00000161638	3678	ITGA5	integrin subunit alpha 5 [Source:HGNC Symbol;Acc:HGNC:6141]	18130.5	0.443478	0.156806	2.82819	0.0046812	0.0761541
ENSG00000163050	56997	COQ8A	coenzyme Q8A [Source:HGNC Symbol;Acc:HGNC:16812]	1002.08	-0.337379	0.119285	-2.82834	0.00467902	0.0761541
ENSG00000020129	23154	NCDN	neurochondrin [Source:HGNC Symbol;Acc:HGNC:17597]	3003.92	0.143692	0.0508513	2.82573	0.00471729	0.0766572
ENSG00000160570	162989	DEDD2	death effector domain containing 2 [Source:HGNC Symbol;Acc:HGNC:24450]	610.789	0.34381	0.121764	2.82357	0.00474918	0.0770937
ENSG00000182179	7318	UBA7	ubiquitin like modifier activating enzyme 7 [Source:HGNC Symbol;Acc:HGNC:12471]	1582.27	-0.430501	0.152534	-2.82233	0.00476766	0.0773118
ENSG00000074047	2736	GLI2	GLI family zinc finger 2 [Source:HGNC Symbol;Acc:HGNC:4318]	530.857	0.431462	0.153002	2.81998	0.00480271	0.0773203
ENSG00000102109	27344	PCSK1N	proprotein convertase subtilisin/kexin type 1 inhibitor [Source:HGNC Symbol;Acc:HGNC:17301]	174.202	-0.38772	0.137468	-2.82045	0.00479568	0.0773203
ENSG00000103876	2184	FAH	fumarylacetoacetate hydrolase [Source:HGNC Symbol;Acc:HGNC:3579]	3083.27	-0.394241	0.139806	-2.81992	0.00480362	0.0773203
ENSG00000123600	79828	METTL8	methyltransferase 8, tRNA N3-cytidine [Source:HGNC Symbol;Acc:HGNC:25856]	885.738	0.162027	0.0574415	2.82074	0.00479136	0.0773203
ENSG00000182890	2747	GLUD2	glutamate dehydrogenase 2 [Source:HGNC Symbol;Acc:HGNC:4336]	527.815	-0.660328	0.234085	-2.82089	0.00478912	0.0773203
ENSG00000204381	143903	LAYN	layilin [Source:HGNC Symbol;Acc:HGNC:29471]	391.363	0.489728	0.173688	2.81959	0.00480855	0.0773203
ENSG00000204590	2794	GNL1	G protein nucleolar 1 (putative) [Source:HGNC Symbol;Acc:HGNC:4413]	2290.53	0.192195	0.0681355	2.82078	0.00479075	0.0773203
ENSG00000272711	118568819	HK2-DT	HK2 divergent transcript [Source:HGNC Symbol;Acc:HGNC:55204]	180.514	0.401011	0.142219	2.81967	0.00480735	0.0773203
ENSG00000115756	3241	HPCAL1	hippocalcin like 1 [Source:HGNC Symbol;Acc:HGNC:5145]	843.322	0.394624	0.140073	2.81727	0.00484342	0.0776365
ENSG00000116786	23207	PLEKHM2	pleckstrin homology and RUN domain containing M2 [Source:HGNC Symbol;Acc:HGNC:29131]	5539.77	0.128159	0.0454894	2.81735	0.00484222	0.0776365
ENSG00000181135	286075,101928160	ZNF707	zinc finger protein 707 [Source:HGNC Symbol;Acc:HGNC:27815]	311.155	0.247628	0.0878783	2.81785	0.00483467	0.0776365
ENSG00000204611	90317	ZNF616	zinc finger protein 616 [Source:HGNC Symbol;Acc:HGNC:28062]	596.733	0.230483	0.0818621	2.8155	0.00487016	0.0779836
ENSG00000101849	6907	TBL1X	transducin beta like 1 X-linked [Source:HGNC Symbol;Acc:HGNC:11585]	1835.56	0.247646	0.0879922	2.8144	0.00488678	0.0781681
ENSG00000164692	1278	COL1A2	collagen type I alpha 2 chain [Source:HGNC Symbol;Acc:HGNC:2198]	118794	0.419552	0.149208	2.81186	0.00492566	0.0787078
ENSG00000093183	9117	SEC22C	SEC22 homolog C, vesicle trafficking protein [Source:HGNC Symbol;Acc:HGNC:16828]	2005.76	0.14198	0.0505241	2.81014	0.00495205	0.0789912
ENSG00000108100	219771	CCNY	cyclin Y [Source:HGNC Symbol;Acc:HGNC:23354]	4242.71	0.160201	0.0570174	2.80969	0.00495886	0.0789912
ENSG00000178409	57673	BEND3	BEN domain containing 3 [Source:HGNC Symbol;Acc:HGNC:23040]	205.783	0.335736	0.11949	2.80974	0.00495821	0.0789912
ENSG00000115840	8604	SLC25A12	solute carrier family 25 member 12 [Source:HGNC Symbol;Acc:HGNC:10982]	1305.93	-0.185493	0.0660277	-2.80932	0.00496468	0.0790018
ENSG00000197380	147906	DACT3	dishevelled binding antagonist of beta catenin 3 [Source:HGNC Symbol;Acc:HGNC:30745]	285.404	0.257811	0.0918062	2.80821	0.00498177	0.0791916
ENSG00000103257	8140	SLC7A5	solute carrier family 7 member 5 [Source:HGNC Symbol;Acc:HGNC:11063]	3234.37	0.29329	0.104462	2.80763	0.00499081	0.079253
ENSG00000132819	55544	RBM38	RNA binding motif protein 38 [Source:HGNC Symbol;Acc:HGNC:15818]	532.622	-0.339358	0.120919	-2.80649	0.00500842	0.0794504
ENSG00000013016	30845	EHD3	EH domain containing 3 [Source:HGNC Symbol;Acc:HGNC:3244]	345.478	0.477397	0.170226	2.80448	0.00503973	0.0796995
ENSG00000055483	57602	USP36	ubiquitin specific peptidase 36 [Source:HGNC Symbol;Acc:HGNC:20062]	2492.37	0.148863	0.0530679	2.80513	0.00502957	0.0796995
ENSG00000124222	8675	STX16	syntaxin 16 [Source:HGNC Symbol;Acc:HGNC:11431]	5637.37	0.176639	0.062984	2.8045	0.00503951	0.0796995
ENSG00000088826	54498	SMOX	spermine oxidase [Source:HGNC Symbol;Acc:HGNC:15862]	1511.39	0.379537	0.135357	2.80397	0.00504772	0.0797436
ENSG00000079308	7145	TNS1	tensin 1 [Source:HGNC Symbol;Acc:HGNC:11973]	18890.8	-0.429422	0.153246	-2.80216	0.00507612	0.0801096
ENSG00000128513	25913	POT1	protection of telomeres 1 [Source:HGNC Symbol;Acc:HGNC:17284]	909.898	-0.170115	0.0607279	-2.80126	0.00509029	0.0801681
ENSG00000185624	5034	P4HB	prolyl 4-hydroxylase subunit beta [Source:HGNC Symbol;Acc:HGNC:8548]	34643.2	0.233697	0.0834221	2.80138	0.00508849	0.0801681
ENSG00000120820	83468	GLT8D2	glycosyltransferase 8 domain containing 2 [Source:HGNC Symbol;Acc:HGNC:24890]	227.775	0.418357	0.14952	2.79801	0.00514182	0.0807646
ENSG00000135269	26136	TES	testin LIM domain protein [Source:HGNC Symbol;Acc:HGNC:14620]	585.473	0.326507	0.116694	2.79798	0.00514231	0.0807646
ENSG00000168140	114990	VASN	vasorin [Source:HGNC Symbol;Acc:HGNC:18517]	3572.96	0.489417	0.174924	2.79788	0.00514397	0.0807646
ENSG00000146674	3486	IGFBP3	insulin like growth factor binding protein 3 [Source:HGNC Symbol;Acc:HGNC:5472]	4706.26	-0.301489	0.107804	-2.79663	0.00516382	0.0809932
ENSG00000120594	84898	PLXDC2	plexin domain containing 2 [Source:HGNC Symbol;Acc:HGNC:21013]	714.242	0.418094	0.14954	2.79587	0.00517598	0.081101
ENSG00000188559	57186	RALGAPA2	Ral GTPase activating protein catalytic subunit alpha 2 [Source:HGNC Symbol;Acc:HGNC:16207]	1170.75	-0.212048	0.0758577	-2.79534	0.00518449	0.0811514
ENSG00000185361	126282	TNFAIP8L1	TNF alpha induced protein 8 like 1 [Source:HGNC Symbol;Acc:HGNC:28279]	57.1864	0.528822	0.189258	2.79419	0.00520296	0.0813573
ENSG00000148175	2040	STOM	stomatin [Source:HGNC Symbol;Acc:HGNC:3383]	22380.2	-0.366407	0.131222	-2.79226	0.00523416	0.0816197
ENSG00000179403	64856	VWA1	von Willebrand factor A domain containing 1 [Source:HGNC Symbol;Acc:HGNC:30910]	183.021	-0.368642	0.132028	-2.79216	0.00523572	0.0816197
ENSG00000239264	81567	TXNDC5	thioredoxin domain containing 5 [Source:HGNC Symbol;Acc:HGNC:21073]	23202.5	0.291484	0.104383	2.79244	0.00523117	0.0816197
ENSG00000078618	4898	NRDC	nardilysin convertase [Source:HGNC Symbol;Acc:HGNC:7995]	8230.81	-0.137617	0.0493002	-2.79141	0.00524782	0.0816422
ENSG00000270362	100288198	HMGN3-AS1	HMGN3 antisense RNA 1 [Source:HGNC Symbol;Acc:HGNC:48984]	98.2659	-0.315727	0.113096	-2.79166	0.00524379	0.0816422
ENSG00000125618	7849	PAX8	paired box 8 [Source:HGNC Symbol;Acc:HGNC:8622]	263.598	0.24402	0.0874715	2.78971	0.00527554	0.0819902
ENSG00000087842	8544	PIR	pirin [Source:HGNC Symbol;Acc:HGNC:30048]	2076.94	-0.270324	0.0969311	-2.78883	0.00528992	0.0821304
ENSG00000160145	8997	KALRN	kalirin RhoGEF kinase [Source:HGNC Symbol;Acc:HGNC:4814]	775.91	-0.398906	0.14309	-2.78779	0.00530684	0.0823097
ENSG00000167969	1632	ECI1	enoyl-CoA delta isomerase 1 [Source:HGNC Symbol;Acc:HGNC:2703]	1863.19	-0.326477	0.117139	-2.78709	0.00531837	0.0824051
ENSG00000161533	51	ACOX1	acyl-CoA oxidase 1 [Source:HGNC Symbol;Acc:HGNC:119]	3217.09	-0.269349	0.0966593	-2.78658	0.00532678	0.082452
ENSG00000226549	.	SCDP1	stearoyl-CoA desaturase pseudogene 1 [Source:HGNC Symbol;Acc:HGNC:10572]	78.3463	-0.717672	0.257596	-2.78604	0.00533564	0.0824584
ENSG00000239857	51608	GET4	guided entry of tail-anchored proteins factor 4 [Source:HGNC Symbol;Acc:HGNC:21690]	1011.3	0.220872	0.0792822	2.7859	0.00533795	0.0824584
ENSG00000156471	9791	PTDSS1	phosphatidylserine synthase 1 [Source:HGNC Symbol;Acc:HGNC:9587]	3169.72	0.194182	0.0697299	2.78477	0.00535653	0.0825789
ENSG00000168439	10963	STIP1	stress induced phosphoprotein 1 [Source:HGNC Symbol;Acc:HGNC:11387]	7795.94	0.211129	0.0758127	2.78487	0.00535488	0.0825789
ENSG00000115286	374291	NDUFS7	NADH:ubiquinone oxidoreductase core subunit S7 [Source:HGNC Symbol;Acc:HGNC:7714]	2470.66	-0.289864	0.104127	-2.78376	0.00537325	0.0827534
ENSG00000287733	.	.	novel transcript	36.4109	-0.57586	0.206979	-2.78222	0.00539891	0.0830652
ENSG00000100038	8940	TOP3B	DNA topoisomerase III beta [Source:HGNC Symbol;Acc:HGNC:11993]	874.11	0.176657	0.0635552	2.77959	0.00544275	0.0836556
ENSG00000196715	154807	VKORC1L1	vitamin K epoxide reductase complex subunit 1 like 1 [Source:HGNC Symbol;Acc:HGNC:21492]	8456.9	-0.361012	0.129947	-2.77815	0.00546689	0.0839426
ENSG00000169826	55454	CSGALNACT2	chondroitin sulfate N-acetylgalactosaminyltransferase 2 [Source:HGNC Symbol;Acc:HGNC:24292]	2887.83	0.415396	0.149585	2.77698	0.00548658	0.0841605
ENSG00000140043	145482	PTGR2	prostaglandin reductase 2 [Source:HGNC Symbol;Acc:HGNC:20149]	943.212	-0.193731	0.0697825	-2.77621	0.00549965	0.0842766
ENSG00000182272	338707	B4GALNT4	beta-1,4-N-acetyl-galactosaminyltransferase 4 [Source:HGNC Symbol;Acc:HGNC:26315]	52.2924	0.685296	0.246879	2.77584	0.00550589	0.084288
ENSG00000174327	201232	SLC16A13	solute carrier family 16 member 13 [Source:HGNC Symbol;Acc:HGNC:31037]	125.875	0.412634	0.148686	2.7752	0.00551674	0.0843677
ENSG00000237638	400958	LINC02245	long intergenic non-protein coding RNA 2245 [Source:HGNC Symbol;Acc:HGNC:53134]	91.8176	-0.4007	0.144402	-2.77489	0.00552211	0.0843677
ENSG00000104763	427	ASAH1	N-acylsphingosine amidohydrolase 1 [Source:HGNC Symbol;Acc:HGNC:735]	13311.7	-0.18674	0.0673274	-2.77361	0.00554385	0.0844473
ENSG00000118579	80306	MED28	mediator complex subunit 28 [Source:HGNC Symbol;Acc:HGNC:24628]	2822.53	0.140393	0.050609	2.77407	0.00553603	0.0844473
ENSG00000141385	10939	AFG3L2	AFG3 like matrix AAA peptidase subunit 2 [Source:HGNC Symbol;Acc:HGNC:315]	4331.97	-0.163884	0.0590854	-2.77368	0.00554263	0.0844473
ENSG00000185324	8558	CDK10	cyclin dependent kinase 10 [Source:HGNC Symbol;Acc:HGNC:1770]	1052.15	0.231005	0.0833055	2.77298	0.00555448	0.0845251
ENSG00000105993	10049	DNAJB6	DnaJ heat shock protein family (Hsp40) member B6 [Source:HGNC Symbol;Acc:HGNC:14888]	5371.16	0.231628	0.0835519	2.77227	0.00556671	0.0846273
ENSG00000247121	.	.	novel transcript, antisense to LNPEP and ERAP2	135.851	-0.409225	0.147645	-2.77169	0.00557664	0.0846941
ENSG00000118804	8987	STBD1	starch binding domain 1 [Source:HGNC Symbol;Acc:HGNC:24854]	959.876	-0.401917	0.145026	-2.77134	0.00558255	0.0847
ENSG00000133318	10313	RTN3	reticulon 3 [Source:HGNC Symbol;Acc:HGNC:10469]	11896.1	-0.295584	0.106733	-2.76939	0.00561612	0.0849654
ENSG00000140104	122616	CLBA1	clathrin binding box of aftiphilin containing 1 [Source:HGNC Symbol;Acc:HGNC:20126]	425.132	0.271086	0.0978878	2.76936	0.00561667	0.0849654
ENSG00000164342	7098	TLR3	toll like receptor 3 [Source:HGNC Symbol;Acc:HGNC:11849]	682.399	-0.453067	0.163586	-2.76959	0.00561268	0.0849654
ENSG00000178425	221294	NT5DC1	5'-nucleotidase domain containing 1 [Source:HGNC Symbol;Acc:HGNC:21556]	1577.65	-0.179116	0.0646992	-2.76844	0.00563248	0.0851205
ENSG00000072657	29953	TRHDE	thyrotropin releasing hormone degrading enzyme [Source:HGNC Symbol;Acc:HGNC:30748]	567.255	-0.549186	0.198451	-2.76736	0.00565121	0.08516
ENSG00000106976	1759	DNM1	dynamin 1 [Source:HGNC Symbol;Acc:HGNC:2972]	210.485	0.44723	0.161593	2.76762	0.00564664	0.08516
ENSG00000130921	91574	MTRFR	mitochondrial translation release factor in rescue [Source:HGNC Symbol;Acc:HGNC:26784]	717.75	0.171586	0.0620064	2.76724	0.00565336	0.08516
ENSG00000307823	.	.	novel transcript, antisense to SRF	67.8456	-0.664038	0.239984	-2.76701	0.00565732	0.08516
ENSG00000115365	10314	LANCL1	LanC like glutathione S-transferase 1 [Source:HGNC Symbol;Acc:HGNC:6508]	3014.87	-0.240695	0.0870398	-2.76534	0.00568638	0.0854295
ENSG00000285304	.	.	novel protein	184.131	0.782628	0.283001	2.76546	0.00568421	0.0854295
ENSG00000034693	8504	PEX3	peroxisomal biogenesis factor 3 [Source:HGNC Symbol;Acc:HGNC:8858]	821.251	-0.167587	0.0606125	-2.7649	0.00569409	0.0854616
ENSG00000076321	27252	KLHL20	kelch like family member 20 [Source:HGNC Symbol;Acc:HGNC:25056]	1978.82	-0.275208	0.0996107	-2.76284	0.00573012	0.0854718
ENSG00000103249	1186	CLCN7	chloride voltage-gated channel 7 [Source:HGNC Symbol;Acc:HGNC:2025]	5604.26	0.160587	0.05811	2.76351	0.0057184	0.0854718
ENSG00000104129	55192	DNAJC17	DnaJ heat shock protein family (Hsp40) member C17 [Source:HGNC Symbol;Acc:HGNC:25556]	267.278	-0.266217	0.0963432	-2.76322	0.00572346	0.0854718
ENSG00000138835	5998	RGS3	regulator of G protein signaling 3 [Source:HGNC Symbol;Acc:HGNC:9999]	612.711	-0.362381	0.131173	-2.76263	0.00573382	0.0854718
ENSG00000154723	522	ATP5PF	ATP synthase peripheral stalk subunit F6 [Source:HGNC Symbol;Acc:HGNC:847]	3676.76	-0.248448	0.0898942	-2.76379	0.0057135	0.0854718
ENSG00000164171	3673	ITGA2	integrin subunit alpha 2 [Source:HGNC Symbol;Acc:HGNC:6137]	1973.23	0.872977	0.315777	2.76453	0.0057004	0.0854718
ENSG00000172594	10924	SMPDL3A	sphingomyelin phosphodiesterase acid like 3A [Source:HGNC Symbol;Acc:HGNC:17389]	420.188	0.35982	0.130221	2.76314	0.00572482	0.0854718
ENSG00000291092	5387	PMS2P3	PMS1 homolog 2, mismatch repair system component pseudogene 3 [Source:HGNC Symbol;Acc:HGNC:9128]	161.888	0.28054	0.101562	2.76225	0.00574042	0.0854871
ENSG00000093144	55862	ECHDC1	ethylmalonyl-CoA decarboxylase 1 [Source:HGNC Symbol;Acc:HGNC:21489]	3512.53	-0.142077	0.0514576	-2.76106	0.00576144	0.0857167
ENSG00000180957	23760	PITPNB	phosphatidylinositol transfer protein beta [Source:HGNC Symbol;Acc:HGNC:9002]	3387.31	0.160748	0.0582269	2.76072	0.00576735	0.0857215
ENSG00000180921	286077	FAM83H	family with sequence similarity 83 member H [Source:HGNC Symbol;Acc:HGNC:24797]	418.348	-0.440246	0.159487	-2.76039	0.00577332	0.0857271
ENSG00000131504	1729	DIAPH1	diaphanous related formin 1 [Source:HGNC Symbol;Acc:HGNC:2876]	1578.49	0.153442	0.0556427	2.75764	0.00582207	0.086209
ENSG00000151332	51562	MBIP	MAP3K12 binding inhibitory protein 1 [Source:HGNC Symbol;Acc:HGNC:20427]	931.167	-0.168094	0.0609706	-2.75697	0.0058339	0.086209
ENSG00000163344	10654	PMVK	phosphomevalonate kinase [Source:HGNC Symbol;Acc:HGNC:9141]	1197.32	-0.268157	0.0972387	-2.75772	0.00582067	0.086209
ENSG00000170485	4862	NPAS2	neuronal PAS domain protein 2 [Source:HGNC Symbol;Acc:HGNC:7895]	2278.85	0.229953	0.0834053	2.75705	0.00583251	0.086209
ENSG00000179627	100128927	ZBTB42	zinc finger and BTB domain containing 42 [Source:HGNC Symbol;Acc:HGNC:32550]	229.813	-0.376739	0.136647	-2.75702	0.005833	0.086209
ENSG00000117228	2633	GBP1	guanylate binding protein 1 [Source:HGNC Symbol;Acc:HGNC:4182]	4619.99	-0.79826	0.289635	-2.75609	0.00584971	0.0863593
ENSG00000119403	26147	PHF19	PHD finger protein 19 [Source:HGNC Symbol;Acc:HGNC:24566]	379.842	-0.230823	0.0837836	-2.75499	0.00586932	0.0863797
ENSG00000147509	8601	RGS20	regulator of G protein signaling 20 [Source:HGNC Symbol;Acc:HGNC:14600]	52.4519	0.666674	0.241955	2.75536	0.00586267	0.0863797
ENSG00000148730	1979	EIF4EBP2	eukaryotic translation initiation factor 4E binding protein 2 [Source:HGNC Symbol;Acc:HGNC:3289]	18773.2	-0.290705	0.105501	-2.75547	0.00586077	0.0863797
ENSG00000162368	51727	CMPK1	cytidine/uridine monophosphate kinase 1 [Source:HGNC Symbol;Acc:HGNC:18170]	6792.47	-0.130702	0.0474458	-2.75475	0.00587364	0.0863797
ENSG00000172789	3222	HOXC5	homeobox C5 [Source:HGNC Symbol;Acc:HGNC:5127]	153.989	-0.301601	0.109508	-2.75414	0.00588457	0.0864575
ENSG00000174483	582	BBS1	Bardet-Biedl syndrome 1 [Source:HGNC Symbol;Acc:HGNC:966]	1943.79	-0.162711	0.0590966	-2.7533	0.00589973	0.0865972
ENSG00000273154	.	.	novel protein, ZGPAT-LIME1 readthrough	154.977	0.469273	0.170483	2.75261	0.00591225	0.0866979
ENSG00000111432	11211	FZD10	frizzled class receptor 10 [Source:HGNC Symbol;Acc:HGNC:4039]	47.7004	0.815526	0.296539	2.75015	0.00595687	0.0872687
ENSG00000000938	2268	FGR	FGR proto-oncogene, Src family tyrosine kinase [Source:HGNC Symbol;Acc:HGNC:3697]	30.5606	-1.33294	0.484927	-2.74874	0.00598243	0.0875594
ENSG00000188042	10123	ARL4C	ADP ribosylation factor like GTPase 4C [Source:HGNC Symbol;Acc:HGNC:698]	1744.91	0.434074	0.157947	2.74823	0.00599176	0.0876123
ENSG00000005882	5164	PDK2	pyruvate dehydrogenase kinase 2 [Source:HGNC Symbol;Acc:HGNC:8810]	874.323	-0.301664	0.109838	-2.74644	0.00602464	0.0876747
ENSG00000007944	29116	MYLIP	myosin regulatory light chain interacting protein [Source:HGNC Symbol;Acc:HGNC:21155]	1358.72	-0.465326	0.169413	-2.7467	0.00601975	0.0876747
ENSG00000071127	9948	WDR1	WD repeat domain 1 [Source:HGNC Symbol;Acc:HGNC:12754]	10418.4	0.196557	0.0715681	2.74644	0.00602461	0.0876747
ENSG00000114861	27086	FOXP1	forkhead box P1 [Source:HGNC Symbol;Acc:HGNC:3823]	1432.62	0.255046	0.0928601	2.74656	0.0060223	0.0876747
ENSG00000179163	2517	FUCA1	alpha-L-fucosidase 1 [Source:HGNC Symbol;Acc:HGNC:4006]	205.843	-0.302152	0.109967	-2.74767	0.00600206	0.0876747
ENSG00000103126	8312	AXIN1	axin 1 [Source:HGNC Symbol;Acc:HGNC:903]	1250.87	0.188362	0.0686073	2.74551	0.00604165	0.0877557
ENSG00000111199	59341	TRPV4	transient receptor potential cation channel subfamily V member 4 [Source:HGNC Symbol;Acc:HGNC:18083]	202.446	0.556864	0.202811	2.74572	0.0060378	0.0877557
ENSG00000109794	25854	FAM149A	family with sequence similarity 149 member A [Source:HGNC Symbol;Acc:HGNC:24527]	596.764	-0.295946	0.107835	-2.74444	0.00606146	0.0879601
ENSG00000310517	831	CAST	calpastatin [Source:NCBI gene (formerly Entrezgene);Acc:831]	10323.7	-0.152037	0.0554398	-2.74238	0.00609951	0.0884285
ENSG00000130347	84816	RTN4IP1	reticulon 4 interacting protein 1 [Source:HGNC Symbol;Acc:HGNC:18647]	209.052	-0.277039	0.101038	-2.74193	0.00610789	0.0884662
ENSG00000165637	7417	VDAC2	voltage dependent anion channel 2 [Source:HGNC Symbol;Acc:HGNC:12672]	10032.1	-0.202562	0.0738906	-2.74137	0.00611833	0.0885338
ENSG00000234420	.	ZNF37BP	zinc finger protein 37B, pseudogene [Source:HGNC Symbol;Acc:HGNC:13103]	34.9197	0.914241	0.333596	2.74056	0.0061334	0.0886681
ENSG00000136379	58489	ABHD17C	abhydrolase domain containing 17C, depalmitoylase [Source:HGNC Symbol;Acc:HGNC:26925]	588.642	0.539131	0.196768	2.73993	0.00614514	0.0887542
ENSG00000166557	23423	TMED3	transmembrane p24 trafficking protein 3 [Source:HGNC Symbol;Acc:HGNC:28889]	3551.34	0.313783	0.114554	2.73916	0.00615959	0.0888791
ENSG00000104635	23516	SLC39A14	solute carrier family 39 member 14 [Source:HGNC Symbol;Acc:HGNC:20858]	6068.44	0.313106	0.114339	2.73839	0.006174	0.0889757
ENSG00000174227	54872	PIGG	phosphatidylinositol glycan anchor biosynthesis class G (EMM blood group) [Source:HGNC Symbol;Acc:HGNC:25985]	1948.68	0.203468	0.0743075	2.73819	0.0061779	0.0889757
ENSG00000105287	25865	PRKD2	protein kinase D2 [Source:HGNC Symbol;Acc:HGNC:17293]	742.796	0.205398	0.0750232	2.7378	0.00618526	0.088998
ENSG00000247809	.	NR2F2-AS1	NR2F2 antisense RNA 1 [Source:HGNC Symbol;Acc:HGNC:44222]	159.287	0.345511	0.126232	2.73711	0.00619816	0.0891
ENSG00000184227	641371	ACOT1	acyl-CoA thioesterase 1 [Source:HGNC Symbol;Acc:HGNC:33128]	1705.7	-0.418404	0.152957	-2.73544	0.00622976	0.0893866
ENSG00000225746	.	MEG8	maternally expressed 8, small nucleolar RNA host gene [Source:HGNC Symbol;Acc:HGNC:14574]	105.934	0.574827	0.21012	2.73571	0.0062245	0.0893866
ENSG00000133678	80195	TMEM254	transmembrane protein 254 [Source:HGNC Symbol;Acc:HGNC:25804]	931.818	-0.220836	0.0807608	-2.73444	0.00624865	0.0894901
ENSG00000188677	29780	PARVB	parvin beta [Source:HGNC Symbol;Acc:HGNC:14653]	1748.45	-0.28744	0.105107	-2.73474	0.00624304	0.0894901
ENSG00000138032	5495	PPM1B	protein phosphatase, Mg2+/Mn2+ dependent 1B [Source:HGNC Symbol;Acc:HGNC:9276]	2803.91	-0.285998	0.104631	-2.73338	0.00626878	0.0896373
ENSG00000153786	55625	ZDHHC7	zinc finger DHHC-type palmitoyltransferase 7 [Source:HGNC Symbol;Acc:HGNC:18459]	3860.74	0.141981	0.0519452	2.73328	0.00627063	0.0896373
ENSG00000165458	3636	INPPL1	inositol polyphosphate phosphatase like 1 [Source:HGNC Symbol;Acc:HGNC:6080]	4303.25	0.12797	0.0468339	2.73242	0.00628712	0.0897892
ENSG00000140406	59274	TLNRD1	talin rod domain containing 1 [Source:HGNC Symbol;Acc:HGNC:13519]	3791.05	-0.319026	0.116794	-2.73153	0.00630405	0.0899472
ENSG00000135245	29923	HILPDA	hypoxia inducible lipid droplet associated [Source:HGNC Symbol;Acc:HGNC:28859]	1924.89	-0.294989	0.108023	-2.73081	0.00631794	0.0900615
ENSG00000062282	84649	DGAT2	diacylglycerol O-acyltransferase 2 [Source:HGNC Symbol;Acc:HGNC:16940]	9959.56	-0.516541	0.189228	-2.72973	0.00633869	0.0901033
ENSG00000101019	55245	UQCC1	ubiquinol-cytochrome c reductase complex assembly factor 1 [Source:HGNC Symbol;Acc:HGNC:15891]	1678.03	-0.157478	0.057697	-2.72939	0.00634518	0.0901033
ENSG00000112996	10884	MRPS30	mitochondrial ribosomal protein S30 [Source:HGNC Symbol;Acc:HGNC:8769]	1811.82	-0.131282	0.0481024	-2.72921	0.00634864	0.0901033
ENSG00000140937	1009	CDH11	cadherin 11 [Source:HGNC Symbol;Acc:HGNC:1750]	3729.54	0.531707	0.194844	2.72888	0.00635492	0.0901033
ENSG00000144331	151126	ZNF385B	zinc finger protein 385B [Source:HGNC Symbol;Acc:HGNC:26332]	103.497	-0.905815	0.331837	-2.7297	0.00633917	0.0901033
ENSG00000284693	100506022	LINC02606	long intergenic non-protein coding RNA 2606 [Source:HGNC Symbol;Acc:HGNC:54047]	143.98	-0.321453	0.117799	-2.72882	0.00635615	0.0901033
ENSG00000087494	5744	PTHLH	parathyroid hormone like hormone [Source:HGNC Symbol;Acc:HGNC:9607]	158.572	0.6569	0.240887	2.727	0.0063913	0.0905018
ENSG00000178537	788	SLC25A20	solute carrier family 25 member 20 [Source:HGNC Symbol;Acc:HGNC:1421]	1424.31	-0.312538	0.114619	-2.72675	0.00639607	0.0905018
ENSG00000111271	80724	ACAD10	acyl-CoA dehydrogenase family member 10 [Source:HGNC Symbol;Acc:HGNC:21597]	1462.45	-0.230919	0.0847243	-2.72554	0.00641965	0.0906066
ENSG00000163162	284996	RNF149	ring finger protein 149 [Source:HGNC Symbol;Acc:HGNC:23137]	2978	0.220719	0.0809747	2.72577	0.00641511	0.0906066
ENSG00000170989	1901	S1PR1	sphingosine-1-phosphate receptor 1 [Source:HGNC Symbol;Acc:HGNC:3165]	95.4144	0.623471	0.228758	2.72546	0.00642122	0.0906066
ENSG00000167625	116115	ZNF526	zinc finger protein 526 [Source:HGNC Symbol;Acc:HGNC:29415]	668.662	0.165222	0.0606328	2.72496	0.00643085	0.090659
ENSG00000101347	25939	SAMHD1	SAM and HD domain containing deoxynucleoside triphosphate triphosphohydrolase 1 [Source:HGNC Symbol;Acc:HGNC:15925]	16859.9	-0.384403	0.14114	-2.72356	0.00645825	0.0908884
ENSG00000117010	127396	ZNF684	zinc finger protein 684 [Source:HGNC Symbol;Acc:HGNC:28418]	165.063	-0.293542	0.10778	-2.72352	0.00645899	0.0908884
ENSG00000254369	100133311	HOXA-AS3	HOXA cluster antisense RNA 3 [Source:HGNC Symbol;Acc:HGNC:43748]	166.937	-0.391863	0.143905	-2.72307	0.00646784	0.0909296
ENSG00000133687	83857	TMTC1	transmembrane O-mannosyltransferase targeting cadherins 1 [Source:HGNC Symbol;Acc:HGNC:24099]	2707.83	0.344842	0.126662	2.72253	0.00647833	0.0909935
ENSG00000145782	9140	ATG12	autophagy related 12 [Source:HGNC Symbol;Acc:HGNC:588]	3355	0.135057	0.0496224	2.7217	0.00649474	0.0910845
ENSG00000197776	122773	KLHDC1	kelch domain containing 1 [Source:HGNC Symbol;Acc:HGNC:19836]	316.966	-0.217706	0.0799921	-2.7216	0.0064967	0.0910845
ENSG00000006118	54972	TMEM132A	transmembrane protein 132A [Source:HGNC Symbol;Acc:HGNC:31092]	1672.71	0.301965	0.110984	2.72079	0.00651261	0.0911409
ENSG00000142920	113451	AZIN2	antizyme inhibitor 2 [Source:HGNC Symbol;Acc:HGNC:29957]	256.489	0.389058	0.142981	2.72104	0.0065077	0.0911409
ENSG00000064989	10203	CALCRL	calcitonin receptor like receptor [Source:HGNC Symbol;Acc:HGNC:16709]	897.586	-0.386872	0.14225	-2.71966	0.00653482	0.091304
ENSG00000105135	10994	ILVBL	ilvB acetolactate synthase like [Source:HGNC Symbol;Acc:HGNC:6041]	3547.46	-0.249679	0.0918074	-2.7196	0.00653618	0.091304
ENSG00000149716	220064	LTO1	LTO1 maturation factor of ABCE1 [Source:HGNC Symbol;Acc:HGNC:17589]	595.816	0.209116	0.076947	2.71767	0.00657432	0.0917187
ENSG00000154370	81559	TRIM11	tripartite motif containing 11 [Source:HGNC Symbol;Acc:HGNC:16281]	968.45	0.156211	0.0574848	2.71744	0.00657901	0.0917187
ENSG00000269439	100507551	PGLS-DT	PGLS divergent transcript [Source:HGNC Symbol;Acc:HGNC:55274]	96.7051	0.399525	0.147036	2.71719	0.00658382	0.0917187
ENSG00000087301	57544	TXNDC16	thioredoxin domain containing 16 [Source:HGNC Symbol;Acc:HGNC:19965]	711.466	-0.32558	0.11984	-2.71679	0.00659191	0.0917479
ENSG00000169021	7386	UQCRFS1	ubiquinol-cytochrome c reductase, Rieske iron-sulfur polypeptide 1 [Source:HGNC Symbol;Acc:HGNC:12587]	4828.06	-0.252889	0.0931121	-2.71597	0.00660826	0.0918256
ENSG00000257337	283335	TNS2-AS1	TNS2 antisense RNA 1 [Source:HGNC Symbol;Acc:HGNC:27464]	729.273	-0.514236	0.189342	-2.71591	0.00660948	0.0918256
ENSG00000159423	8659	ALDH4A1	aldehyde dehydrogenase 4 family member A1 [Source:HGNC Symbol;Acc:HGNC:406]	2301.07	-0.494836	0.182329	-2.71398	0.006648	0.0922771
ENSG00000138777	27068	PPA2	inorganic pyrophosphatase 2 [Source:HGNC Symbol;Acc:HGNC:28883]	1695.72	-0.197344	0.0727343	-2.71322	0.00666336	0.0924067
ENSG00000198848	1066	CES1	carboxylesterase 1 [Source:HGNC Symbol;Acc:HGNC:1863]	17047.7	-0.534411	0.197119	-2.71111	0.00670588	0.0929122
ENSG00000137124	219	ALDH1B1	aldehyde dehydrogenase 1 family member B1 [Source:HGNC Symbol;Acc:HGNC:407]	1885.82	-0.254732	0.0940085	-2.70968	0.0067349	0.0931788
ENSG00000183578	388121	TNFAIP8L3	TNF alpha induced protein 8 like 3 [Source:HGNC Symbol;Acc:HGNC:20620]	383.893	0.510692	0.188478	2.70956	0.00673728	0.0931788
ENSG00000165775	65991	FUNDC2	FUN14 domain containing 2 [Source:HGNC Symbol;Acc:HGNC:24925]	3031.59	-0.200816	0.0741514	-2.7082	0.00676499	0.0934776
ENSG00000103064	9057	SLC7A6	solute carrier family 7 member 6 [Source:HGNC Symbol;Acc:HGNC:11064]	5062.2	-0.46468	0.171604	-2.70785	0.00677197	0.0934898
ENSG00000268575	.	.	novel transcript, readthrough between SLC35E2 and CDK11A	203.825	0.432897	0.159896	2.70736	0.00678198	0.0935437
ENSG00000099282	23555	TSPAN15	tetraspanin 15 [Source:HGNC Symbol;Acc:HGNC:23298]	367.86	-0.729522	0.269516	-2.70679	0.00679376	0.093622
ENSG00000082482	3776	KCNK2	potassium two pore domain channel subfamily K member 2 [Source:HGNC Symbol;Acc:HGNC:6277]	785.299	-0.286455	0.105877	-2.70554	0.00681941	0.093891
ENSG00000138092	79172	CENPO	centromere protein O [Source:HGNC Symbol;Acc:HGNC:28152]	201.779	0.261488	0.0966603	2.70523	0.0068257	0.0938931
ENSG00000250510	27239	GPR162	G protein-coupled receptor 162 [Source:HGNC Symbol;Acc:HGNC:16693]	125.562	-0.416742	0.154095	-2.70446	0.00684158	0.0940272
ENSG00000136842	7111	TMOD1	tropomodulin 1 [Source:HGNC Symbol;Acc:HGNC:11871]	214.261	-0.535877	0.198218	-2.70347	0.00686187	0.0941715
ENSG00000156381	122416	ANKRD9	ankyrin repeat domain 9 [Source:HGNC Symbol;Acc:HGNC:20096]	2641.77	-0.243263	0.0899858	-2.70335	0.00686437	0.0941715
ENSG00000179604	23580	CDC42EP4	CDC42 effector protein 4 [Source:HGNC Symbol;Acc:HGNC:17147]	2636.12	-0.306598	0.113455	-2.70238	0.00688451	0.0943633
ENSG00000103512	23420	NOMO1	NODAL modulator 1 [Source:HGNC Symbol;Acc:HGNC:30060]	9199.58	0.344276	0.127478	2.70067	0.00691997	0.0947646
ENSG00000167325	6240	RRM1	ribonucleotide reductase catalytic subunit M1 [Source:HGNC Symbol;Acc:HGNC:10451]	1279.63	-0.176239	0.0653158	-2.69826	0.00697036	0.0953695
ENSG00000104859	11129	CLASRP	CLK4 associating serine/arginine rich protein [Source:HGNC Symbol;Acc:HGNC:17731]	1191.89	0.194152	0.07199	2.69693	0.00699816	0.0954091
ENSG00000142751	54707	GPN2	GPN-loop GTPase 2 [Source:HGNC Symbol;Acc:HGNC:25513]	980.765	0.159394	0.059088	2.69757	0.0069848	0.0954091
ENSG00000175048	79683	ZDHHC14	zinc finger DHHC-type palmitoyltransferase 14 [Source:HGNC Symbol;Acc:HGNC:20341]	449.891	0.443387	0.164397	2.69705	0.0069956	0.0954091
ENSG00000258498	64150	DIO3OS	DIO3 opposite strand upstream RNA [Source:HGNC Symbol;Acc:HGNC:20348]	53.2149	-0.869539	0.322409	-2.697	0.00699669	0.0954091
ENSG00000047346	56204	ATOSA	atos homolog A [Source:HGNC Symbol;Acc:HGNC:25609]	2237	-0.27085	0.10048	-2.69556	0.00702701	0.0955487
ENSG00000070961	490	ATP2B1	ATPase plasma membrane Ca2+ transporting 1 [Source:HGNC Symbol;Acc:HGNC:814]	5632.68	0.300218	0.111377	2.6955	0.00702832	0.0955487
ENSG00000128335	23780	APOL2	apolipoprotein L2 [Source:HGNC Symbol;Acc:HGNC:619]	2704.77	-0.225551	0.0836859	-2.69521	0.00703444	0.0955487
ENSG00000136048	55332	DRAM1	DNA damage regulated autophagy modulator 1 [Source:HGNC Symbol;Acc:HGNC:25645]	1294.63	0.26952	0.0999686	2.69604	0.00701685	0.0955487
ENSG00000275120	105370947	ZSCAN2-AS1	ZSCAN2 antisense RNA 1 [Source:HGNC Symbol;Acc:HGNC:56673]	164.47	-0.681419	0.252849	-2.69497	0.00703958	0.0955487
ENSG00000140374	2108	ETFA	electron transfer flavoprotein subunit alpha [Source:HGNC Symbol;Acc:HGNC:3481]	5471.11	-0.214186	0.0795102	-2.69382	0.00706392	0.0957433
ENSG00000185215	7127	TNFAIP2	TNF alpha induced protein 2 [Source:HGNC Symbol;Acc:HGNC:11895]	2458.16	-0.529456	0.196554	-2.6937	0.00706641	0.0957433
ENSG00000120458	79684	MSANTD2	Myb/SANT DNA binding domain containing 2 [Source:HGNC Symbol;Acc:HGNC:26266]	411.893	0.188498	0.069987	2.69334	0.00707408	0.0957626
ENSG00000187801	65243	ZFP69B	ZFP69 zinc finger protein B [Source:HGNC Symbol;Acc:HGNC:28053]	83.1609	0.426481	0.158385	2.69268	0.0070881	0.0958676
ENSG00000178252	11180	WDR6	WD repeat domain 6 [Source:HGNC Symbol;Acc:HGNC:12758]	3896.82	0.136764	0.0508145	2.69143	0.00711471	0.0961427
ENSG00000297805	.	.	novel transcript, antisense to RP11-589F5.3	128.631	0.512985	0.190639	2.69087	0.00712651	0.0962173
ENSG00000177225	347862	GATD1	glutamine amidotransferase class 1 domain containing 1 [Source:HGNC Symbol;Acc:HGNC:26616]	1515.92	0.198749	0.0738813	2.69012	0.00714274	0.0963515
ENSG00000100934	10484	SEC23A	SEC23 homolog A, COPII coat complex component [Source:HGNC Symbol;Acc:HGNC:10701]	7983.14	-0.0990584	0.0368356	-2.6892	0.00716231	0.0965305
ENSG00000083093	79728	PALB2	partner and localizer of BRCA2 [Source:HGNC Symbol;Acc:HGNC:26144]	743.388	0.152025	0.0565461	2.68851	0.00717725	0.0965549
ENSG00000151388	81792	ADAMTS12	ADAM metallopeptidase with thrombospondin type 1 motif 12 [Source:HGNC Symbol;Acc:HGNC:14605]	1522.81	0.404138	0.150418	2.68678	0.00721452	0.0965549
ENSG00000151491	2059	EPS8	EGFR pathway substrate 8, signaling adaptor [Source:HGNC Symbol;Acc:HGNC:3420]	7410.06	0.167496	0.0622973	2.68866	0.00717404	0.0965549
ENSG00000160991	80228	ORAI2	ORAI calcium release-activated calcium modulator 2 [Source:HGNC Symbol;Acc:HGNC:21667]	1187.61	0.272994	0.101582	2.68743	0.00720048	0.0965549
ENSG00000168993	10815	CPLX1	complexin 1 [Source:HGNC Symbol;Acc:HGNC:2309]	34.4603	-0.724911	0.269702	-2.68782	0.00719198	0.0965549
ENSG00000175182	131408	FAM131A	family with sequence similarity 131 member A [Source:HGNC Symbol;Acc:HGNC:28308]	633.258	0.182227	0.067802	2.68763	0.00719616	0.0965549
ENSG00000183682	353500	BMP8A	bone morphogenetic protein 8a [Source:HGNC Symbol;Acc:HGNC:21650]	59.7162	0.631092	0.234859	2.68711	0.00720729	0.0965549
ENSG00000236915	105378828	CLCA4-AS1	CLCA4 antisense RNA 1 [Source:HGNC Symbol;Acc:HGNC:54055]	145.115	-0.396036	0.147398	-2.68684	0.00721305	0.0965549
ENSG00000124104	90203	SNX21	sorting nexin family member 21 [Source:HGNC Symbol;Acc:HGNC:16154]	2891.12	-0.308125	0.114698	-2.6864	0.00722276	0.0965808
ENSG00000100504	5836	PYGL	glycogen phosphorylase L [Source:HGNC Symbol;Acc:HGNC:9725]	3006.65	-0.313613	0.116765	-2.68584	0.00723484	0.0966579
ENSG00000289843	101929959	BMS1P14	BMS1 pseudogene 14 [Source:NCBI gene (formerly Entrezgene);Acc:101929959]	447.067	-0.513493	0.19124	-2.68508	0.00725131	0.0967936
ENSG00000009950	51085	MLXIPL	MLX interacting protein like [Source:HGNC Symbol;Acc:HGNC:12744]	2937.07	-0.811926	0.302591	-2.68325	0.00729105	0.0972394
ENSG00000085276	2122	MECOM	MDS1 and EVI1 complex locus [Source:HGNC Symbol;Acc:HGNC:3498]	63.888	-0.75664	0.282128	-2.6819	0.00732046	0.0974603
ENSG00000085733	2017	CTTN	cortactin [Source:HGNC Symbol;Acc:HGNC:3338]	9806.43	0.137941	0.0514352	2.68185	0.00732171	0.0974603
ENSG00000117593	55157	DARS2	aspartyl-tRNA synthetase 2, mitochondrial [Source:HGNC Symbol;Acc:HGNC:25538]	1011.73	-0.15637	0.0583119	-2.68162	0.00732669	0.0974603
ENSG00000117586	7292	TNFSF4	TNF superfamily member 4 [Source:HGNC Symbol;Acc:HGNC:11934]	288.963	-0.32943	0.122876	-2.68099	0.00734053	0.0975596
ENSG00000099364	54620	FBXL19	F-box and leucine rich repeat protein 19 [Source:HGNC Symbol;Acc:HGNC:25300]	636.068	0.20755	0.0774727	2.67901	0.00738401	0.0979676
ENSG00000113758	1627	DBN1	drebrin 1 [Source:HGNC Symbol;Acc:HGNC:2695]	3459.81	0.316092	0.117983	2.67914	0.00738118	0.0979676
ENSG00000171223	3726	JUNB	JunB proto-oncogene, AP-1 transcription factor subunit [Source:HGNC Symbol;Acc:HGNC:6205]	26080.7	-0.431458	0.161122	-2.67784	0.00740989	0.0981826
ENSG00000273066	.	.	novel transcript	66.8951	-0.40869	0.152627	-2.6777	0.00741303	0.0981826
ENSG00000172985	344558	SH3RF3	SH3 domain containing ring finger 3 [Source:HGNC Symbol;Acc:HGNC:24699]	764.463	0.236686	0.0884239	2.67672	0.00743458	0.098383
ENSG00000072062	5566	PRKACA	protein kinase cAMP-activated catalytic subunit alpha [Source:HGNC Symbol;Acc:HGNC:9380]	3651.38	-0.162704	0.0608007	-2.67603	0.00745006	0.0985027
ENSG00000006534	221	ALDH3B1	aldehyde dehydrogenase 3 family member B1 [Source:HGNC Symbol;Acc:HGNC:410]	753.943	-0.2128	0.0796813	-2.67064	0.0075706	0.0987312
ENSG00000080493	8671	SLC4A4	solute carrier family 4 member 4 [Source:HGNC Symbol;Acc:HGNC:11030]	169.669	-0.489082	0.18309	-2.67127	0.00755656	0.0987312
ENSG00000081923	5205	ATP8B1	ATPase phospholipid transporting 8B1 [Source:HGNC Symbol;Acc:HGNC:3706]	182.57	0.347517	0.130093	2.67129	0.00755614	0.0987312
ENSG00000104738	4173	MCM4	minichromosome maintenance complex component 4 [Source:HGNC Symbol;Acc:HGNC:6947]	1534.88	-0.150989	0.0565138	-2.67171	0.00754647	0.0987312
ENSG00000120685	80209	PROSER1	proline and serine rich 1 [Source:HGNC Symbol;Acc:HGNC:20291]	1291.37	0.181248	0.0677776	2.67416	0.00749171	0.0987312
ENSG00000120875	1846	DUSP4	dual specificity phosphatase 4 [Source:HGNC Symbol;Acc:HGNC:3070]	7009.42	-0.421593	0.157766	-2.67226	0.00753415	0.0987312
ENSG00000130635	1289	COL5A1	collagen type V alpha 1 chain [Source:HGNC Symbol;Acc:HGNC:2209]	11430.5	0.279946	0.104685	2.67418	0.00749121	0.0987312
ENSG00000132718	23208	SYT11	synaptotagmin 11 [Source:HGNC Symbol;Acc:HGNC:19239]	804.202	0.233949	0.0874869	2.6741	0.00749297	0.0987312
ENSG00000139263	121227	LRIG3	leucine rich repeats and immunoglobulin like domains 3 [Source:HGNC Symbol;Acc:HGNC:30991]	1051.36	-0.338801	0.126841	-2.67108	0.00756085	0.0987312
ENSG00000151338	145282	MIPOL1	mirror-image polydactyly 1 [Source:HGNC Symbol;Acc:HGNC:21460]	290.817	-0.296525	0.110907	-2.67364	0.00750341	0.0987312
ENSG00000174791	9610	RIN1	Ras and Rab interactor 1 [Source:HGNC Symbol;Acc:HGNC:18749]	528.232	0.431229	0.161303	2.67341	0.00750836	0.0987312
ENSG00000180398	90411	MCFD2	multiple coagulation factor deficiency 2, ER cargo receptor complex subunit [Source:HGNC Symbol;Acc:HGNC:18451]	7807.15	0.213535	0.0798621	2.67379	0.00749986	0.0987312
ENSG00000196588	57591	MRTFA	myocardin related transcription factor A [Source:HGNC Symbol;Acc:HGNC:14334]	1087.89	0.142291	0.0532854	2.67037	0.00757687	0.0987312
ENSG00000197965	9019	MPZL1	myelin protein zero like 1 [Source:HGNC Symbol;Acc:HGNC:7226]	9889.69	0.245522	0.0919381	2.67052	0.00757343	0.0987312
ENSG00000205250	1874	E2F4	E2F transcription factor 4 [Source:HGNC Symbol;Acc:HGNC:3118]	2497.97	0.185537	0.0694726	2.67065	0.00757034	0.0987312
ENSG00000253953	8641	PCDHGB4	protocadherin gamma subfamily B, 4 [Source:HGNC Symbol;Acc:HGNC:8711]	498.331	0.197759	0.0740152	2.67186	0.00754314	0.0987312
ENSG00000309023	.	.	novel transcript, antisense to EIF3CL and NPIPB7	38.1805	0.678818	0.253933	2.67322	0.00751278	0.0987312
ENSG00000124243	55653	BCAS4	breast carcinoma amplified sequence 4 [Source:HGNC Symbol;Acc:HGNC:14367]	92.2899	0.551116	0.206421	2.66987	0.00758809	0.0987935
ENSG00000086712	55787	TXLNG	taxilin gamma [Source:HGNC Symbol;Acc:HGNC:18578]	3443.97	-0.315403	0.118206	-2.66826	0.00762458	0.0988486
ENSG00000105971	858	CAV2	caveolin 2 [Source:HGNC Symbol;Acc:HGNC:1528]	2833.9	-0.320272	0.12002	-2.6685	0.00761915	0.0988486
ENSG00000140905	2653	GCSH	glycine cleavage system protein H [Source:HGNC Symbol;Acc:HGNC:4208]	2732.28	-0.229004	0.0857984	-2.6691	0.00760559	0.0988486
ENSG00000175538	10008	KCNE3	potassium voltage-gated channel subfamily E regulatory subunit 3 [Source:HGNC Symbol;Acc:HGNC:6243]	88.0907	-0.492789	0.184615	-2.66928	0.00760146	0.0988486
ENSG00000290007	105375587	.	novel transcript	99.4762	-0.611294	0.22905	-2.66882	0.00761184	0.0988486
ENSG00000123700	3759	KCNJ2	potassium inwardly rectifying channel subfamily J member 2 [Source:HGNC Symbol;Acc:HGNC:6263]	287.829	-0.520089	0.195063	-2.66625	0.00767016	0.0992716
ENSG00000163596	130026	ICA1L	islet cell autoantigen 1 like [Source:HGNC Symbol;Acc:HGNC:14442]	173.264	-0.483292	0.181244	-2.66652	0.00766401	0.0992716
ENSG00000029153	56938	BMAL2	basic helix-loop-helix ARNT like 2 [Source:HGNC Symbol;Acc:HGNC:18984]	204.469	0.5533	0.207611	2.66508	0.00769697	0.0994088
ENSG00000105409	478	ATP1A3	ATPase Na+/K+ transporting subunit alpha 3 [Source:HGNC Symbol;Acc:HGNC:801]	42.2405	-1.28386	0.481758	-2.66494	0.00770022	0.0994088
ENSG00000158850	8703	B4GALT3	beta-1,4-galactosyltransferase 3 [Source:HGNC Symbol;Acc:HGNC:926]	1702.18	0.250104	0.0938356	2.66534	0.00769104	0.0994088
ENSG00000089057	9962	SLC23A2	solute carrier family 23 member 2 [Source:HGNC Symbol;Acc:HGNC:10973]	3188.35	0.21579	0.0809959	2.66421	0.00771692	0.0995405
ENSG00000138623	8482	SEMA7A	semaphorin 7A (JohnMiltonHagen blood group) [Source:HGNC Symbol;Acc:HGNC:10741]	383.557	0.941245	0.353452	2.66301	0.00774455	0.099729
ENSG00000159200	1827	RCAN1	regulator of calcineurin 1 [Source:HGNC Symbol;Acc:HGNC:3040]	4314.85	-0.524908	0.197109	-2.66303	0.00774405	0.099729
ENSG00000141576	114804	RNF157	ring finger protein 157 [Source:HGNC Symbol;Acc:HGNC:29402]	899.305	-0.516515	0.194004	-2.66239	0.00775878	0.0998284
ENSG00000049130	4254	KITLG	KIT ligand [Source:HGNC Symbol;Acc:HGNC:6343]	1435.61	0.44276	0.16633	2.66194	0.00776914	0.0998741
ENSG00000077522	88	ACTN2	actinin alpha 2 [Source:HGNC Symbol;Acc:HGNC:164]	94.5469	0.538197	0.202202	2.66167	0.00777537	0.0998741
ENSG00000138449	30061	SLC40A1	solute carrier family 40 member 1 [Source:HGNC Symbol;Acc:HGNC:10909]	5255.81	-0.308261	0.115834	-2.66123	0.00778563	0.0999144
ENSG00000198722	10497	UNC13B	unc-13 homolog B [Source:HGNC Symbol;Acc:HGNC:12566]	1801.8	-0.163624	0.0614902	-2.66097	0.00779155	0.0999144
ENSG00000130202	5819	NECTIN2	nectin cell adhesion molecule 2 [Source:HGNC Symbol;Acc:HGNC:9707]	1872.76	0.285204	0.107211	2.66021	0.00780909	0.100056
ENSG00000151789	79750	ZNF385D	zinc finger protein 385D [Source:HGNC Symbol;Acc:HGNC:26191]	169.155	0.926521	0.348572	2.65805	0.00785953	0.10045
ENSG00000214106	.	PAXIP1-AS2	PAXIP1 antisense RNA 2 [Source:HGNC Symbol;Acc:HGNC:48958]	638.086	-0.241566	0.0908709	-2.65834	0.00785259	0.10045
ENSG00000269293	100129195	ZSCAN16-AS1	ZSCAN16 antisense RNA 1 [Source:HGNC Symbol;Acc:HGNC:48982]	323.092	-0.294763	0.110892	-2.65811	0.00785811	0.10045
ENSG00000013297	5010	CLDN11	claudin 11 [Source:HGNC Symbol;Acc:HGNC:8514]	8681.43	0.365291	0.137453	2.65758	0.00787042	0.100505
ENSG00000129351	3609	ILF3	interleukin enhancer binding factor 3 [Source:HGNC Symbol;Acc:HGNC:6038]	9187.22	0.102413	0.0385493	2.65668	0.00789154	0.100524
ENSG00000129691	9070	ASH2L	ASH2 like, histone lysine methyltransferase complex subunit [Source:HGNC Symbol;Acc:HGNC:744]	1961.89	-0.173849	0.0654328	-2.65691	0.00788595	0.100524
ENSG00000293329	503638	DUXAP9	double homeobox A pseudogene 9 [Source:NCBI gene (formerly Entrezgene);Acc:503638]	939.482	0.278489	0.104811	2.65706	0.00788264	0.100524
ENSG00000076248	7374	UNG	uracil DNA glycosylase [Source:HGNC Symbol;Acc:HGNC:12572]	10664.9	-0.363468	0.137001	-2.65304	0.00797703	0.100849
ENSG00000091513	7018	TF	transferrin [Source:HGNC Symbol;Acc:HGNC:11740]	897.052	-0.993149	0.374118	-2.65464	0.00793927	0.100849
ENSG00000104723	7991	TUSC3	tumor suppressor candidate 3 [Source:HGNC Symbol;Acc:HGNC:30242]	3449.13	0.372563	0.140389	2.6538	0.00795915	0.100849
ENSG00000112149	9308	CD83	CD83 molecule [Source:HGNC Symbol;Acc:HGNC:1703]	251.223	-0.47791	0.180139	-2.65301	0.00797763	0.100849
ENSG00000124532	57380	MRS2	magnesium transporter MRS2 [Source:HGNC Symbol;Acc:HGNC:13785]	1213.13	-0.178171	0.0671361	-2.65388	0.00795727	0.100849
ENSG00000132846	84327	ZBED3	zinc finger BED-type containing 3 [Source:HGNC Symbol;Acc:HGNC:20711]	11123.5	-0.48919	0.184299	-2.65433	0.00794658	0.100849
ENSG00000152527	130271	PLEKHH2	pleckstrin homology, MyTH4 and FERM domain containing H2 [Source:HGNC Symbol;Acc:HGNC:30506]	1525.89	0.474477	0.178718	2.65489	0.00793344	0.100849
ENSG00000212916	54627	MAP10	microtubule associated protein 10 [Source:HGNC Symbol;Acc:HGNC:29265]	203.122	-0.303637	0.114437	-2.65331	0.00797077	0.100849
ENSG00000223572	1159,548596	CKMT1A	creatine kinase, mitochondrial 1A [Source:HGNC Symbol;Acc:HGNC:31736]	142.78	-1.28792	0.485497	-2.65279	0.00798292	0.100849
ENSG00000269910	.	.	novel transcript, antisense to KLC1	42.6181	0.657327	0.247589	2.65491	0.00793302	0.100849
ENSG00000183696	7378	UPP1	uridine phosphorylase 1 [Source:HGNC Symbol;Acc:HGNC:12576]	1019.82	0.73795	0.278242	2.65219	0.00799724	0.100947
ENSG00000163064	2019	EN1	engrailed homeobox 1 [Source:HGNC Symbol;Acc:HGNC:3342]	806.176	-0.369176	0.139251	-2.65115	0.00802175	0.101131
ENSG00000197766	1675	CFD	complement factor D [Source:HGNC Symbol;Acc:HGNC:2771]	12971.3	-0.78599	0.296486	-2.65102	0.00802501	0.101131
ENSG00000148444	23412	COMMD3	COMM domain containing 3 [Source:HGNC Symbol;Acc:HGNC:23332]	1867.25	-0.1876	0.070789	-2.65012	0.00804622	0.101294
ENSG00000153395	79888	LPCAT1	lysophosphatidylcholine acyltransferase 1 [Source:HGNC Symbol;Acc:HGNC:25718]	4403.6	0.315336	0.119012	2.64961	0.00805852	0.101294
ENSG00000157193	7804	LRP8	LDL receptor related protein 8 [Source:HGNC Symbol;Acc:HGNC:6700]	1492.01	0.286649	0.108195	2.64936	0.00806442	0.101294
ENSG00000182492	633	BGN	biglycan [Source:HGNC Symbol;Acc:HGNC:1044]	4683.7	0.66026	0.2492	2.64952	0.00806061	0.101294
ENSG00000141837	773	CACNA1A	calcium voltage-gated channel subunit alpha1 A [Source:HGNC Symbol;Acc:HGNC:1388]	367.945	0.486648	0.183823	2.64737	0.00811208	0.10181
ENSG00000084652	200081	TXLNA	taxilin alpha [Source:HGNC Symbol;Acc:HGNC:30685]	5375.94	0.11262	0.0425594	2.64618	0.00814075	0.101836
ENSG00000114423	868	CBLB	Cbl proto-oncogene B [Source:HGNC Symbol;Acc:HGNC:1542]	3857.63	0.279242	0.105513	2.64653	0.00813233	0.101836
ENSG00000136367	85446	ZFHX2	zinc finger homeobox 2 [Source:HGNC Symbol;Acc:HGNC:20152]	128.102	-0.42492	0.160558	-2.64652	0.0081324	0.101836
ENSG00000169902	8460	TPST1	tyrosylprotein sulfotransferase 1 [Source:HGNC Symbol;Acc:HGNC:12020]	1685.57	0.327451	0.123743	2.64622	0.00813965	0.101836
ENSG00000173757	6777	STAT5B	signal transducer and activator of transcription 5B [Source:HGNC Symbol;Acc:HGNC:11367]	3440.62	-0.195831	0.07405	-2.64458	0.00817919	0.102233
ENSG00000177409	219285	SAMD9L	sterile alpha motif domain containing 9 like [Source:HGNC Symbol;Acc:HGNC:1349]	1673.47	-0.469078	0.177446	-2.64349	0.00820557	0.102479
ENSG00000005187	6296	ACSM3	acyl-CoA synthetase medium chain family member 3 [Source:HGNC Symbol;Acc:HGNC:10522]	155.845	-0.486537	0.184153	-2.64203	0.00824118	0.10259
ENSG00000114999	150465	TTL	tubulin tyrosine ligase [Source:HGNC Symbol;Acc:HGNC:21586]	2761.63	0.186084	0.0704263	2.64225	0.00823573	0.10259
ENSG00000198483	148741	ANKRD35	ankyrin repeat domain 35 [Source:HGNC Symbol;Acc:HGNC:26323]	369.042	-0.499902	0.189161	-2.64274	0.00822391	0.10259
ENSG00000291146	441212	RP9P	RP9 pseudogene [Source:HGNC Symbol;Acc:HGNC:33969]	200.104	0.316727	0.119879	2.64207	0.00824016	0.10259
ENSG00000108582	1362	CPD	carboxypeptidase D [Source:HGNC Symbol;Acc:HGNC:2301]	7581.58	0.41191	0.155989	2.64063	0.00827517	0.102743
ENSG00000129422	57509	MTUS1	microtubule associated scaffold protein 1 [Source:HGNC Symbol;Acc:HGNC:29789]	431.036	0.670086	0.253701	2.64124	0.00826031	0.102743
ENSG00000149380	283208	P4HA3	prolyl 4-hydroxylase subunit alpha 3 [Source:HGNC Symbol;Acc:HGNC:30135]	1205.75	0.577223	0.218623	2.64026	0.00828417	0.102743
ENSG00000173040	132884	EVC2	EvC ciliary complex subunit 2 [Source:HGNC Symbol;Acc:HGNC:19747]	558.892	0.235748	0.0892806	2.64054	0.00827751	0.102743
ENSG00000260853	123706545	NFATC2IP-AS1	NFATC2IP antisense RNA 1 [Source:HGNC Symbol;Acc:HGNC:56085]	78.9092	0.500173	0.189449	2.64015	0.00828702	0.102743
ENSG00000228889	100289373	UBAC2-AS1	UBAC2 antisense RNA 1 [Source:HGNC Symbol;Acc:HGNC:42502]	99.2868	-0.327456	0.124052	-2.63967	0.00829857	0.102803
ENSG00000136807	1025	CDK9	cyclin dependent kinase 9 [Source:HGNC Symbol;Acc:HGNC:1780]	2402.97	0.171314	0.0649208	2.63881	0.0083198	0.102922
ENSG00000181035	284439	SLC25A42	solute carrier family 25 member 42 [Source:HGNC Symbol;Acc:HGNC:28380]	597.85	-0.248716	0.0942657	-2.63846	0.00832829	0.102922
ENSG00000204131	340527	NHSL2	NHS like 2 [Source:HGNC Symbol;Acc:HGNC:33737]	96.12	0.484097	0.183464	2.63865	0.00832377	0.102922
ENSG00000135108	23014	FBXO21	F-box protein 21 [Source:HGNC Symbol;Acc:HGNC:13592]	1965.45	-0.128683	0.0487941	-2.63726	0.0083579	0.103121
ENSG00000165996	9200	HACD1	3-hydroxyacyl-CoA dehydratase 1 [Source:HGNC Symbol;Acc:HGNC:9639]	327.737	-0.413923	0.156948	-2.63732	0.00835639	0.103121
ENSG00000140450	91947	ARRDC4	arrestin domain containing 4 [Source:HGNC Symbol;Acc:HGNC:28087]	1162.7	-0.367787	0.139539	-2.63574	0.00839547	0.103501
ENSG00000165678	27069	GHITM	growth hormone inducible transmembrane protein [Source:HGNC Symbol;Acc:HGNC:17281]	14213.5	-0.182275	0.0691804	-2.63478	0.00841917	0.10371
ENSG00000158813	1896	EDA	ectodysplasin A [Source:HGNC Symbol;Acc:HGNC:3157]	151.906	0.25186	0.0956091	2.63427	0.00843177	0.103766
ENSG00000275074	79873	NUDT18	nudix hydrolase 18 [Source:HGNC Symbol;Acc:HGNC:26194]	446.592	0.283536	0.107642	2.63405	0.00843723	0.103766
ENSG00000004478	2288	FKBP4	FKBP prolyl isomerase 4 [Source:HGNC Symbol;Acc:HGNC:3720]	4931.3	0.216059	0.0820514	2.63322	0.00845801	0.103938
ENSG00000117479	10560	SLC19A2	solute carrier family 19 member 2 [Source:HGNC Symbol;Acc:HGNC:10938]	9388.93	-0.268035	0.101812	-2.63264	0.00847239	0.104031
ENSG00000070423	55658	RNF126	ring finger protein 126 [Source:HGNC Symbol;Acc:HGNC:21151]	1030.26	0.249063	0.0946417	2.63164	0.0084975	0.104096
ENSG00000122176	2331	FMOD	fibromodulin [Source:HGNC Symbol;Acc:HGNC:3774]	2600.85	0.433954	0.164898	2.63166	0.00849695	0.104096
ENSG00000131771	84152	PPP1R1B	protein phosphatase 1 regulatory inhibitor subunit 1B [Source:HGNC Symbol;Acc:HGNC:9287]	375.625	-1.25474	0.476797	-2.63161	0.00849802	0.104096
ENSG00000129355	1032	CDKN2D	cyclin dependent kinase inhibitor 2D [Source:HGNC Symbol;Acc:HGNC:1790]	229.505	0.363207	0.138059	2.63081	0.00851816	0.104176
ENSG00000135631	26056	RAB11FIP5	RAB11 family interacting protein 5 [Source:HGNC Symbol;Acc:HGNC:24845]	2728.49	0.127581	0.0484905	2.63105	0.00851226	0.104176
ENSG00000003147	3382	ICA1	islet cell autoantigen 1 [Source:HGNC Symbol;Acc:HGNC:5343]	54.0647	-0.646259	0.245689	-2.63039	0.00852869	0.104216
ENSG00000034677	25897	RNF19A	ring finger protein 19A, RBR E3 ubiquitin protein ligase [Source:HGNC Symbol;Acc:HGNC:13432]	5315.03	-0.40439	0.1538	-2.62932	0.00855549	0.104216
ENSG00000115652	80146	UXS1	UDP-glucuronate decarboxylase 1 [Source:HGNC Symbol;Acc:HGNC:17729]	1494.77	0.28816	0.109569	2.62995	0.00853975	0.104216
ENSG00000169203	440353	NPIPB12	nuclear pore complex interacting protein family member B12 [Source:HGNC Symbol;Acc:HGNC:37491]	377.113	0.401437	0.152672	2.6294	0.0085535	0.104216
ENSG00000205464	.	ATP6AP1L	ATPase H+ transporting accessory protein 1 like (pseudogene) [Source:HGNC Symbol;Acc:HGNC:28091]	38.2579	-0.59394	0.225844	-2.62986	0.00854197	0.104216
ENSG00000286808	.	.	novel transcript, antisense to POLR3E	31.8913	0.680757	0.259156	2.62683	0.00861851	0.104901
ENSG00000135919	5270	SERPINE2	serpin family E member 2 [Source:HGNC Symbol;Acc:HGNC:8951]	29886.5	1.00353	0.382154	2.62599	0.00863967	0.105028
ENSG00000177628	2629	GBA1	glucosylceramidase beta 1 [Source:HGNC Symbol;Acc:HGNC:4177]	3751.26	0.286157	0.108976	2.62587	0.00864269	0.105028
ENSG00000162441	84328	LZIC	leucine zipper and CTNNBIP1 domain containing [Source:HGNC Symbol;Acc:HGNC:17497]	1433.29	-0.150748	0.0574169	-2.62549	0.0086524	0.105063
ENSG00000198089	9814	SFI1	SFI1 centrin binding protein [Source:HGNC Symbol;Acc:HGNC:29064]	401.394	0.216339	0.0824081	2.62522	0.00865932	0.105064
ENSG00000143158	25874	MPC2	mitochondrial pyruvate carrier 2 [Source:HGNC Symbol;Acc:HGNC:24515]	4103.09	-0.187554	0.0714652	-2.62441	0.00867996	0.105231
ENSG00000145431	56034	PDGFC	platelet derived growth factor C [Source:HGNC Symbol;Acc:HGNC:8801]	746.879	0.257458	0.0981399	2.62338	0.00870617	0.105465
ENSG00000164877	79778	MICALL2	MICAL like 2 [Source:HGNC Symbol;Acc:HGNC:29672]	1078.78	0.257667	0.0982844	2.62164	0.0087507	0.105921
ENSG00000271254	124905564	.	.	919.741	0.236106	0.0900845	2.62094	0.00876872	0.106055
ENSG00000134575	53	ACP2	acid phosphatase 2, lysosomal [Source:HGNC Symbol;Acc:HGNC:123]	2806.62	-0.308145	0.117599	-2.62031	0.00878496	0.106168
ENSG00000051620	23593	HEBP2	heme binding protein 2 [Source:HGNC Symbol;Acc:HGNC:15716]	9073.12	-0.46087	0.175941	-2.61946	0.00880691	0.106349
ENSG00000105186	84079	ANKRD27	ankyrin repeat domain 27 [Source:HGNC Symbol;Acc:HGNC:25310]	1369.6	0.151369	0.0577981	2.61892	0.00882079	0.106433
ENSG00000166123	84706	GPT2	glutamic--pyruvic transaminase 2 [Source:HGNC Symbol;Acc:HGNC:18062]	4822.45	-0.525789	0.200795	-2.61853	0.0088309	0.106471
ENSG00000088881	57593	EBF4	EBF family member 4 [Source:HGNC Symbol;Acc:HGNC:29278]	113.216	0.552946	0.211263	2.61734	0.00886178	0.106626
ENSG00000112699	2762	GMDS	GDP-mannose 4,6-dehydratase [Source:HGNC Symbol;Acc:HGNC:4369]	648.354	0.377743	0.144329	2.61723	0.00886459	0.106626
ENSG00000116761	1491	CTH	cystathionine gamma-lyase [Source:HGNC Symbol;Acc:HGNC:2501]	778.221	-0.177608	0.0678585	-2.61733	0.00886216	0.106626
ENSG00000162493	10630	PDPN	podoplanin [Source:HGNC Symbol;Acc:HGNC:29602]	3547.19	0.366079	0.139948	2.61583	0.00890108	0.106971
ENSG00000204388	3304	HSPA1B	heat shock protein family A (Hsp70) member 1B [Source:HGNC Symbol;Acc:HGNC:5233]	17036.4	0.380659	0.145534	2.61559	0.0089073	0.106971
ENSG00000105825	7980	TFPI2	tissue factor pathway inhibitor 2 [Source:HGNC Symbol;Acc:HGNC:11761]	6241.17	1.01663	0.38878	2.61491	0.00892499	0.107098
ENSG00000143149	223	ALDH9A1	aldehyde dehydrogenase 9 family member A1 [Source:HGNC Symbol;Acc:HGNC:412]	4954.61	-0.250362	0.0957535	-2.61465	0.0089318	0.107098
ENSG00000244462	10137	RBM12	RNA binding motif protein 12 [Source:HGNC Symbol;Acc:HGNC:9898]	3569.49	-0.139864	0.0534992	-2.61432	0.00894056	0.107119
ENSG00000186132	130355	C2orf76	chromosome 2 open reading frame 76 [Source:HGNC Symbol;Acc:HGNC:27017]	294.207	-0.315129	0.120578	-2.61348	0.00896244	0.107297
ENSG00000104611	63898	SH2D4A	SH2 domain containing 4A [Source:HGNC Symbol;Acc:HGNC:26102]	459.889	0.266451	0.101982	2.61274	0.008982	0.107364
ENSG00000136699	55627	SMPD4	sphingomyelin phosphodiesterase 4 [Source:HGNC Symbol;Acc:HGNC:32949]	2841.97	0.127311	0.0487239	2.6129	0.00897774	0.107364
ENSG00000151552	5860	QDPR	quinoid dihydropteridine reductase [Source:HGNC Symbol;Acc:HGNC:9752]	1760.81	-0.196381	0.0751775	-2.61223	0.00899529	0.107439
ENSG00000125814	63908	NAPB	NSF attachment protein beta [Source:HGNC Symbol;Acc:HGNC:15751]	691.049	0.288378	0.110408	2.61193	0.00900319	0.107449
ENSG00000179361	10620	ARID3B	AT-rich interaction domain 3B [Source:HGNC Symbol;Acc:HGNC:14350]	105.448	0.416615	0.159532	2.61148	0.00901505	0.107507
ENSG00000004660	84254	CAMKK1	calcium/calmodulin dependent protein kinase kinase 1 [Source:HGNC Symbol;Acc:HGNC:1469]	694.764	0.338063	0.129478	2.61097	0.0090285	0.107584
ENSG00000018625	477	ATP1A2	ATPase Na+/K+ transporting subunit alpha 2 [Source:HGNC Symbol;Acc:HGNC:800]	469.283	-1.00704	0.385828	-2.61007	0.00905242	0.10763
ENSG00000077063	83992	CTTNBP2	cortactin binding protein 2 [Source:HGNC Symbol;Acc:HGNC:15679]	218.048	-0.300659	0.115218	-2.60947	0.00906814	0.10763
ENSG00000097046	8317	CDC7	cell division cycle 7 [Source:HGNC Symbol;Acc:HGNC:1745]	251.466	0.293666	0.11252	2.60991	0.00905659	0.10763
ENSG00000170425	136	ADORA2B	adenosine A2b receptor [Source:HGNC Symbol;Acc:HGNC:264]	168.877	0.347204	0.133077	2.60906	0.00907923	0.10763
ENSG00000182771	2894	GRID1	glutamate ionotropic receptor delta type subunit 1 [Source:HGNC Symbol;Acc:HGNC:4575]	363.644	0.296176	0.113506	2.60935	0.00907146	0.10763
ENSG00000215270	.	TOMM40P2	TOMM40 pseudogene 2 [Source:HGNC Symbol;Acc:HGNC:54624]	52.0637	0.572201	0.219321	2.60897	0.00908156	0.10763
ENSG00000269713	400818	NBPF9	NBPF member 9 [Source:HGNC Symbol;Acc:HGNC:31991]	1715.03	0.177191	0.0679041	2.60942	0.00906949	0.10763
ENSG00000100600	5641	LGMN	legumain [Source:HGNC Symbol;Acc:HGNC:9472]	2543.08	0.201521	0.0772636	2.60822	0.00910138	0.107719
ENSG00000196639	3269	HRH1	histamine receptor H1 [Source:HGNC Symbol;Acc:HGNC:5182]	108.117	0.579701	0.222265	2.60816	0.0091031	0.107719
ENSG00000143653	51097	SCCPDH	saccharopine dehydrogenase (putative) [Source:HGNC Symbol;Acc:HGNC:24275]	1867.69	-0.225446	0.0864606	-2.6075	0.00912069	0.107844
ENSG00000012232	2137	EXTL3	exostosin like glycosyltransferase 3 [Source:HGNC Symbol;Acc:HGNC:3518]	2210.94	0.210195	0.0806445	2.60644	0.00914883	0.107972
ENSG00000133627	57180	ACTR3B	actin related protein 3B [Source:HGNC Symbol;Acc:HGNC:17256]	212.517	0.281946	0.108179	2.6063	0.00915265	0.107972
ENSG00000137767	58472	SQOR	sulfide quinone oxidoreductase [Source:HGNC Symbol;Acc:HGNC:20390]	1547.88	0.487588	0.187046	2.60679	0.00913965	0.107972
ENSG00000047578	23247	KATNIP	katanin interacting protein [Source:HGNC Symbol;Acc:HGNC:29068]	862.917	0.173565	0.0666131	2.60557	0.00917215	0.108118
ENSG00000125845	650	BMP2	bone morphogenetic protein 2 [Source:HGNC Symbol;Acc:HGNC:1069]	845.461	0.267275	0.10259	2.60528	0.00917999	0.108128
ENSG00000222041	112597	CYTOR	cytoskeleton regulator RNA [Source:HGNC Symbol;Acc:HGNC:28717]	68.8953	0.513144	0.19707	2.60387	0.00921781	0.10849
ENSG00000146094	79930	DOK3	docking protein 3 [Source:HGNC Symbol;Acc:HGNC:24583]	66.3378	0.515733	0.198118	2.60316	0.00923682	0.108614
ENSG00000259663	642366	ISL1-DT	ISL1 divergent transcript [Source:HGNC Symbol;Acc:HGNC:55414]	106.863	-0.452049	0.173668	-2.60295	0.00924253	0.108614
ENSG00000189043	4697	NDUFA4	NDUFA4 mitochondrial complex associated [Source:HGNC Symbol;Acc:HGNC:7687]	4966.47	-0.248131	0.0953853	-2.60135	0.00928567	0.108954
ENSG00000204104	26146	TRAF3IP1	TRAF3 interacting protein 1 [Source:HGNC Symbol;Acc:HGNC:17861]	994.484	0.171731	0.0660101	2.60159	0.00927939	0.108954
ENSG00000132300	55037	PTCD3	pentatricopeptide repeat domain 3 [Source:HGNC Symbol;Acc:HGNC:24717]	2472.26	-0.118053	0.0453901	-2.60086	0.00929908	0.109028
ENSG00000120149	4488	MSX2	msh homeobox 2 [Source:HGNC Symbol;Acc:HGNC:7392]	342.601	-0.346641	0.1333	-2.60047	0.00930974	0.109069
ENSG00000112759	2030	SLC29A1	solute carrier family 29 member 1 (Augustine blood group) [Source:HGNC Symbol;Acc:HGNC:11003]	1507.53	-0.449421	0.172973	-2.59822	0.00937097	0.109374
ENSG00000122218	1314	COPA	COPI coat complex subunit alpha [Source:HGNC Symbol;Acc:HGNC:2230]	14404.1	-0.080587	0.0310152	-2.59831	0.00936845	0.109374
ENSG00000174059	947	CD34	CD34 molecule [Source:HGNC Symbol;Acc:HGNC:1662]	224.708	-0.945108	0.3637	-2.59859	0.00936072	0.109374
ENSG00000176974	6470	SHMT1	serine hydroxymethyltransferase 1 [Source:HGNC Symbol;Acc:HGNC:10850]	2427.98	-0.592684	0.228114	-2.5982	0.00937149	0.109374
ENSG00000284776	.	.	novel protein	231.268	-0.333366	0.12827	-2.59893	0.00935146	0.109374
ENSG00000243927	64968	MRPS6	mitochondrial ribosomal protein S6 [Source:HGNC Symbol;Acc:HGNC:14051]	1306.86	0.284021	0.109339	2.59761	0.00938749	0.109478
ENSG00000188599	.	NPIPP1	nuclear pore complex interacting protein pseudogene 1 [Source:HGNC Symbol;Acc:HGNC:35407]	74.6835	-3.14227	1.21008	-2.59675	0.00941107	0.109669
ENSG00000169750	5881	RAC3	Rac family small GTPase 3 [Source:HGNC Symbol;Acc:HGNC:9803]	775.361	-0.479215	0.184598	-2.59599	0.00943181	0.109764
ENSG00000293422	344405	PRORSD1P	prolyl-tRNA synthetase associated domain containing 1, pseudogene [Source:HGNC Symbol;Acc:HGNC:34379]	92.2663	-0.288579	0.111166	-2.59593	0.00943352	0.109764
ENSG00000010319	56920	SEMA3G	semaphorin 3G [Source:HGNC Symbol;Acc:HGNC:30400]	437.15	-1.01287	0.390215	-2.59566	0.00944089	0.109767
ENSG00000115255	92840	REEP6	receptor accessory protein 6 [Source:HGNC Symbol;Acc:HGNC:30078]	442.993	-0.431036	0.166111	-2.59487	0.00946274	0.109883
ENSG00000130052	9754	STARD8	StAR related lipid transfer domain containing 8 [Source:HGNC Symbol;Acc:HGNC:19161]	652.929	-0.407442	0.157024	-2.59478	0.00946526	0.109883
ENSG00000040341	27067	STAU2	staufen double-stranded RNA binding protein 2 [Source:HGNC Symbol;Acc:HGNC:11371]	1004	-0.179422	0.0691546	-2.59451	0.00947264	0.109885
ENSG00000111276	1027	CDKN1B	cyclin dependent kinase inhibitor 1B [Source:HGNC Symbol;Acc:HGNC:1785]	3043.8	-0.163498	0.0630426	-2.59345	0.00950176	0.109999
ENSG00000128595	813	CALU	calumenin [Source:HGNC Symbol;Acc:HGNC:1458]	30597.1	0.19076	0.0735443	2.59381	0.0094918	0.109999
ENSG00000135094	10993	SDS	serine dehydratase [Source:HGNC Symbol;Acc:HGNC:10691]	138.991	-1.18254	0.45603	-2.59311	0.00951115	0.109999
ENSG00000153363	.	LINC00467	long intergenic non-protein coding RNA 467 [Source:HGNC Symbol;Acc:HGNC:28227]	324.075	-0.320201	0.123476	-2.59322	0.00950822	0.109999
ENSG00000132155	5894	RAF1	Raf-1 proto-oncogene, serine/threonine kinase [Source:HGNC Symbol;Acc:HGNC:9829]	3774.38	0.112648	0.0434499	2.5926	0.00952531	0.11008
ENSG00000152256	5163	PDK1	pyruvate dehydrogenase kinase 1 [Source:HGNC Symbol;Acc:HGNC:8809]	1214.96	-0.353733	0.136485	-2.59174	0.00954921	0.110273
ENSG00000108826	51264	MRPL27	mitochondrial ribosomal protein L27 [Source:HGNC Symbol;Acc:HGNC:14483]	1149.24	-0.236614	0.0913269	-2.59084	0.00957406	0.110477
ENSG00000122756	1271	CNTFR	ciliary neurotrophic factor receptor [Source:HGNC Symbol;Acc:HGNC:2170]	886.47	-0.905465	0.349606	-2.58996	0.00959879	0.110679
ENSG00000278817	.	.	.	663.221	-0.511392	0.197513	-2.58916	0.00962094	0.110851
ENSG00000160888	9592	IER2	immediate early response 2 [Source:HGNC Symbol;Acc:HGNC:28871]	16833.4	-0.43221	0.167017	-2.58782	0.00965859	0.111201
ENSG00000079691	55604	CARMIL1	capping protein regulator and myosin 1 linker 1 [Source:HGNC Symbol;Acc:HGNC:21581]	322.17	0.31978	0.123726	2.58459	0.00974948	0.112093
ENSG00000289047	100294145	.	novel transcript	646.631	-0.210294	0.0813658	-2.58455	0.00975071	0.112093
ENSG00000246898	.	LINC00920	long intergenic non-protein coding RNA 920 [Source:HGNC Symbol;Acc:HGNC:48611]	43.1048	-0.654987	0.253528	-2.58349	0.0097806	0.112352
ENSG00000224186	100996485	PITX1-AS1	PITX1 antisense RNA 1 [Source:HGNC Symbol;Acc:HGNC:48332]	41.4602	-1.7597	0.681313	-2.5828	0.00980023	0.112493
ENSG00000130175	5589	PRKCSH	PRKCSH beta subunit of glucosidase II [Source:HGNC Symbol;Acc:HGNC:9411]	13567	0.143134	0.0554502	2.5813	0.00984278	0.112813
ENSG00000130589	85441	HELZ2	helicase with zinc finger 2 [Source:HGNC Symbol;Acc:HGNC:30021]	3422.9	-0.420706	0.162975	-2.58141	0.0098398	0.112813
ENSG00000089177	55614	KIF16B	kinesin family member 16B [Source:HGNC Symbol;Acc:HGNC:15869]	651.333	-0.190543	0.0738282	-2.58089	0.00985457	0.112864
ENSG00000105063	22870	PPP6R1	protein phosphatase 6 regulatory subunit 1 [Source:HGNC Symbol;Acc:HGNC:29195]	3506.66	0.123536	0.0478713	2.58058	0.00986341	0.11288
ENSG00000076685	22978	NT5C2	5'-nucleotidase, cytosolic II [Source:HGNC Symbol;Acc:HGNC:8022]	2245.44	-0.092135	0.0357314	-2.57855	0.0099217	0.113013
ENSG00000120539	84930	MASTL	microtubule associated serine/threonine kinase like [Source:HGNC Symbol;Acc:HGNC:19042]	610.441	-0.190437	0.0738535	-2.57858	0.00992067	0.113013
ENSG00000150990	57647	DHX37	DEAH-box helicase 37 [Source:HGNC Symbol;Acc:HGNC:17210]	1176.28	0.159646	0.061892	2.57943	0.00989644	0.113013
ENSG00000155368	1622	DBI	diazepam binding inhibitor, acyl-CoA binding protein [Source:HGNC Symbol;Acc:HGNC:2690]	13361.4	-0.379814	0.147274	-2.57896	0.00990995	0.113013
ENSG00000162944	130132	RFTN2	raftlin family member 2 [Source:HGNC Symbol;Acc:HGNC:26402]	777.982	-0.241981	0.0938313	-2.57889	0.00991181	0.113013
ENSG00000196368	55190	NUDT11	nudix hydrolase 11 [Source:HGNC Symbol;Acc:HGNC:18011]	617.132	0.277981	0.107812	2.57837	0.00992664	0.113013
ENSG00000206527	201562	HACD2	3-hydroxyacyl-CoA dehydratase 2 [Source:HGNC Symbol;Acc:HGNC:9640]	4048.76	-0.339188	0.131549	-2.57841	0.00992562	0.113013
ENSG00000179862	163732	CITED4	Cbp/p300 interacting transactivator with Glu/Asp rich carboxy-terminal domain 4 [Source:HGNC Symbol;Acc:HGNC:18696]	299.838	-0.401462	0.155757	-2.57749	0.00995209	0.113219
ENSG00000166503	50810	HDGFL3	HDGF like 3 [Source:HGNC Symbol;Acc:HGNC:24937]	1796.14	0.355381	0.137937	2.57641	0.00998321	0.113489
ENSG00000170606	3308	HSPA4	heat shock protein family A (Hsp70) member 4 [Source:HGNC Symbol;Acc:HGNC:5237]	7209.74	0.139738	0.0542555	2.57555	0.0100081	0.113603
ENSG00000197635	1803	DPP4	dipeptidyl peptidase 4 [Source:HGNC Symbol;Acc:HGNC:3009]	1302.26	0.499144	0.193787	2.57574	0.0100027	0.113603
ENSG00000196923	9260	PDLIM7	PDZ and LIM domain 7 [Source:HGNC Symbol;Acc:HGNC:22958]	1888.73	0.332553	0.129147	2.57501	0.0100238	0.113697
ENSG00000167157	51450	PRRX2	paired related homeobox 2 [Source:HGNC Symbol;Acc:HGNC:21338]	557.688	0.505228	0.196277	2.57405	0.0100514	0.113842
ENSG00000184840	54732	TMED9	transmembrane p24 trafficking protein 9 [Source:HGNC Symbol;Acc:HGNC:24878]	5968.77	0.236999	0.0920658	2.57423	0.0100462	0.113842
ENSG00000291118	79970	ZNF767P	zinc finger family member 767, pseudogene [Source:NCBI gene (formerly Entrezgene);Acc:79970]	485.821	0.27236	0.105861	2.5728	0.010088	0.114172
ENSG00000125457	57409	MIF4GD	MIF4G domain containing [Source:HGNC Symbol;Acc:HGNC:24030]	621.58	-0.376831	0.146522	-2.57184	0.0101159	0.114403
ENSG00000250986	.	LINC02600	long intergenic non-protein coding RNA 2600 [Source:HGNC Symbol;Acc:HGNC:53177]	61.9072	0.729146	0.283644	2.57064	0.0101511	0.114717
ENSG00000196352	1604	CD55	CD55 molecule (Cromer blood group) [Source:HGNC Symbol;Acc:HGNC:2665]	1269.06	0.329429	0.128251	2.56862	0.0102104	0.115301
ENSG00000298969	.	.	novel transcript, antisense to AGAP5	41.7636	0.527086	0.205259	2.56791	0.0102314	0.115453
ENSG00000065809	83641	FAM107B	family with sequence similarity 107 member B [Source:HGNC Symbol;Acc:HGNC:23726]	2297.47	-0.340831	0.132746	-2.56755	0.010242	0.115488
ENSG00000087116	9509	ADAMTS2	ADAM metallopeptidase with thrombospondin type 1 motif 2 [Source:HGNC Symbol;Acc:HGNC:218]	5526.08	0.179509	0.0699434	2.5665	0.0102732	0.115491
ENSG00000122335	84947	SERAC1	serine active site containing 1 [Source:HGNC Symbol;Acc:HGNC:21061]	316.629	0.201208	0.0783762	2.56721	0.010252	0.115491
ENSG00000135070	81689	ISCA1	iron-sulfur cluster assembly 1 [Source:HGNC Symbol;Acc:HGNC:28660]	2993.75	-0.135063	0.0526227	-2.56663	0.0102692	0.115491
ENSG00000186654	55615	PRR5	proline rich 5 [Source:HGNC Symbol;Acc:HGNC:31682]	423.068	-0.4331	0.168752	-2.56648	0.0102736	0.115491
ENSG00000298133	.	.	novel transcript, antisense to AKR1B15	114.803	-0.733883	0.285973	-2.56627	0.0102799	0.115491
ENSG00000118518	81847	RNF146	ring finger protein 146 [Source:HGNC Symbol;Acc:HGNC:21336]	3378.67	-0.146473	0.0571008	-2.56517	0.0103126	0.115539
ENSG00000119689	1743	DLST	dihydrolipoamide S-succinyltransferase [Source:HGNC Symbol;Acc:HGNC:2911]	5430.19	-0.157929	0.061573	-2.5649	0.0103206	0.115539
ENSG00000140876	283927	NUDT7	nudix hydrolase 7 [Source:HGNC Symbol;Acc:HGNC:8054]	241.13	-0.372396	0.145227	-2.56423	0.0103404	0.115539
ENSG00000152270	5140	PDE3B	phosphodiesterase 3B [Source:HGNC Symbol;Acc:HGNC:8779]	7242.22	-0.360987	0.140725	-2.5652	0.0103117	0.115539
ENSG00000159216	861,100506403	RUNX1	RUNX family transcription factor 1 [Source:HGNC Symbol;Acc:HGNC:10471]	3493.38	0.441714	0.172281	2.56391	0.01035	0.115539
ENSG00000168792	116236	ABHD15	abhydrolase domain containing 15 [Source:HGNC Symbol;Acc:HGNC:26971]	2006.68	-0.310535	0.121114	-2.56399	0.0103478	0.115539
ENSG00000175895	79666	PLEKHF2	pleckstrin homology and FYVE domain containing 2 [Source:HGNC Symbol;Acc:HGNC:20757]	638.226	-0.272343	0.106222	-2.5639	0.0103504	0.115539
ENSG00000197912	6687,101930112	SPG7	SPG7 matrix AAA peptidase subunit, paraplegin [Source:HGNC Symbol;Acc:HGNC:11237]	3503.82	0.156029	0.0608574	2.56384	0.0103521	0.115539
ENSG00000225614	84627	ZNF469	zinc finger protein 469 [Source:HGNC Symbol;Acc:HGNC:23216]	989.489	0.431148	0.168153	2.56402	0.0103467	0.115539
ENSG00000181588	399664	MEX3D	mex-3 RNA binding family member D [Source:HGNC Symbol;Acc:HGNC:16734]	1157.01	0.194996	0.0760668	2.56349	0.0103626	0.115573
ENSG00000277363	80725	SRCIN1	SRC kinase signaling inhibitor 1 [Source:HGNC Symbol;Acc:HGNC:29506]	140.553	-0.666056	0.259937	-2.56238	0.0103959	0.115859
ENSG00000010310	2696	GIPR	gastric inhibitory polypeptide receptor [Source:HGNC Symbol;Acc:HGNC:4271]	363.545	-1.19249	0.465705	-2.5606	0.0104491	0.116124
ENSG00000060069	9150	CTDP1	CTD phosphatase subunit 1 [Source:HGNC Symbol;Acc:HGNC:2498]	1366.56	0.117092	0.0457315	2.56043	0.0104541	0.116124
ENSG00000103021	29070	CFAP263	cilia and flagella associated protein 263 [Source:HGNC Symbol;Acc:HGNC:25002]	266.118	-0.385645	0.150653	-2.55982	0.0104727	0.116124
ENSG00000142634	79180	EFHD2	EF-hand domain family member D2 [Source:HGNC Symbol;Acc:HGNC:28670]	826.722	0.242201	0.0945746	2.56096	0.0104385	0.116124
ENSG00000164209	91137	SLC25A46	solute carrier family 25 member 46 [Source:HGNC Symbol;Acc:HGNC:25198]	3535.37	-0.132707	0.0518355	-2.56016	0.0104623	0.116124
ENSG00000184005	256435	ST6GALNAC3	ST6 N-acetylgalactosaminide alpha-2,6-sialyltransferase 3 [Source:HGNC Symbol;Acc:HGNC:19343]	37.3707	0.565758	0.221009	2.55988	0.0104707	0.116124
ENSG00000285517	645485	LINC00941	long intergenic non-protein coding RNA 941 [Source:HGNC Symbol;Acc:HGNC:48635]	179.491	0.403657	0.157636	2.56069	0.0104465	0.116124
ENSG00000126562	65266	WNK4	WNK lysine deficient protein kinase 4 [Source:HGNC Symbol;Acc:HGNC:14544]	1108.23	-0.899077	0.351353	-2.5589	0.0105004	0.116263
ENSG00000164919	1345	COX6C	cytochrome c oxidase subunit 6C [Source:HGNC Symbol;Acc:HGNC:2285]	2642.92	-0.240939	0.0941506	-2.55908	0.0104951	0.116263
ENSG00000231290	149773	APCDD1L-DT	APCDD1L divergent transcript [Source:HGNC Symbol;Acc:HGNC:27152]	35.9815	0.871586	0.340718	2.55809	0.0105249	0.11645
ENSG00000153064	55024	BANK1	B cell scaffold protein with ankyrin repeats 1 [Source:HGNC Symbol;Acc:HGNC:18233]	58.0519	-0.559923	0.218972	-2.55705	0.0105563	0.116713
ENSG00000131943	83636	C19orf12	chromosome 19 open reading frame 12 [Source:HGNC Symbol;Acc:HGNC:25443]	4384.64	-0.342335	0.133969	-2.55533	0.0106086	0.117075
ENSG00000185345	5071	PRKN	parkin RBR E3 ubiquitin protein ligase [Source:HGNC Symbol;Acc:HGNC:8607]	326.809	-0.239073	0.0935577	-2.55535	0.010608	0.117075
ENSG00000242114	51537	MTFP1	mitochondrial fission process 1 [Source:HGNC Symbol;Acc:HGNC:26945]	468.944	-0.318399	0.124607	-2.55522	0.010612	0.117075
ENSG00000115461	3488	IGFBP5	insulin like growth factor binding protein 5 [Source:HGNC Symbol;Acc:HGNC:5474]	110571	-0.279905	0.109645	-2.55283	0.0106852	0.117799
ENSG00000089723	78990	OTUB2	OTU deubiquitinase, ubiquitin aldehyde binding 2 [Source:HGNC Symbol;Acc:HGNC:20351]	66.2045	-0.38939	0.152561	-2.55235	0.0106999	0.117836
ENSG00000163281	132789	GNPDA2	glucosamine-6-phosphate deaminase 2 [Source:HGNC Symbol;Acc:HGNC:21526]	1347.52	-0.127272	0.0498671	-2.55222	0.0107039	0.117836
ENSG00000259030	100526835	FPGT-TNNI3K	FPGT-TNNI3K readthrough [Source:HGNC Symbol;Acc:HGNC:42952]	53.4614	-0.580285	0.227416	-2.55164	0.0107217	0.117946
ENSG00000168096	124401	ANKS3	ankyrin repeat and sterile alpha motif domain containing 3 [Source:HGNC Symbol;Acc:HGNC:29422]	560.222	0.239473	0.0939012	2.55027	0.010764	0.118171
ENSG00000213853	2013	EMP2	epithelial membrane protein 2 [Source:HGNC Symbol;Acc:HGNC:3334]	2192.48	-0.282233	0.110666	-2.55031	0.0107627	0.118171
ENSG00000267270	100130522	PARD6G-AS1	PARD6G antisense RNA 1 [Source:HGNC Symbol;Acc:HGNC:44109]	65.7752	0.466432	0.182898	2.55023	0.0107652	0.118171
ENSG00000004534	10180	RBM6	RNA binding motif protein 6 [Source:HGNC Symbol;Acc:HGNC:9903]	3830.66	0.165148	0.0647918	2.54891	0.0108061	0.118506
ENSG00000264577	.	.	novel transcript, antisense to RPL23A	60.3846	0.393619	0.154436	2.54874	0.0108112	0.118506
ENSG00000171208	81831	NETO2	neuropilin and tolloid like 2 [Source:HGNC Symbol;Acc:HGNC:14644]	354.383	0.389777	0.152956	2.5483	0.010825	0.118572
ENSG00000143409	55793	MINDY1	MINDY lysine 48 deubiquitinase 1 [Source:HGNC Symbol;Acc:HGNC:25648]	367.142	-0.381866	0.1499	-2.54748	0.0108505	0.118766
ENSG00000073464	1183	CLCN4	chloride voltage-gated channel 4 [Source:HGNC Symbol;Acc:HGNC:2022]	365.129	-0.331492	0.130141	-2.54717	0.0108602	0.118788
ENSG00000164823	734	OSGIN2	oxidative stress induced growth inhibitor family member 2 [Source:HGNC Symbol;Acc:HGNC:1355]	2015.47	0.333232	0.130869	2.5463	0.0108871	0.118997
ENSG00000101189	55257	MRGBP	MRG domain binding protein [Source:HGNC Symbol;Acc:HGNC:15866]	789.904	0.26612	0.104546	2.54547	0.0109129	0.119067
ENSG00000104415	8840	CCN4	cellular communication network factor 4 [Source:HGNC Symbol;Acc:HGNC:12769]	932.052	1.12587	0.442471	2.5445	0.0109435	0.119067
ENSG00000105726	57130	ATP13A1	ATPase 13A1 [Source:HGNC Symbol;Acc:HGNC:24215]	3637.63	0.149169	0.0586248	2.54446	0.0109446	0.119067
ENSG00000119862	29094	LGALSL	galectin like [Source:HGNC Symbol;Acc:HGNC:25012]	318.049	-0.330247	0.129796	-2.54436	0.0109479	0.119067
ENSG00000139641	23344	ESYT1	extended synaptotagmin 1 [Source:HGNC Symbol;Acc:HGNC:29534]	4915.45	-0.16194	0.0636158	-2.5456	0.010909	0.119067
ENSG00000152382	117143	TADA1	transcriptional adaptor 1 [Source:HGNC Symbol;Acc:HGNC:30631]	299.279	-0.226406	0.0889766	-2.54456	0.0109415	0.119067
ENSG00000183114	163933	FAM43B	family with sequence similarity 43 member B [Source:HGNC Symbol;Acc:HGNC:31791]	266.014	0.712242	0.279843	2.54514	0.0109233	0.119067
ENSG00000100345	4627	MYH9	myosin heavy chain 9 [Source:HGNC Symbol;Acc:HGNC:7579]	26725.6	0.187825	0.0738473	2.54343	0.010977	0.119299
ENSG00000149591	6876	TAGLN	transgelin [Source:HGNC Symbol;Acc:HGNC:11553]	9199.97	-0.632789	0.248823	-2.54312	0.0109866	0.119319
ENSG00000068724	57217	TTC7A	tetratricopeptide repeat domain 7A [Source:HGNC Symbol;Acc:HGNC:19750]	657.091	0.159662	0.0628532	2.54023	0.0110779	0.11994
ENSG00000100302	23551	RASD2	RASD family member 2 [Source:HGNC Symbol;Acc:HGNC:18229]	64.7176	-0.621616	0.244926	-2.53797	0.0111498	0.11994
ENSG00000101000	10544	PROCR	protein C receptor [Source:HGNC Symbol;Acc:HGNC:9452]	1670.88	0.511657	0.201441	2.53999	0.0110856	0.11994
ENSG00000102241	27336	HTATSF1	HIV-1 Tat specific factor 1 [Source:HGNC Symbol;Acc:HGNC:5276]	3785.63	-0.171235	0.0674031	-2.54046	0.0110707	0.11994
ENSG00000112981	8382	NME5	NME/NM23 family member 5 [Source:HGNC Symbol;Acc:HGNC:7853]	48.563	-0.553323	0.217948	-2.53879	0.0111236	0.11994
ENSG00000128915	79664	ICE2	interactor of little elongation complex ELL subunit 2 [Source:HGNC Symbol;Acc:HGNC:29885]	1770.59	-0.194907	0.0767928	-2.53809	0.0111458	0.11994
ENSG00000131446	4245	MGAT1	alpha-1,3-mannosyl-glycoprotein 2-beta-N-acetylglucosaminyltransferase [Source:HGNC Symbol;Acc:HGNC:7044]	9097.45	-0.231669	0.0911818	-2.54074	0.0110617	0.11994
ENSG00000135447	5502	PPP1R1A	protein phosphatase 1 regulatory inhibitor subunit 1A [Source:HGNC Symbol;Acc:HGNC:9286]	436.201	-1.21531	0.478744	-2.53854	0.0111315	0.11994
ENSG00000136153	4008	LMO7	LIM domain 7 [Source:HGNC Symbol;Acc:HGNC:6646]	279.102	0.329448	0.12979	2.53832	0.0111385	0.11994
ENSG00000156642	27020	NPTN	neuroplastin [Source:HGNC Symbol;Acc:HGNC:17867]	3756.45	0.251031	0.0989148	2.53786	0.0111534	0.11994
ENSG00000172264	140733	MACROD2	mono-ADP ribosylhydrolase 2 [Source:HGNC Symbol;Acc:HGNC:16126]	48.5022	-0.613831	0.241799	-2.5386	0.0111298	0.11994
ENSG00000196459	6399	TRAPPC2	trafficking protein particle complex subunit 2 [Source:HGNC Symbol;Acc:HGNC:23068]	295.325	0.203023	0.0799671	2.53883	0.0111224	0.11994
ENSG00000198774	9182	RASSF9	Ras association domain family member 9 [Source:HGNC Symbol;Acc:HGNC:15739]	56.3111	0.617228	0.242977	2.54028	0.0110765	0.11994
ENSG00000275880	127138861	NAXD-AS1	NAXD antisense RNA 1 [Source:HGNC Symbol;Acc:HGNC:56341]	80.2596	0.704672	0.277619	2.53827	0.0111402	0.11994
ENSG00000007933	2328	FMO3	flavin containing dimethylaniline monoxygenase 3 [Source:HGNC Symbol;Acc:HGNC:3771]	129.575	-0.536323	0.211368	-2.53739	0.0111682	0.12
ENSG00000110066	51111	KMT5B	lysine methyltransferase 5B [Source:HGNC Symbol;Acc:HGNC:24283]	1095.57	-0.166474	0.0656177	-2.53702	0.01118	0.12
ENSG00000132321	79781	IQCA1	IQ motif containing with AAA domain 1 [Source:HGNC Symbol;Acc:HGNC:26195]	33.0805	0.850769	0.335352	2.53695	0.0111824	0.12
ENSG00000270149	.	.	novel transcript, TSTD1 - F11R readthrough	121.304	-1.32342	0.521741	-2.53654	0.0111955	0.120055
ENSG00000107281	56654	NPDC1	neural proliferation, differentiation and control 1 [Source:HGNC Symbol;Acc:HGNC:7899]	862.363	0.224309	0.0884594	2.53573	0.0112212	0.120164
ENSG00000290559	100996643	.	novel transcript	187.624	-0.641097	0.252811	-2.53588	0.0112166	0.120164
ENSG00000288736	.	.	novel transcript	114.259	-0.463713	0.18296	-2.5345	0.0112608	0.120503
ENSG00000213694	1903	S1PR3	sphingosine-1-phosphate receptor 3 [Source:HGNC Symbol;Acc:HGNC:3167]	6431.94	0.424175	0.167379	2.53422	0.0112699	0.120516
ENSG00000285589	.	.	novel transcript	326.966	0.270944	0.106935	2.53372	0.0112859	0.120603
ENSG00000113716	22993	HMGXB3	HMG-box containing 3 [Source:HGNC Symbol;Acc:HGNC:28982]	2991.43	0.0970298	0.0383044	2.53313	0.011305	0.120724
ENSG00000160917	10898	CPSF4	cleavage and polyadenylation specific factor 4 [Source:HGNC Symbol;Acc:HGNC:2327]	1419.63	0.168344	0.0664927	2.53177	0.011349	0.121024
ENSG00000164932	115908	CTHRC1	collagen triple helix repeat containing 1 [Source:HGNC Symbol;Acc:HGNC:18831]	858.072	0.787079	0.31086	2.53194	0.0113434	0.121024
ENSG00000113140	6678	SPARC	secreted protein acidic and cysteine rich [Source:HGNC Symbol;Acc:HGNC:11219]	155474	-0.326323	0.128908	-2.53144	0.0113594	0.121052
ENSG00000114480	2632	GBE1	1,4-alpha-glucan branching enzyme 1 [Source:HGNC Symbol;Acc:HGNC:4180]	26802.6	-0.308499	0.121907	-2.53062	0.0113861	0.121251
ENSG00000153982	284161	GDPD1	glycerophosphodiester phosphodiesterase domain containing 1 [Source:HGNC Symbol;Acc:HGNC:20883]	51.5005	0.527047	0.208363	2.52947	0.0114236	0.121566
ENSG00000166900	6809	STX3	syntaxin 3 [Source:HGNC Symbol;Acc:HGNC:11438]	1042.2	0.230649	0.0911948	2.52918	0.0114328	0.12158
ENSG00000134285	51303	FKBP11	FKBP prolyl isomerase 11 [Source:HGNC Symbol;Acc:HGNC:18624]	1452.35	0.370837	0.146644	2.52882	0.0114448	0.121623
ENSG00000112695	1347	COX7A2	cytochrome c oxidase subunit 7A2 [Source:HGNC Symbol;Acc:HGNC:2288]	3971.8	-0.236478	0.09356	-2.52756	0.0114859	0.121732
ENSG00000138413	3417	IDH1	isocitrate dehydrogenase (NADP(+)) 1 [Source:HGNC Symbol;Acc:HGNC:5382]	11138	-0.239932	0.0949119	-2.52794	0.0114732	0.121732
ENSG00000171307	84287	ZDHHC16	zinc finger DHHC-type palmitoyltransferase 16 [Source:HGNC Symbol;Acc:HGNC:20714]	1315.08	0.20212	0.0799675	2.52753	0.0114869	0.121732
ENSG00000306600	.	.	novel transcript, antisense to CTH	33.5555	-0.676145	0.267446	-2.52815	0.0114665	0.121732
ENSG00000158163	199221	DZIP1L	DAZ interacting zinc finger protein 1 like [Source:HGNC Symbol;Acc:HGNC:26551]	186.81	0.347934	0.137683	2.52706	0.0115022	0.12181
ENSG00000169180	23214	XPO6	exportin 6 [Source:HGNC Symbol;Acc:HGNC:19733]	3423.57	0.118359	0.0468465	2.52652	0.0115199	0.121914
ENSG00000091409	3655	ITGA6	integrin subunit alpha 6 [Source:HGNC Symbol;Acc:HGNC:6142]	265.201	-0.897835	0.355505	-2.52552	0.0115527	0.122176
ENSG00000100897	80344	DCAF11	DDB1 and CUL4 associated factor 11 [Source:HGNC Symbol;Acc:HGNC:20258]	1750.47	-0.16106	0.0637832	-2.52512	0.0115659	0.122232
ENSG00000146250	167681	PRSS35	serine protease 35 [Source:HGNC Symbol;Acc:HGNC:21387]	132.66	0.751123	0.297505	2.52474	0.0115785	0.12228
ENSG00000120690	1997	ELF1	E74 like ETS transcription factor 1 [Source:HGNC Symbol;Acc:HGNC:3316]	2170.26	0.197626	0.078287	2.52438	0.0115901	0.122319
ENSG00000101247	79133	NDUFAF5	NADH:ubiquinone oxidoreductase complex assembly factor 5 [Source:HGNC Symbol;Acc:HGNC:15899]	473.762	-0.197327	0.0782187	-2.52276	0.0116438	0.12265
ENSG00000101773	5932	RBBP8	RB binding protein 8, endonuclease [Source:HGNC Symbol;Acc:HGNC:9891]	766.143	0.26084	0.103406	2.52249	0.0116528	0.12265
ENSG00000109586	51809	GALNT7	polypeptide N-acetylgalactosaminyltransferase 7 [Source:HGNC Symbol;Acc:HGNC:4129]	795.624	0.347409	0.137726	2.52247	0.0116535	0.12265
ENSG00000143319	81875	ISG20L2	interferon stimulated exonuclease gene 20 like 2 [Source:HGNC Symbol;Acc:HGNC:25745]	1643.39	0.148673	0.0589377	2.52255	0.0116507	0.12265
ENSG00000197442	4217	MAP3K5	mitogen-activated protein kinase kinase kinase 5 [Source:HGNC Symbol;Acc:HGNC:6857]	1040.4	0.378459	0.150092	2.52151	0.0116854	0.122849
ENSG00000274292	.	.	novel transcript	94.1119	0.480977	0.190757	2.52141	0.0116884	0.122849
ENSG00000289521	105379321	.	novel transcript	83.6003	-0.739033	0.29318	-2.52075	0.0117105	0.122996
ENSG00000125375	27109	DMAC2L	distal membrane arm assembly component 2 like [Source:HGNC Symbol;Acc:HGNC:18799]	446.298	-0.218541	0.086723	-2.51999	0.0117358	0.123093
ENSG00000135297	25821	MTO1	mitochondrial tRNA translation optimization 1 [Source:HGNC Symbol;Acc:HGNC:19261]	1219.27	-0.150115	0.0595655	-2.52016	0.01173	0.123093
ENSG00000152133	253635	GPATCH11	G-patch domain containing 11 [Source:HGNC Symbol;Acc:HGNC:26768]	1644.8	-0.315726	0.12534	-2.51895	0.0117704	0.123288
ENSG00000267272	339524	LINC01140	long intergenic non-protein coding RNA 1140 [Source:HGNC Symbol;Acc:HGNC:27922]	442.121	-0.392012	0.15562	-2.51903	0.0117677	0.123288
ENSG00000145423	6423	SFRP2	secreted frizzled related protein 2 [Source:HGNC Symbol;Acc:HGNC:10777]	4856.77	0.740552	0.294027	2.51866	0.0117803	0.123307
ENSG00000145247	132299	OCIAD2	OCIA domain containing 2 [Source:HGNC Symbol;Acc:HGNC:28685]	51.239	0.626272	0.248683	2.51836	0.0117903	0.123328
ENSG00000157617	25966	C2CD2	C2 calcium dependent domain containing 2 [Source:HGNC Symbol;Acc:HGNC:1266]	7442.67	-0.418886	0.166373	-2.51775	0.0118106	0.123455
ENSG00000167136	2021	ENDOG	endonuclease G [Source:HGNC Symbol;Acc:HGNC:3346]	775.396	-0.330728	0.131386	-2.51723	0.0118283	0.123556
ENSG00000122557	64224	HERPUD2	HERPUD family member 2 [Source:HGNC Symbol;Acc:HGNC:21915]	1276.16	0.125827	0.0499944	2.51682	0.011842	0.123615
ENSG00000144649	729085	GASK1A	golgi associated kinase 1A [Source:HGNC Symbol;Acc:HGNC:24485]	1107.66	-0.49477	0.196802	-2.51405	0.0119354	0.124505
ENSG00000184719	55328	RNLS	renalase, FAD dependent amine oxidase [Source:HGNC Symbol;Acc:HGNC:25641]	192.314	-0.309873	0.123309	-2.51297	0.0119719	0.124801
ENSG00000234545	257415	FAM133B	family with sequence similarity 133 member B [Source:HGNC Symbol;Acc:HGNC:28629]	1516.11	0.152729	0.0607924	2.5123	0.0119948	0.124955
ENSG00000158296	64849	SLC13A3	solute carrier family 13 member 3 [Source:HGNC Symbol;Acc:HGNC:14430]	336.2	0.257784	0.102633	2.51171	0.0120149	0.125057
ENSG00000290885	.	.	novel transcript	40.1007	-0.542478	0.215995	-2.51153	0.0120209	0.125057
ENSG00000124225	56937	PMEPA1	prostate transmembrane protein, androgen induced 1 [Source:HGNC Symbol;Acc:HGNC:14107]	734.646	0.236465	0.0941889	2.51054	0.0120546	0.125322
ENSG00000130821	6535	SLC6A8	solute carrier family 6 member 8 [Source:HGNC Symbol;Acc:HGNC:11055]	1728.09	-0.321652	0.128252	-2.50797	0.0121426	0.126152
ENSG00000105227	57716	PRX	periaxin [Source:HGNC Symbol;Acc:HGNC:13797]	356.289	0.225051	0.0897444	2.50769	0.0121524	0.126168
ENSG00000165757	57608	JCAD	junctional cadherin 5 associated [Source:HGNC Symbol;Acc:HGNC:29283]	755.847	0.309174	0.123348	2.50651	0.012193	0.126352
ENSG00000168310	3660	IRF2	interferon regulatory factor 2 [Source:HGNC Symbol;Acc:HGNC:6117]	1113.65	-0.140506	0.0560518	-2.50672	0.0121856	0.126352
ENSG00000183111	389337	ARHGEF37	Rho guanine nucleotide exchange factor 37 [Source:HGNC Symbol;Acc:HGNC:34430]	88.6369	-0.704181	0.280947	-2.50645	0.0121949	0.126352
ENSG00000133641	91298	RLIG1	RNA 5'-phosphate and 3'-OH ligase 1 [Source:HGNC Symbol;Acc:HGNC:25322]	1009.77	0.180853	0.072185	2.50541	0.0122309	0.126548
ENSG00000164733	1508	CTSB	cathepsin B [Source:HGNC Symbol;Acc:HGNC:2527]	28107.1	0.461664	0.184283	2.50519	0.0122386	0.126548
ENSG00000180917	55783	CMTR2	cap methyltransferase 2 [Source:HGNC Symbol;Acc:HGNC:25635]	1076.94	0.17573	0.0701381	2.50549	0.0122282	0.126548
ENSG00000175110	56945	MRPS22	mitochondrial ribosomal protein S22 [Source:HGNC Symbol;Acc:HGNC:14508]	1882.07	-0.141733	0.0565836	-2.50484	0.0122506	0.126587
ENSG00000198924	9937	DCLRE1A	DNA cross-link repair 1A [Source:HGNC Symbol;Acc:HGNC:17660]	260.657	-0.219903	0.0878371	-2.50353	0.0122961	0.126971
ENSG00000176809	374819	LRRC37A3	leucine rich repeat containing 37 member A3 [Source:HGNC Symbol;Acc:HGNC:32427]	205.875	0.266025	0.106304	2.50251	0.0123317	0.127253
ENSG00000105419	56917	MEIS3	Meis homeobox 3 [Source:HGNC Symbol;Acc:HGNC:29537]	971.833	0.221837	0.0886835	2.50144	0.0123688	0.12755
ENSG00000088451	23483	TGDS	TDP-glucose 4,6-dehydratase [Source:HGNC Symbol;Acc:HGNC:20324]	909.52	-0.234138	0.0936437	-2.5003	0.0124087	0.127876
ENSG00000064012	841	CASP8	caspase 8 [Source:HGNC Symbol;Acc:HGNC:1509]	628.422	-0.191053	0.0764255	-2.49986	0.0124242	0.127879
ENSG00000179921	151306	GPBAR1	G protein-coupled bile acid receptor 1 [Source:HGNC Symbol;Acc:HGNC:19680]	555.084	-0.598764	0.239523	-2.49982	0.0124258	0.127879
ENSG00000056998	8908	GYG2	glycogenin 2 [Source:HGNC Symbol;Acc:HGNC:4700]	1969.54	-0.807677	0.323166	-2.49926	0.0124452	0.127969
ENSG00000101935	9949	AMMECR1	AMMECR nuclear protein 1 [Source:HGNC Symbol;Acc:HGNC:467]	867.668	0.297995	0.11926	2.49869	0.0124652	0.127969
ENSG00000166261	7753	ZNF202	zinc finger protein 202 [Source:HGNC Symbol;Acc:HGNC:12994]	472.177	0.15544	0.0622162	2.49838	0.0124762	0.127969
ENSG00000198732	64093	SMOC1	SPARC related modular calcium binding 1 [Source:HGNC Symbol;Acc:HGNC:20318]	104.606	1.88213	0.753324	2.49843	0.0124744	0.127969
ENSG00000306461	.	.	novel transcript	404.19	-0.876636	0.350811	-2.49888	0.0124586	0.127969
ENSG00000123570	51209	RAB9B	RAB9B, member RAS oncogene family [Source:HGNC Symbol;Acc:HGNC:14090]	81.5324	0.416913	0.166902	2.49795	0.0124915	0.12804
ENSG00000102904	55815	TSNAXIP1	translin associated factor X interacting protein 1 [Source:HGNC Symbol;Acc:HGNC:18586]	76.6315	0.346246	0.138654	2.4972	0.0125179	0.128225
ENSG00000164048	51385	ZNF589	zinc finger protein 589 [Source:HGNC Symbol;Acc:HGNC:16747]	2232.42	-0.354555	0.142031	-2.49631	0.0125492	0.128288
ENSG00000175931	63893	UBE2O	ubiquitin conjugating enzyme E2 O [Source:HGNC Symbol;Acc:HGNC:29554]	1709.17	0.136861	0.0548213	2.49649	0.0125429	0.128288
ENSG00000274383	.	.	novel transcript, antisense to ANKDD1A	33.6498	0.518514	0.207673	2.49678	0.0125327	0.128288
ENSG00000113194	23197	FAF2	Fas associated factor family member 2 [Source:HGNC Symbol;Acc:HGNC:24666]	3866.4	0.128663	0.0515543	2.49569	0.0125713	0.128343
ENSG00000175697	165829	GPR156	G protein-coupled receptor 156 [Source:HGNC Symbol;Acc:HGNC:20844]	30.8714	0.621169	0.24888	2.49586	0.0125652	0.128343
ENSG00000104870	2217	FCGRT	Fc gamma receptor and transporter [Source:HGNC Symbol;Acc:HGNC:3621]	5179.5	-0.232255	0.093081	-2.49519	0.0125889	0.128437
ENSG00000102100	7355	SLC35A2	solute carrier family 35 member A2 [Source:HGNC Symbol;Acc:HGNC:11022]	927.216	0.234525	0.094007	2.49476	0.0126043	0.128508
ENSG00000110429	26273	FBXO3	F-box protein 3 [Source:HGNC Symbol;Acc:HGNC:13582]	1600.38	-0.125858	0.0504959	-2.49245	0.0126865	0.129215
ENSG00000138207	5950	RBP4	retinol binding protein 4 [Source:HGNC Symbol;Acc:HGNC:9922]	1136.84	-0.773001	0.31018	-2.4921	0.0126989	0.129215
ENSG00000160877	112939	NACC1	nucleus accumbens associated 1 [Source:HGNC Symbol;Acc:HGNC:20967]	2008.95	0.152481	0.0611838	2.49219	0.0126959	0.129215
ENSG00000154556	8470	SORBS2	sorbin and SH3 domain containing 2 [Source:HGNC Symbol;Acc:HGNC:24098]	358.828	-0.530467	0.212888	-2.49177	0.0127109	0.129218
ENSG00000177614	79605	PGBD5	piggyBac transposable element derived 5 [Source:HGNC Symbol;Acc:HGNC:19405]	694.312	-0.281402	0.112946	-2.49148	0.0127213	0.129218
ENSG00000206052	220164	DOK6	docking protein 6 [Source:HGNC Symbol;Acc:HGNC:28301]	247.707	0.469615	0.188496	2.49139	0.0127245	0.129218
ENSG00000101236	11237	RNF24	ring finger protein 24 [Source:HGNC Symbol;Acc:HGNC:13779]	4959.57	0.215781	0.0866328	2.49075	0.0127472	0.129283
ENSG00000279026	.	.	TEC	82.8361	-0.733286	0.294405	-2.49074	0.0127477	0.129283
ENSG00000105771	56006	SMG9	SMG9 nonsense mediated mRNA decay factor [Source:HGNC Symbol;Acc:HGNC:25763]	796.839	0.171553	0.0688951	2.49006	0.0127721	0.129444
ENSG00000125931	4435	CITED1	Cbp/p300 interacting transactivator with Glu/Asp rich carboxy-terminal domain 1 [Source:HGNC Symbol;Acc:HGNC:1986]	124.781	-0.680844	0.273501	-2.48936	0.0127972	0.129613
ENSG00000171817	163255	ZNF540	zinc finger protein 540 [Source:HGNC Symbol;Acc:HGNC:25331]	141.443	-0.345444	0.138782	-2.48911	0.0128063	0.129619
ENSG00000119938	5507	PPP1R3C	protein phosphatase 1 regulatory subunit 3C [Source:HGNC Symbol;Acc:HGNC:9293]	2633.42	-0.643774	0.258694	-2.48855	0.0128264	0.129651
ENSG00000143258	27005	USP21	ubiquitin specific peptidase 21 [Source:HGNC Symbol;Acc:HGNC:12620]	778.902	0.163841	0.0658353	2.48865	0.012823	0.129651
ENSG00000198142	65124	SOWAHC	sosondowah ankyrin repeat domain family member C [Source:HGNC Symbol;Acc:HGNC:26149]	1846.53	-0.271331	0.109072	-2.48763	0.0128596	0.129901
ENSG00000182534	439921	MXRA7	matrix remodeling associated 7 [Source:HGNC Symbol;Acc:HGNC:7541]	11767.4	0.257263	0.103432	2.48726	0.0128731	0.129953
ENSG00000022267	2273	FHL1	four and a half LIM domains 1 [Source:HGNC Symbol;Acc:HGNC:3702]	13755.8	-0.630326	0.253568	-2.48583	0.012925	0.130133
ENSG00000112297	202	CRYBG1	crystallin beta-gamma domain containing 1 [Source:HGNC Symbol;Acc:HGNC:356]	600.194	-0.483548	0.194524	-2.4858	0.012926	0.130133
ENSG00000146416	51390	AIG1	androgen induced 1 [Source:HGNC Symbol;Acc:HGNC:21607]	641.465	-0.187303	0.0753622	-2.48536	0.012942	0.130133
ENSG00000161013	11282	MGAT4B	alpha-1,3-mannosyl-glycoprotein 4-beta-N-acetylglucosaminyltransferase B [Source:HGNC Symbol;Acc:HGNC:7048]	5926.3	0.157908	0.0635127	2.48624	0.0129101	0.130133
ENSG00000180769	404201	WDFY3-AS2	WDFY3 antisense RNA 2 [Source:HGNC Symbol;Acc:HGNC:21603]	660.435	-0.27825	0.111952	-2.48545	0.0129389	0.130133
ENSG00000255471	.	PRSS23-AS1	PRSS23 antisense RNA 1 [Source:HGNC Symbol;Acc:HGNC:56071]	357.528	-0.319991	0.128711	-2.48612	0.0129143	0.130133
ENSG00000168538	60684	TRAPPC11	trafficking protein particle complex subunit 11 [Source:HGNC Symbol;Acc:HGNC:25751]	2208.33	-0.11794	0.0474586	-2.4851	0.0129514	0.130142
ENSG00000085491	29957	SLC25A24	solute carrier family 25 member 24 [Source:HGNC Symbol;Acc:HGNC:20662]	2461.86	-0.166081	0.0669158	-2.48194	0.0130669	0.130684
ENSG00000105974	857	CAV1	caveolin 1 [Source:HGNC Symbol;Acc:HGNC:1527]	12113.1	-0.362606	0.14607	-2.48241	0.0130496	0.130684
ENSG00000131697	261734	NPHP4	nephrocystin 4 [Source:HGNC Symbol;Acc:HGNC:19104]	647.362	0.154797	0.0623567	2.48244	0.0130488	0.130684
ENSG00000134954	2113	ETS1	ETS proto-oncogene 1, transcription factor [Source:HGNC Symbol;Acc:HGNC:3488]	3030.54	0.322565	0.129964	2.48195	0.0130665	0.130684
ENSG00000140943	8720	MBTPS1	membrane bound transcription factor peptidase, site 1 [Source:HGNC Symbol;Acc:HGNC:15456]	6238.88	0.123788	0.0498553	2.48295	0.0130299	0.130684
ENSG00000147119	56548	CHST7	carbohydrate sulfotransferase 7 [Source:HGNC Symbol;Acc:HGNC:13817]	2344.37	0.36595	0.147421	2.48234	0.0130522	0.130684
ENSG00000167977	54442	KCTD5	potassium channel tetramerization domain containing 5 [Source:HGNC Symbol;Acc:HGNC:21423]	1110.22	0.196186	0.0790188	2.48278	0.0130362	0.130684
ENSG00000257017	3240	HP	haptoglobin [Source:HGNC Symbol;Acc:HGNC:5141]	155.856	-1.27443	0.513517	-2.48176	0.0130735	0.130684
ENSG00000139567	94	ACVRL1	activin A receptor like type 1 [Source:HGNC Symbol;Acc:HGNC:175]	2320.13	-0.365854	0.147439	-2.4814	0.0130868	0.130732
ENSG00000099365	112755	STX1B	syntaxin 1B [Source:HGNC Symbol;Acc:HGNC:18539]	34.8596	0.487318	0.196446	2.48067	0.0131136	0.130914
ENSG00000142687	79932	KIAA0319L	KIAA0319 like [Source:HGNC Symbol;Acc:HGNC:30071]	3748.52	0.149506	0.0602943	2.4796	0.013153	0.131211
ENSG00000173848	10276	NET1	neuroepithelial cell transforming 1 [Source:HGNC Symbol;Acc:HGNC:14592]	970.464	-0.329695	0.132974	-2.4794	0.0131605	0.131211
ENSG00000164930	8323	FZD6	frizzled class receptor 6 [Source:HGNC Symbol;Acc:HGNC:4044]	446.465	0.307852	0.124222	2.47823	0.0132037	0.131556
ENSG00000059691	5188	GATB	glutamyl-tRNA amidotransferase subunit B [Source:HGNC Symbol;Acc:HGNC:8849]	1028.05	-0.199419	0.0805442	-2.47589	0.0132904	0.131998
ENSG00000085872	10523	CHERP	calcium homeostasis endoplasmic reticulum protein [Source:HGNC Symbol;Acc:HGNC:16930]	1902.98	0.113559	0.0458853	2.47485	0.0133291	0.131998
ENSG00000115310	57142	RTN4	reticulon 4 [Source:HGNC Symbol;Acc:HGNC:14085]	45606	-0.207429	0.0838385	-2.47415	0.0133554	0.131998
ENSG00000117118	6390	SDHB	succinate dehydrogenase complex iron sulfur subunit B [Source:HGNC Symbol;Acc:HGNC:10681]	3181.44	-0.230044	0.0929076	-2.47605	0.0132845	0.131998
ENSG00000121057	8165	AKAP1	A-kinase anchoring protein 1 [Source:HGNC Symbol;Acc:HGNC:367]	1845.55	-0.21935	0.0886566	-2.47416	0.0133551	0.131998
ENSG00000123094	11228	RASSF8	Ras association domain family member 8 [Source:HGNC Symbol;Acc:HGNC:13232]	2409.96	0.352043	0.142267	2.47452	0.0133414	0.131998
ENSG00000144681	6769	STAC	SH3 and cysteine rich domain [Source:HGNC Symbol;Acc:HGNC:11353]	87.8132	0.552912	0.223478	2.47413	0.0133562	0.131998
ENSG00000147889	1029	CDKN2A	cyclin dependent kinase inhibitor 2A [Source:HGNC Symbol;Acc:HGNC:1787]	1780.62	0.486159	0.196356	2.47591	0.0132896	0.131998
ENSG00000149658	54915	YTHDF1	YTH N6-methyladenosine RNA binding protein F1 [Source:HGNC Symbol;Acc:HGNC:15867]	2455.19	0.103136	0.0416914	2.4738	0.0133686	0.131998
ENSG00000158290	8450	CUL4B	cullin 4B [Source:HGNC Symbol;Acc:HGNC:2555]	11347.5	-0.347755	0.140468	-2.47569	0.0132978	0.131998
ENSG00000159322	83440	ADPGK	ADP dependent glucokinase [Source:HGNC Symbol;Acc:HGNC:25250]	2665.1	0.198063	0.0800638	2.47382	0.0133677	0.131998
ENSG00000174032	253512	SLC25A30	solute carrier family 25 member 30 [Source:HGNC Symbol;Acc:HGNC:27371]	1018.88	0.235711	0.095249	2.47468	0.0133354	0.131998
ENSG00000182871	80781	COL18A1	collagen type XVIII alpha 1 chain [Source:HGNC Symbol;Acc:HGNC:2195]	28067.1	0.18193	0.0735331	2.47413	0.0133562	0.131998
ENSG00000285793	285074	ANAPC1P2	ANAPC1 pseudogene 2 [Source:NCBI gene (formerly Entrezgene);Acc:285074]	375.206	0.218215	0.0881733	2.47484	0.0133295	0.131998
ENSG00000105939	56829	ZC3HAV1	zinc finger CCCH-type containing, antiviral 1 [Source:HGNC Symbol;Acc:HGNC:23721]	5197.16	0.406495	0.164503	2.47106	0.0134715	0.132089
ENSG00000108474	9487	PIGL	phosphatidylinositol glycan anchor biosynthesis class L [Source:HGNC Symbol;Acc:HGNC:8966]	371.631	0.238947	0.0966792	2.47154	0.0134531	0.132089
ENSG00000114650	22937	SCAP	SREBF chaperone [Source:HGNC Symbol;Acc:HGNC:30634]	3702.74	0.152292	0.0616143	2.4717	0.0134473	0.132089
ENSG00000116273	148479	PHF13	PHD finger protein 13 [Source:HGNC Symbol;Acc:HGNC:22983]	869.681	0.210978	0.0853808	2.47102	0.0134727	0.132089
ENSG00000116396	3749	KCNC4	potassium voltage-gated channel subfamily C member 4 [Source:HGNC Symbol;Acc:HGNC:6236]	600.571	0.254227	0.102816	2.47265	0.0134116	0.132089
ENSG00000128294	8459	TPST2	tyrosylprotein sulfotransferase 2 [Source:HGNC Symbol;Acc:HGNC:12021]	1091.67	-0.163	0.065953	-2.47145	0.0134566	0.132089
ENSG00000151092	55768	NGLY1	N-glycanase 1 [Source:HGNC Symbol;Acc:HGNC:17646]	1262.11	-0.125037	0.0505809	-2.47203	0.013435	0.132089
ENSG00000172216	1051	CEBPB	CCAAT enhancer binding protein beta [Source:HGNC Symbol;Acc:HGNC:1834]	15891.8	0.166606	0.067422	2.4711	0.01347	0.132089
ENSG00000177839	56127	PCDHB9	protocadherin beta 9 [Source:HGNC Symbol;Acc:HGNC:8694]	31.6818	-0.583325	0.235921	-2.47254	0.0134156	0.132089
ENSG00000241837	539	ATP5PO	ATP synthase peripheral stalk subunit OSCP [Source:HGNC Symbol;Acc:HGNC:850]	5461.38	-0.250332	0.101279	-2.4717	0.0134473	0.132089
ENSG00000249992	25907	TMEM158	transmembrane protein 158 [Source:HGNC Symbol;Acc:HGNC:30293]	2888.12	0.892081	0.3608	2.47251	0.0134167	0.132089
ENSG00000246089	100287015	MCPH1-DT	MCPH1 divergent transcript [Source:HGNC Symbol;Acc:HGNC:55599]	182.082	0.33044	0.133744	2.47069	0.0134854	0.132129
ENSG00000173621	78999	LRFN4	leucine rich repeat and fibronectin type III domain containing 4 [Source:HGNC Symbol;Acc:HGNC:28456]	1388.11	-0.318928	0.129099	-2.47041	0.0134958	0.132147
ENSG00000102226	8237	USP11	ubiquitin specific peptidase 11 [Source:HGNC Symbol;Acc:HGNC:12609]	2958.05	0.158312	0.0641147	2.4692	0.0135416	0.132442
ENSG00000150630	7424	VEGFC	vascular endothelial growth factor C [Source:HGNC Symbol;Acc:HGNC:12682]	391.725	0.416193	0.168567	2.469	0.013549	0.132442
ENSG00000184347	6586	SLIT3	slit guidance ligand 3 [Source:HGNC Symbol;Acc:HGNC:11087]	1499.64	-0.437106	0.177043	-2.46893	0.0135519	0.132442
ENSG00000106636	10652	YKT6	YKT6 v-SNARE homolog [Source:HGNC Symbol;Acc:HGNC:16959]	4166.03	0.142008	0.0575305	2.46839	0.0135721	0.132496
ENSG00000109805	64151	NCAPG	non-SMC condensin I complex subunit G [Source:HGNC Symbol;Acc:HGNC:24304]	39.6979	-0.630978	0.255683	-2.46781	0.0135941	0.132496
ENSG00000142192	351	APP	amyloid beta precursor protein [Source:HGNC Symbol;Acc:HGNC:620]	30458.2	0.257743	0.104449	2.46764	0.0136006	0.132496
ENSG00000176371	54993	ZSCAN2	zinc finger and SCAN domain containing 2 [Source:HGNC Symbol;Acc:HGNC:20994]	285.831	0.221193	0.0896313	2.46781	0.0135942	0.132496
ENSG00000258572	101929107	SYNE3-AS1	SYNE3 antisense RNA 1 [Source:HGNC Symbol;Acc:HGNC:56940]	47.2529	-0.733096	0.297004	-2.4683	0.0135755	0.132496
ENSG00000116132	5396	PRRX1	paired related homeobox 1 [Source:HGNC Symbol;Acc:HGNC:9142]	2583.78	0.410732	0.166481	2.46715	0.0136195	0.132511
ENSG00000168566	154007	SNRNP48	small nuclear ribonucleoprotein U11/U12 subunit 48 [Source:HGNC Symbol;Acc:HGNC:21368]	687.569	0.163756	0.0663705	2.46731	0.0136134	0.132511
ENSG00000257497	.	GLIPR1-AS1	GLIPR1 antisense RNA 1 [Source:HGNC Symbol;Acc:HGNC:56075]	53.0148	-0.62412	0.253197	-2.46496	0.013703	0.133239
ENSG00000169122	90362	FAM110B	family with sequence similarity 110 member B [Source:HGNC Symbol;Acc:HGNC:28587]	1237.78	0.31815	0.129109	2.4642	0.0137318	0.133434
ENSG00000140199	9990	SLC12A6	solute carrier family 12 member 6 [Source:HGNC Symbol;Acc:HGNC:10914]	939.851	0.433477	0.175927	2.46396	0.0137413	0.133442
ENSG00000104812	2997	GYS1	glycogen synthase 1 [Source:HGNC Symbol;Acc:HGNC:4706]	3380.53	-0.306741	0.124512	-2.46354	0.0137571	0.133511
ENSG00000117461	8503	PIK3R3	phosphoinositide-3-kinase regulatory subunit 3 [Source:HGNC Symbol;Acc:HGNC:8981]	279.291	0.366316	0.148741	2.46278	0.0137866	0.133556
ENSG00000161179	150223	YDJC	YdjC chitooligosaccharide deacetylase homolog [Source:HGNC Symbol;Acc:HGNC:27158]	184.834	0.374775	0.152178	2.46274	0.0137879	0.133556
ENSG00000167774	.	.	novel transcript	164.059	-0.590687	0.23984	-2.46284	0.0137842	0.133556
ENSG00000011028	9902	MRC2	mannose receptor C-type 2 [Source:HGNC Symbol;Acc:HGNC:16875]	14068.4	0.495996	0.201423	2.46246	0.0137988	0.133578
ENSG00000103241	2294	FOXF1	forkhead box F1 [Source:HGNC Symbol;Acc:HGNC:3809]	315.863	0.257633	0.104655	2.46173	0.0138267	0.133763
ENSG00000100027	29799	YPEL1	yippee like 1 [Source:HGNC Symbol;Acc:HGNC:12845]	131.068	-0.416266	0.169128	-2.46124	0.0138456	0.133779
ENSG00000118965	57539	WDR35	WD repeat domain 35 [Source:HGNC Symbol;Acc:HGNC:29250]	1218.57	-0.186982	0.0759707	-2.46124	0.0138458	0.133779
ENSG00000119421	4702	NDUFA8	NADH:ubiquinone oxidoreductase subunit A8 [Source:HGNC Symbol;Acc:HGNC:7692]	2358.41	-0.229628	0.0933229	-2.46057	0.0138715	0.133942
ENSG00000100605	3705	ITPK1	inositol-tetrakisphosphate 1-kinase [Source:HGNC Symbol;Acc:HGNC:6177]	2459.4	-0.389054	0.15815	-2.46003	0.0138927	0.133982
ENSG00000112655	5754	PTK7	protein tyrosine kinase 7 (inactive) [Source:HGNC Symbol;Acc:HGNC:9618]	6679.69	0.304044	0.123605	2.45979	0.0139018	0.133982
ENSG00000186567	56971	CEACAM19	CEA cell adhesion molecule 19 [Source:HGNC Symbol;Acc:HGNC:31951]	82.4269	0.394567	0.160392	2.46001	0.0138934	0.133982
ENSG00000138669	5593	PRKG2	protein kinase cGMP-dependent 2 [Source:HGNC Symbol;Acc:HGNC:9416]	71.7834	0.827057	0.336269	2.45951	0.0139128	0.134004
ENSG00000113790	1962	EHHADH	enoyl-CoA hydratase and 3-hydroxyacyl CoA dehydrogenase [Source:HGNC Symbol;Acc:HGNC:3247]	486.535	-0.31968	0.130008	-2.45893	0.013935	0.134025
ENSG00000116212	115353	LRRC42	leucine rich repeat containing 42 [Source:HGNC Symbol;Acc:HGNC:28792]	889.726	0.22728	0.0924301	2.45895	0.0139346	0.134025
ENSG00000240694	10687	PNMA2	PNMA family member 2 [Source:HGNC Symbol;Acc:HGNC:9159]	2616.57	0.258127	0.104982	2.45877	0.0139413	0.134025
ENSG00000166200	9318	COPS2	COP9 signalosome subunit 2 [Source:HGNC Symbol;Acc:HGNC:30747]	5497.35	-0.124538	0.0506596	-2.45832	0.0139589	0.13411
ENSG00000259494	26589	MRPL46	mitochondrial ribosomal protein L46 [Source:HGNC Symbol;Acc:HGNC:1192]	800.347	-0.257496	0.104767	-2.45779	0.0139794	0.134223
ENSG00000152926	51351,109504726	ZNF117	zinc finger protein 117 [Source:HGNC Symbol;Acc:HGNC:12897]	4033.2	-0.65669	0.267322	-2.45655	0.0140278	0.134603
ENSG00000161542	5635	PRPSAP1	phosphoribosyl pyrophosphate synthetase associated protein 1 [Source:HGNC Symbol;Acc:HGNC:9466]	2172.55	-0.202794	0.0825611	-2.45629	0.0140379	0.134609
ENSG00000267001	.	.	novel protein	43.2845	-0.522893	0.212897	-2.45609	0.0140459	0.134609
ENSG00000123545	29078	NDUFAF4	NADH:ubiquinone oxidoreductase complex assembly factor 4 [Source:HGNC Symbol;Acc:HGNC:21034]	1577.31	-0.195279	0.0795349	-2.45526	0.0140783	0.13476
ENSG00000135457	7024	TFCP2	transcription factor CP2 [Source:HGNC Symbol;Acc:HGNC:11748]	1326.9	-0.127753	0.0520378	-2.45501	0.0140881	0.13476
ENSG00000189058	347	APOD	apolipoprotein D [Source:HGNC Symbol;Acc:HGNC:612]	2916.35	0.836036	0.340543	2.45501	0.0140881	0.13476
ENSG00000138640	10144	FAM13A	family with sequence similarity 13 member A [Source:HGNC Symbol;Acc:HGNC:19367]	2307.14	-0.267234	0.108876	-2.45449	0.0141084	0.13487
ENSG00000115594	3554	IL1R1	interleukin 1 receptor type 1 [Source:HGNC Symbol;Acc:HGNC:5993]	30071.6	0.240967	0.0982039	2.45374	0.0141379	0.135
ENSG00000135749	80003	PCNX2	pecanex 2 [Source:HGNC Symbol;Acc:HGNC:8736]	1116.25	0.265992	0.108404	2.4537	0.0141396	0.135
ENSG00000135905	55619	DOCK10	dedicator of cytokinesis 10 [Source:HGNC Symbol;Acc:HGNC:23479]	521.652	0.253879	0.103522	2.45242	0.0141901	0.135398
ENSG00000042445	54884	RETSAT	retinol saturase [Source:HGNC Symbol;Acc:HGNC:25991]	7954	-0.346003	0.141152	-2.45128	0.0142348	0.135512
ENSG00000137171	89953	KLC4	kinesin light chain 4 [Source:HGNC Symbol;Acc:HGNC:21624]	813.089	-0.19114	0.0779895	-2.45084	0.0142523	0.135512
ENSG00000142552	57333	RCN3	reticulocalbin 3 [Source:HGNC Symbol;Acc:HGNC:21145]	9409.24	0.324728	0.1325	2.45077	0.0142552	0.135512
ENSG00000159840	7791	ZYX	zyxin [Source:HGNC Symbol;Acc:HGNC:13200]	4249.06	0.278974	0.113792	2.45161	0.014222	0.135512
ENSG00000276234	6871	TADA2A	transcriptional adaptor 2A [Source:HGNC Symbol;Acc:HGNC:11531]	358.484	-0.155701	0.0635146	-2.45141	0.0142297	0.135512
ENSG00000279873	.	LINC01126	long intergenic non-protein coding RNA 1126 [Source:HGNC Symbol;Acc:HGNC:49275]	44.9132	0.571313	0.233098	2.45095	0.0142479	0.135512
ENSG00000137133	84681	HINT2	histidine triad nucleotide binding protein 2 [Source:HGNC Symbol;Acc:HGNC:18344]	1210.43	-0.227761	0.092962	-2.45004	0.0142839	0.135614
ENSG00000141568	3607	FOXK2	forkhead box K2 [Source:HGNC Symbol;Acc:HGNC:6036]	2894.16	0.146231	0.0596931	2.44971	0.0142971	0.135614
ENSG00000240230	90639	COX19	cytochrome c oxidase assembly factor COX19 [Source:HGNC Symbol;Acc:HGNC:28074]	602.044	0.2097	0.0855868	2.45015	0.0142798	0.135614
ENSG00000293427	.	.	novel transcript	886.58	0.225259	0.0919573	2.44961	0.0143012	0.135614
ENSG00000197044	126068	ZNF441	zinc finger protein 441 [Source:HGNC Symbol;Acc:HGNC:20875]	391.217	-0.223588	0.0912856	-2.44932	0.0143126	0.135638
ENSG00000050748	5601	MAPK9	mitogen-activated protein kinase 9 [Source:HGNC Symbol;Acc:HGNC:6886]	1750.18	-0.117287	0.0479048	-2.44834	0.0143518	0.135661
ENSG00000123643	206358	SLC36A1	solute carrier family 36 member 1 [Source:HGNC Symbol;Acc:HGNC:18761]	680.399	0.238972	0.0976133	2.44815	0.0143593	0.135661
ENSG00000146828	56996	SLC12A9	solute carrier family 12 member 9 [Source:HGNC Symbol;Acc:HGNC:17435]	1036.7	0.213977	0.0873997	2.44826	0.0143547	0.135661
ENSG00000162144	220002	CYB561A3	cytochrome b561 family member A3 [Source:HGNC Symbol;Acc:HGNC:23014]	1970	0.181979	0.0743269	2.44836	0.0143508	0.135661
ENSG00000291176	.	.	novel transcript	166.332	-0.368479	0.150469	-2.44888	0.0143303	0.135661
ENSG00000111052	8825	LIN7A	lin-7 homolog A, crumbs cell polarity complex component [Source:HGNC Symbol;Acc:HGNC:17787]	1415.67	-0.294094	0.120187	-2.44698	0.0144057	0.136016
ENSG00000183722	10186	LHFPL6	LHFPL tetraspan subfamily member 6 [Source:HGNC Symbol;Acc:HGNC:6586]	2774	0.208462	0.0852395	2.4456	0.0144612	0.136455
ENSG00000112651	51069	MRPL2	mitochondrial ribosomal protein L2 [Source:HGNC Symbol;Acc:HGNC:14056]	1740.73	-0.195555	0.0799718	-2.4453	0.014473	0.136483
ENSG00000108604	6603	SMARCD2	SWI/SNF related, matrix associated, actin dependent regulator of chromatin, subfamily d, member 2 [Source:HGNC Symbol;Acc:HGNC:11107]	4550.29	-0.274189	0.112145	-2.44495	0.0144871	0.136532
ENSG00000160808	4634	MYL3	myosin light chain 3 [Source:HGNC Symbol;Acc:HGNC:7584]	34.5268	-0.626406	0.256292	-2.44412	0.0145208	0.136739
ENSG00000166165	1152	CKB	creatine kinase B [Source:HGNC Symbol;Acc:HGNC:1991]	1627.3	-0.712297	0.291452	-2.44396	0.0145269	0.136739
ENSG00000108771	79132	DHX58	DExH-box helicase 58 [Source:HGNC Symbol;Acc:HGNC:29517]	604.469	-0.327823	0.13418	-2.44315	0.0145595	0.136793
ENSG00000145945	26240	FAM50B	family with sequence similarity 50 member B [Source:HGNC Symbol;Acc:HGNC:18789]	473.554	-0.183624	0.0751546	-2.44329	0.0145542	0.136793
ENSG00000173786	1267	CNP	2',3'-cyclic nucleotide 3' phosphodiesterase [Source:HGNC Symbol;Acc:HGNC:2158]	4572.85	-0.208012	0.085139	-2.44321	0.0145575	0.136793
ENSG00000010256	7384	UQCRC1	ubiquinol-cytochrome c reductase core protein 1 [Source:HGNC Symbol;Acc:HGNC:12585]	6669.41	-0.205031	0.0839491	-2.44232	0.0145931	0.136823
ENSG00000164687	2171	FABP5	fatty acid binding protein 5 [Source:HGNC Symbol;Acc:HGNC:3560]	13193.5	-0.407229	0.166746	-2.44221	0.0145975	0.136823
ENSG00000166275	119032	BORCS7	BLOC-1 related complex subunit 7 [Source:HGNC Symbol;Acc:HGNC:23516]	1080.26	-0.15247	0.0624252	-2.44244	0.0145882	0.136823
ENSG00000223403	378881,100507257	MEG9	maternally expressed 9 [Source:HGNC Symbol;Acc:HGNC:43874]	33.5083	0.791816	0.324223	2.44219	0.0145983	0.136823
ENSG00000114529	79669	C3orf52	chromosome 3 open reading frame 52 [Source:HGNC Symbol;Acc:HGNC:26255]	100.345	0.468788	0.191971	2.44197	0.0146073	0.136823
ENSG00000102384	2491	CENPI	centromere protein I [Source:HGNC Symbol;Acc:HGNC:3968]	77.5389	-0.451732	0.185048	-2.44117	0.01464	0.136863
ENSG00000111262	3736	KCNA1	potassium voltage-gated channel subfamily A member 1 [Source:HGNC Symbol;Acc:HGNC:6218]	44.9306	0.876677	0.359109	2.44126	0.0146362	0.136863
ENSG00000267653	.	.	novel transcript	1728.4	-0.975843	0.399754	-2.44111	0.0146423	0.136863
ENSG00000290842	114819	CROCCP3	CROCC pseudogene 3 [Source:NCBI gene (formerly Entrezgene);Acc:114819]	104.871	0.404494	0.165709	2.44098	0.0146473	0.136863
ENSG00000213145	1396	CRIP1	cysteine rich protein 1 [Source:HGNC Symbol;Acc:HGNC:2360]	109.299	-0.697127	0.28564	-2.44058	0.0146636	0.136932
ENSG00000114315	3280	HES1	hes family bHLH transcription factor 1 [Source:HGNC Symbol;Acc:HGNC:5192]	1159.13	0.268513	0.110083	2.43919	0.0147204	0.137128
ENSG00000145685	10184	LHFPL2	LHFPL tetraspan subfamily member 2 [Source:HGNC Symbol;Acc:HGNC:6588]	7146.64	0.29122	0.119392	2.4392	0.0147199	0.137128
ENSG00000149489	6094	ROM1	retinal outer segment membrane protein 1 [Source:HGNC Symbol;Acc:HGNC:10254]	111.869	-0.360323	0.147701	-2.43955	0.0147057	0.137128
ENSG00000243279	11230	PRAF2	PRA1 domain family member 2 [Source:HGNC Symbol;Acc:HGNC:28911]	1883.99	0.230264	0.0943838	2.43966	0.0147011	0.137128
ENSG00000184995	338376	IFNE	interferon epsilon [Source:HGNC Symbol;Acc:HGNC:18163]	37.9396	0.899194	0.36874	2.43856	0.0147459	0.137282
ENSG00000063241	79763	ISOC2	isochorismatase domain containing 2 [Source:HGNC Symbol;Acc:HGNC:26278]	1921.15	-0.264877	0.108653	-2.43783	0.0147758	0.137372
ENSG00000117682	79947	DHDDS	dehydrodolichyl diphosphate synthase subunit [Source:HGNC Symbol;Acc:HGNC:20603]	2396.24	-0.215949	0.088595	-2.43748	0.0147899	0.137372
ENSG00000134717	91408	BTF3L4	basic transcription factor 3 like 4 [Source:HGNC Symbol;Acc:HGNC:30547]	2931.58	-0.142838	0.058606	-2.43726	0.0147991	0.137372
ENSG00000166997	245812	CNPY4	canopy FGF signaling regulator 4 [Source:HGNC Symbol;Acc:HGNC:28631]	682.744	0.329586	0.135192	2.43792	0.0147721	0.137372
ENSG00000189164	84503	ZNF527	zinc finger protein 527 [Source:HGNC Symbol;Acc:HGNC:29385]	274.643	-0.244874	0.100472	-2.43723	0.0148004	0.137372
ENSG00000291105	.	.	novel transcript	606.84	0.432921	0.177654	2.43688	0.0148147	0.137421
ENSG00000057019	131566	DCBLD2	discoidin, CUB and LCCL domain containing 2 [Source:HGNC Symbol;Acc:HGNC:24627]	3813.61	0.243939	0.100137	2.43606	0.0148483	0.137586
ENSG00000115598	8808	IL1RL2	interleukin 1 receptor like 2 [Source:HGNC Symbol;Acc:HGNC:5999]	88.988	0.513827	0.21093	2.43601	0.0148504	0.137586
ENSG00000105738	23094	SIPA1L3	signal induced proliferation associated 1 like 3 [Source:HGNC Symbol;Acc:HGNC:23801]	953.378	0.237281	0.0974462	2.435	0.0148919	0.137731
ENSG00000115526	9486	CHST10	carbohydrate sulfotransferase 10 [Source:HGNC Symbol;Acc:HGNC:19650]	325.073	0.34957	0.143544	2.43528	0.0148804	0.137731
ENSG00000185808	51227	PIGP	phosphatidylinositol glycan anchor biosynthesis class P [Source:HGNC Symbol;Acc:HGNC:3046]	673.975	-0.223592	0.0918255	-2.43497	0.014893	0.137731
ENSG00000290683	.	.	novel transcript	566.312	0.304349	0.125005	2.4347	0.0149041	0.13775
ENSG00000161642	25946	ZNF385A	zinc finger protein 385A [Source:HGNC Symbol;Acc:HGNC:17521]	1129.75	-0.292669	0.120244	-2.43396	0.0149347	0.13795
ENSG00000133961	8650,101928143	NUMB	NUMB endocytic adaptor protein [Source:HGNC Symbol;Acc:HGNC:8060]	2939.15	0.242687	0.0997575	2.43276	0.0149841	0.138162
ENSG00000154719	54148	MRPL39	mitochondrial ribosomal protein L39 [Source:HGNC Symbol;Acc:HGNC:14027]	838.619	-0.213412	0.087714	-2.43304	0.0149725	0.138162
ENSG00000184481	4303	FOXO4	forkhead box O4 [Source:HGNC Symbol;Acc:HGNC:7139]	506.035	-0.219492	0.0902286	-2.43262	0.0149901	0.138162
ENSG00000197859	9719	ADAMTSL2	ADAMTS like 2 [Source:HGNC Symbol;Acc:HGNC:14631]	57.1015	-0.661905	0.272106	-2.43253	0.0149937	0.138162
ENSG00000112081	6428	SRSF3	serine and arginine rich splicing factor 3 [Source:HGNC Symbol;Acc:HGNC:10785]	10595.6	-0.158172	0.0650406	-2.43189	0.0150201	0.138322
ENSG00000110906	83892	KCTD10	potassium channel tetramerization domain containing 10 [Source:HGNC Symbol;Acc:HGNC:23236]	2301.07	0.120215	0.0494454	2.43127	0.0150459	0.138476
ENSG00000109519	80273	GRPEL1	GrpE like 1, mitochondrial [Source:HGNC Symbol;Acc:HGNC:19696]	2562.06	-0.149022	0.0613161	-2.43038	0.0150829	0.138669
ENSG00000204209	1616,113523636	DAXX	death domain associated protein [Source:HGNC Symbol;Acc:HGNC:2681]	1707.47	0.151825	0.0624709	2.43034	0.0150849	0.138669
ENSG00000073792	10644	IGF2BP2	insulin like growth factor 2 mRNA binding protein 2 [Source:HGNC Symbol;Acc:HGNC:28867]	2742.66	0.124044	0.0510565	2.42955	0.0151177	0.138867
ENSG00000285458	132989	C4orf36	chromosome 4 open reading frame 36 [Source:NCBI gene (formerly Entrezgene);Acc:132989]	55.6695	-0.480782	0.197903	-2.42938	0.0151246	0.138867
ENSG00000170262	56246	MRAP	melanocortin 2 receptor accessory protein [Source:HGNC Symbol;Acc:HGNC:1304]	86.3397	-0.687985	0.283292	-2.42854	0.0151598	0.139107
ENSG00000112763	11120	BTN2A1	butyrophilin subfamily 2 member A1 [Source:HGNC Symbol;Acc:HGNC:1136]	885.921	0.207955	0.0856414	2.42821	0.0151737	0.139141
ENSG00000189067	9516	LITAF	lipopolysaccharide induced TNF factor [Source:HGNC Symbol;Acc:HGNC:16841]	2923.64	0.217014	0.0893793	2.42802	0.0151817	0.139141
ENSG00000261578	.	.	novel transcript, overlapping to TSKU	1017.18	-0.33203	0.136851	-2.42621	0.0152574	0.139752
ENSG00000121350	79912	PYROXD1	pyridine nucleotide-disulphide oxidoreductase domain 1 [Source:HGNC Symbol;Acc:HGNC:26162]	640.368	-0.199512	0.082271	-2.42505	0.0153061	0.14003
ENSG00000138131	84171	LOXL4	lysyl oxidase like 4 [Source:HGNC Symbol;Acc:HGNC:17171]	715.732	0.794782	0.327733	2.42509	0.0153048	0.14003
ENSG00000087299	79944	L2HGDH	L-2-hydroxyglutarate dehydrogenase [Source:HGNC Symbol;Acc:HGNC:20499]	427.869	-0.203674	0.0840144	-2.42427	0.0153392	0.140249
ENSG00000153179	283349	RASSF3	Ras association domain family member 3 [Source:HGNC Symbol;Acc:HGNC:14271]	540.392	0.200031	0.0825326	2.42366	0.015365	0.140401
ENSG00000049323	4052	LTBP1	latent transforming growth factor beta binding protein 1 [Source:HGNC Symbol;Acc:HGNC:6714]	4921.4	0.969571	0.400135	2.42311	0.0153884	0.140448
ENSG00000214274	283	ANG	angiogenin [Source:HGNC Symbol;Acc:HGNC:483]	374.339	-0.365491	0.150836	-2.42311	0.0153884	0.140448
ENSG00000079931	26002	MOXD1	monooxygenase DBH like 1 [Source:HGNC Symbol;Acc:HGNC:21063]	199.804	0.470209	0.194086	2.42269	0.015406	0.140525
ENSG00000105819	9512	PMPCB	peptidase, mitochondrial processing subunit beta [Source:HGNC Symbol;Acc:HGNC:9119]	3115.5	-0.13068	0.0539489	-2.4223	0.0154228	0.140592
ENSG00000189403	3146	HMGB1	high mobility group box 1 [Source:HGNC Symbol;Acc:HGNC:4983]	9993.53	-0.113239	0.0467527	-2.42209	0.0154317	0.140592
ENSG00000278535	79154	DHRS11	dehydrogenase/reductase 11 [Source:HGNC Symbol;Acc:HGNC:28639]	311.371	-0.28818	0.119007	-2.42155	0.0154546	0.140716
ENSG00000128849	84952	CGNL1	cingulin like 1 [Source:HGNC Symbol;Acc:HGNC:25931]	58.1529	-0.459574	0.189851	-2.42071	0.0154904	0.140791
ENSG00000134853	5156	PDGFRA	platelet derived growth factor receptor alpha [Source:HGNC Symbol;Acc:HGNC:8803]	13189.6	0.412475	0.170387	2.42082	0.0154857	0.140791
ENSG00000137842	80021	TMEM62	transmembrane protein 62 [Source:HGNC Symbol;Acc:HGNC:26269]	252.07	-0.240216	0.0992229	-2.42097	0.0154791	0.140791
ENSG00000291068	.	.	novel transcript	378.849	0.253991	0.104951	2.42008	0.0155169	0.140949
ENSG00000090013	645	BLVRB	biliverdin reductase B [Source:HGNC Symbol;Acc:HGNC:1063]	2273.06	-0.276243	0.114195	-2.41904	0.0155615	0.141187
ENSG00000164347	84340	GFM2	GTP dependent ribosome recycling factor mitochondrial 2 [Source:HGNC Symbol;Acc:HGNC:29682]	1080.32	-0.155	0.0640729	-2.41912	0.015558	0.141187
ENSG00000072042	51109	RDH11	retinol dehydrogenase 11 [Source:HGNC Symbol;Acc:HGNC:17964]	4766.31	0.205089	0.0848346	2.41752	0.0156268	0.141418
ENSG00000117385	64175	P3H1	prolyl 3-hydroxylase 1 [Source:HGNC Symbol;Acc:HGNC:19316]	4875.21	0.324943	0.134396	2.41781	0.0156144	0.141418
ENSG00000133027	10400	PEMT	phosphatidylethanolamine N-methyltransferase [Source:HGNC Symbol;Acc:HGNC:8830]	1940.46	-0.293523	0.121389	-2.41803	0.0156049	0.141418
ENSG00000142279	126374	WTIP	WT1 interacting protein [Source:HGNC Symbol;Acc:HGNC:20964]	550.311	0.229738	0.0950448	2.41715	0.0156424	0.141418
ENSG00000162551	249	ALPL	alkaline phosphatase, biomineralization associated [Source:HGNC Symbol;Acc:HGNC:438]	366.062	0.418305	0.173033	2.41748	0.0156285	0.141418
ENSG00000171608	5293	PIK3CD	phosphatidylinositol-4,5-bisphosphate 3-kinase catalytic subunit delta [Source:HGNC Symbol;Acc:HGNC:8977]	290.596	0.272413	0.112696	2.41723	0.0156392	0.141418
ENSG00000132849	10207	PATJ	PATJ crumbs cell polarity complex component [Source:HGNC Symbol;Acc:HGNC:28881]	291.347	-0.308889	0.127819	-2.41661	0.0156659	0.141547
ENSG00000023572	51022	GLRX2	glutaredoxin 2 [Source:HGNC Symbol;Acc:HGNC:16065]	1405.17	-0.147364	0.0610043	-2.41564	0.0157078	0.141703
ENSG00000094804	990	CDC6	cell division cycle 6 [Source:HGNC Symbol;Acc:HGNC:1744]	288.897	0.265747	0.110024	2.41535	0.0157201	0.141703
ENSG00000170037	116840	CNTROB	centrobin, centriole duplication and spindle assembly protein [Source:HGNC Symbol;Acc:HGNC:29616]	1044.7	0.121136	0.0501427	2.41582	0.0157	0.141703
ENSG00000230091	.	TMEM254-AS1	TMEM254 antisense RNA 1 [Source:HGNC Symbol;Acc:HGNC:27340]	90.5322	-0.448572	0.185712	-2.41542	0.0157172	0.141703
ENSG00000100626	57452	GALNT16	polypeptide N-acetylgalactosaminyltransferase 16 [Source:HGNC Symbol;Acc:HGNC:23233]	90.7293	1.05683	0.437597	2.41507	0.0157324	0.14173
ENSG00000134013	4017	LOXL2	lysyl oxidase like 2 [Source:HGNC Symbol;Acc:HGNC:6666]	6743.76	0.257112	0.106479	2.41467	0.0157495	0.141735
ENSG00000164307	51752	ERAP1	endoplasmic reticulum aminopeptidase 1 [Source:HGNC Symbol;Acc:HGNC:18173]	4415.23	-0.307754	0.127455	-2.41461	0.0157522	0.141735
ENSG00000197362	136051	ZNF786	zinc finger protein 786 [Source:HGNC Symbol;Acc:HGNC:21806]	216.298	0.265541	0.109982	2.41441	0.0157607	0.141735
ENSG00000234072	105374363	GTF3C2-AS2	GTF3C2 antisense RNA 2 [Source:HGNC Symbol;Acc:HGNC:55699]	204.364	0.217541	0.0901259	2.41374	0.0157897	0.141913
ENSG00000108691	6347	CCL2	C-C motif chemokine ligand 2 [Source:HGNC Symbol;Acc:HGNC:10618]	553.095	0.51645	0.214025	2.41303	0.0158205	0.14194
ENSG00000135074	8728	ADAM19	ADAM metallopeptidase domain 19 [Source:HGNC Symbol;Acc:HGNC:197]	228.486	0.311833	0.129221	2.41319	0.0158137	0.14194
ENSG00000261221	100507290	ZNF865	zinc finger protein 865 [Source:HGNC Symbol;Acc:HGNC:38705]	809.589	0.151451	0.0627545	2.41338	0.0158051	0.14194
ENSG00000164176	10085	EDIL3	EGF like repeats and discoidin domains 3 [Source:HGNC Symbol;Acc:HGNC:3173]	1137.89	0.544622	0.225803	2.41193	0.0158682	0.142202
ENSG00000198464	147657	ZNF480	zinc finger protein 480 [Source:HGNC Symbol;Acc:HGNC:23305]	729.826	-0.158484	0.0657084	-2.41193	0.0158682	0.142202
ENSG00000115604	8809	IL18R1	interleukin 18 receptor 1 [Source:HGNC Symbol;Acc:HGNC:5988]	811.429	0.258428	0.107182	2.41111	0.015904	0.142439
ENSG00000162600	115209	OMA1	OMA1 zinc metallopeptidase [Source:HGNC Symbol;Acc:HGNC:29661]	699.104	-0.194887	0.080859	-2.41021	0.0159435	0.142709
ENSG00000235106	266655	BRD3OS	BRD3 opposite strand [Source:HGNC Symbol;Acc:HGNC:24742]	979.224	0.16625	0.0690376	2.40811	0.0160354	0.143448
ENSG00000120333	63931	MRPS14	mitochondrial ribosomal protein S14 [Source:HGNC Symbol;Acc:HGNC:14049]	1376.88	-0.156568	0.065024	-2.40784	0.0160471	0.143469
ENSG00000162086	7627	ZNF75A	zinc finger protein 75A [Source:HGNC Symbol;Acc:HGNC:13146]	806.155	0.181816	0.0755255	2.40735	0.0160688	0.143579
ENSG00000130340	51429	SNX9	sorting nexin 9 [Source:HGNC Symbol;Acc:HGNC:14973]	7756.97	0.289328	0.120226	2.40653	0.0161048	0.143733
ENSG00000136950	81873	ARPC5L	actin related protein 2/3 complex subunit 5 like [Source:HGNC Symbol;Acc:HGNC:23366]	1497.9	0.25234	0.104851	2.40666	0.0160992	0.143733
ENSG00000145996	54901	CDKAL1	CDK5 regulatory subunit associated protein 1 like 1 [Source:HGNC Symbol;Acc:HGNC:21050]	497.607	-0.19825	0.0823923	-2.40617	0.016121	0.143782
ENSG00000171680	57449	PLEKHG5	pleckstrin homology and RhoGEF domain containing G5 [Source:HGNC Symbol;Acc:HGNC:29105]	151.843	0.274941	0.114274	2.40598	0.016129	0.143782
ENSG00000151176	196463	PLBD2	phospholipase B domain containing 2 [Source:HGNC Symbol;Acc:HGNC:27283]	11249	0.20727	0.0861816	2.40503	0.016171	0.144072
ENSG00000107611	8029	CUBN	cubilin [Source:HGNC Symbol;Acc:HGNC:2548]	254.407	-0.506974	0.210909	-2.40375	0.0162277	0.144409
ENSG00000258465	.	.	novel protein	427.652	-0.514446	0.214004	-2.40391	0.0162207	0.144409
ENSG00000073849	6480	ST6GAL1	ST6 beta-galactoside alpha-2,6-sialyltransferase 1 [Source:HGNC Symbol;Acc:HGNC:10860]	212.361	-0.321237	0.133687	-2.40291	0.0162654	0.144493
ENSG00000105968	94239	H2AZ2	H2A.Z variant histone 2 [Source:HGNC Symbol;Acc:HGNC:20664]	3800.57	-0.130938	0.0544894	-2.403	0.0162614	0.144493
ENSG00000184194	54328	GPR173	G protein-coupled receptor 173 [Source:HGNC Symbol;Acc:HGNC:18186]	272.027	0.353435	0.147083	2.40296	0.0162631	0.144493
ENSG00000241360	57026	PDXP	pyridoxal phosphatase [Source:HGNC Symbol;Acc:HGNC:30259]	985.506	-0.222201	0.0924933	-2.40235	0.0162901	0.144629
ENSG00000145623	9180	OSMR	oncostatin M receptor [Source:HGNC Symbol;Acc:HGNC:8507]	6549.87	0.321175	0.133753	2.40125	0.0163394	0.144899
ENSG00000157111	134285	TMEM171	transmembrane protein 171 [Source:HGNC Symbol;Acc:HGNC:27031]	88.4458	0.553731	0.2306	2.40126	0.0163386	0.144899
ENSG00000092421	57556	SEMA6A	semaphorin 6A [Source:HGNC Symbol;Acc:HGNC:10738]	293.43	0.92122	0.383701	2.40088	0.0163556	0.144959
ENSG00000180938	137209	ZNF572	zinc finger protein 572 [Source:HGNC Symbol;Acc:HGNC:26758]	102.526	-0.377242	0.157152	-2.40049	0.0163732	0.145031
ENSG00000149089	51074	APIP	APAF1 interacting protein [Source:HGNC Symbol;Acc:HGNC:17581]	902.598	-0.215034	0.0896042	-2.39982	0.0164032	0.145212
ENSG00000109919	23788	MTCH2	mitochondrial carrier 2 [Source:HGNC Symbol;Acc:HGNC:17587]	4385.74	-0.161085	0.0671329	-2.39949	0.016418	0.145259
ENSG00000101280	51378	ANGPT4	angiopoietin 4 [Source:HGNC Symbol;Acc:HGNC:487]	2270.34	-1.35485	0.564776	-2.39891	0.0164439	0.145359
ENSG00000129657	6397	SEC14L1	SEC14 like lipid binding 1 [Source:HGNC Symbol;Acc:HGNC:10698]	1826.74	0.199009	0.0829657	2.39869	0.016454	0.145359
ENSG00000171130	155066	ATP6V0E2	ATPase H+ transporting V0 subunit e2 [Source:HGNC Symbol;Acc:HGNC:21723]	317.833	-0.264952	0.110461	-2.3986	0.0164577	0.145359
ENSG00000122707	8434	RECK	reversion inducing cysteine rich protein with kazal motifs [Source:HGNC Symbol;Acc:HGNC:11345]	1779.04	0.192364	0.0802171	2.39804	0.0164831	0.145378
ENSG00000138095	10128	LRPPRC	leucine rich pentatricopeptide repeat containing [Source:HGNC Symbol;Acc:HGNC:15714]	8992.89	-0.129518	0.0540115	-2.39798	0.0164858	0.145378
ENSG00000170962	80310	PDGFD	platelet derived growth factor D [Source:HGNC Symbol;Acc:HGNC:30620]	433.415	0.884939	0.369061	2.39781	0.0164932	0.145378
ENSG00000197019	29950	SERTAD1	SERTA domain containing 1 [Source:HGNC Symbol;Acc:HGNC:17932]	2543.06	-0.344291	0.143591	-2.39771	0.0164978	0.145378
ENSG00000065989	5141	PDE4A	phosphodiesterase 4A [Source:HGNC Symbol;Acc:HGNC:8780]	1158.31	0.168319	0.0702311	2.39664	0.0165462	0.145474
ENSG00000104689	8797	TNFRSF10A	TNF receptor superfamily member 10a [Source:HGNC Symbol;Acc:HGNC:11904]	113.866	0.289753	0.120911	2.39642	0.0165562	0.145474
ENSG00000116353	51102	MECR	mitochondrial trans-2-enoyl-CoA reductase [Source:HGNC Symbol;Acc:HGNC:19691]	1124.91	-0.242196	0.101042	-2.39698	0.016531	0.145474
ENSG00000136141	23143	LRCH1	leucine rich repeats and calponin homology domain containing 1 [Source:HGNC Symbol;Acc:HGNC:20309]	657.123	0.253675	0.105843	2.3967	0.0165433	0.145474
ENSG00000221866	91584	PLXNA4	plexin A4 [Source:HGNC Symbol;Acc:HGNC:9102]	2747.86	-0.453341	0.189173	-2.39644	0.0165553	0.145474
ENSG00000100842	10278	EFS	embryonal Fyn-associated substrate [Source:HGNC Symbol;Acc:HGNC:16898]	1705.63	-0.210838	0.0880127	-2.39554	0.0165958	0.145643
ENSG00000170545	57228	SMAGP	small cell adhesion glycoprotein [Source:HGNC Symbol;Acc:HGNC:26918]	103.158	0.429497	0.179281	2.39567	0.0165901	0.145643
ENSG00000250305	57604	TRMT9B	tRNA methyltransferase 9B (putative) [Source:HGNC Symbol;Acc:HGNC:26725]	181.839	-0.457092	0.190824	-2.39536	0.0166039	0.145643
ENSG00000235109	64288	ZSCAN31	zinc finger and SCAN domain containing 31 [Source:HGNC Symbol;Acc:HGNC:14097]	131.926	-0.285454	0.119192	-2.39491	0.0166246	0.145741
ENSG00000105655	51477	ISYNA1	inositol-3-phosphate synthase 1 [Source:HGNC Symbol;Acc:HGNC:29821]	538.972	0.244044	0.101964	2.39344	0.0166912	0.146074
ENSG00000134042	83876	MRO	maestro [Source:HGNC Symbol;Acc:HGNC:24121]	174.172	-0.636981	0.266114	-2.39364	0.0166822	0.146074
ENSG00000154447	57630	SH3RF1	SH3 domain containing ring finger 1 [Source:HGNC Symbol;Acc:HGNC:17650]	703.98	0.290955	0.121547	2.39376	0.0166768	0.146074
ENSG00000139998	376267	RAB15	RAB15, member RAS oncogene family [Source:HGNC Symbol;Acc:HGNC:20150]	235.142	0.31404	0.131238	2.39291	0.0167154	0.146119
ENSG00000169242	1942	EFNA1	ephrin A1 [Source:HGNC Symbol;Acc:HGNC:3221]	194.068	-0.634712	0.265239	-2.39298	0.0167119	0.146119
ENSG00000078114	10529	NEBL	nebulette [Source:HGNC Symbol;Acc:HGNC:16932]	1189.6	0.481354	0.201264	2.39166	0.0167725	0.146285
ENSG00000141524	11322	TMC6	transmembrane channel like 6 [Source:HGNC Symbol;Acc:HGNC:18021]	35.1608	-1.07267	0.448483	-2.39177	0.0167675	0.146285
ENSG00000146066	192286	HIGD2A	HIG1 hypoxia inducible domain family member 2A [Source:HGNC Symbol;Acc:HGNC:28311]	2631.06	-0.23651	0.0988877	-2.3917	0.0167704	0.146285
ENSG00000188522	644815	FAM83G	family with sequence similarity 83 member G [Source:HGNC Symbol;Acc:HGNC:32554]	491.833	0.28793	0.120361	2.39222	0.016747	0.146285
ENSG00000174165	254359	ZDHHC24	zinc finger DHHC-type containing 24 [Source:HGNC Symbol;Acc:HGNC:27387]	1017.75	0.200334	0.0837933	2.39082	0.0168109	0.146536
ENSG00000085117	3732	CD82	CD82 molecule [Source:HGNC Symbol;Acc:HGNC:6210]	1899.06	0.622849	0.260556	2.39046	0.0168271	0.146594
ENSG00000137501	54843	SYTL2	synaptotagmin like 2 [Source:HGNC Symbol;Acc:HGNC:15585]	99.1154	-0.49973	0.209073	-2.39022	0.0168384	0.146609
ENSG00000066583	51015	ISOC1	isochorismatase domain containing 1 [Source:HGNC Symbol;Acc:HGNC:24254]	1530.03	-0.222577	0.0931476	-2.3895	0.0168711	0.14681
ENSG00000258708	100129794	SLC25A21-AS1	SLC25A21 antisense RNA 1 [Source:HGNC Symbol;Acc:HGNC:44298]	182.885	-0.318578	0.133349	-2.38905	0.0168918	0.146907
ENSG00000137507	2615	LRRC32	leucine rich repeat containing 32 [Source:HGNC Symbol;Acc:HGNC:4161]	1134.87	0.46365	0.194096	2.38876	0.0169052	0.14694
ENSG00000121297	57616	TSHZ3	teashirt zinc finger homeobox 3 [Source:HGNC Symbol;Acc:HGNC:30700]	657.806	0.278572	0.116645	2.3882	0.0169312	0.147043
ENSG00000166902	54948	MRPL16	mitochondrial ribosomal protein L16 [Source:HGNC Symbol;Acc:HGNC:14476]	1732.25	-0.179464	0.0751494	-2.38809	0.0169363	0.147043
ENSG00000166086	83700	JAM3	junctional adhesion molecule 3 [Source:HGNC Symbol;Acc:HGNC:15532]	2099.58	0.146938	0.0615355	2.38786	0.0169469	0.147052
ENSG00000167972	21	ABCA3	ATP binding cassette subfamily A member 3 [Source:HGNC Symbol;Acc:HGNC:33]	240.245	-0.428407	0.179469	-2.38708	0.0169827	0.14728
ENSG00000164220	2151	F2RL2	coagulation factor II thrombin receptor like 2 [Source:HGNC Symbol;Acc:HGNC:3539]	139.122	0.486827	0.204009	2.3863	0.0170188	0.147509
ENSG00000157045	123803	NTAN1	N-terminal asparagine amidase [Source:HGNC Symbol;Acc:HGNC:29909]	872.827	0.285485	0.119666	2.38568	0.0170477	0.147593
ENSG00000186767	139886	SPIN4	spindlin family member 4 [Source:HGNC Symbol;Acc:HGNC:27040]	224.502	-0.425939	0.178529	-2.38582	0.017041	0.147593
ENSG00000159884	203260	CCDC107	coiled-coil domain containing 107 [Source:HGNC Symbol;Acc:HGNC:28465]	1296.41	-0.240109	0.100669	-2.38513	0.017073	0.147728
ENSG00000136147	51131	PHF11	PHD finger protein 11 [Source:HGNC Symbol;Acc:HGNC:17024]	1044.33	-0.250408	0.105086	-2.3829	0.0171771	0.148545
ENSG00000175482	57804	POLD4	DNA polymerase delta 4, accessory subunit [Source:HGNC Symbol;Acc:HGNC:14106]	1373.56	0.298737	0.125451	2.38131	0.0172514	0.149103
ENSG00000159784	9715	FAM131B	family with sequence similarity 131 member B [Source:HGNC Symbol;Acc:HGNC:22202]	93.4566	0.437962	0.18395	2.38087	0.0172718	0.149195
ENSG00000169692	10555	AGPAT2	1-acylglycerol-3-phosphate O-acyltransferase 2 [Source:HGNC Symbol;Acc:HGNC:325]	3135.73	-0.387323	0.162718	-2.38033	0.017297	0.149329
ENSG00000111913	9750	RIPOR2	RHO family interacting cell polarization regulator 2 [Source:HGNC Symbol;Acc:HGNC:13872]	98.9543	0.495107	0.208077	2.37944	0.017339	0.149608
ENSG00000068615	65055	REEP1	receptor accessory protein 1 [Source:HGNC Symbol;Acc:HGNC:25786]	48.0897	0.647697	0.272301	2.37861	0.0173782	0.149806
ENSG00000134297	.	PLEKHA8P1	pleckstrin homology domain containing A8 pseudogene 1 [Source:HGNC Symbol;Acc:HGNC:30222]	67.5479	-0.61831	0.259976	-2.37833	0.0173913	0.149806
ENSG00000147003	57393	CLTRN	collectrin, amino acid transport regulator [Source:HGNC Symbol;Acc:HGNC:29437]	45.4139	-0.438401	0.18432	-2.37848	0.017384	0.149806
ENSG00000254873	.	.	novel transcript, antisense to ATP5L and UBE4A	38.3249	2.7284	1.14732	2.37807	0.0174035	0.149826
ENSG00000143549	7170	TPM3	tropomyosin 3 [Source:HGNC Symbol;Acc:HGNC:12012]	9349.39	0.149085	0.0627022	2.37767	0.0174223	0.149904
ENSG00000213722	23564	DDAH2	DDAH family member 2, ADMA-independent [Source:HGNC Symbol;Acc:HGNC:2716]	971.788	-0.278501	0.117193	-2.37643	0.0174809	0.150324
ENSG00000131242	84440	RAB11FIP4	RAB11 family interacting protein 4 [Source:HGNC Symbol;Acc:HGNC:30267]	173.025	0.529704	0.223057	2.37474	0.0175611	0.150929
ENSG00000164430	115004	CGAS	cyclic GMP-AMP synthase [Source:HGNC Symbol;Acc:HGNC:21367]	143.544	0.297901	0.125468	2.37432	0.0175815	0.151019
ENSG00000145780	56929	FEM1C	fem-1 homolog C [Source:HGNC Symbol;Acc:HGNC:16933]	3509.54	-0.338212	0.142493	-2.37353	0.017619	0.151227
ENSG00000155090	7071	KLF10	KLF transcription factor 10 [Source:HGNC Symbol;Acc:HGNC:11810]	7263.74	-0.308802	0.13011	-2.3734	0.0176254	0.151227
ENSG00000138346	1763	DNA2	DNA replication helicase/nuclease 2 [Source:HGNC Symbol;Acc:HGNC:2939]	115.977	0.276318	0.116445	2.37296	0.0176464	0.151322
ENSG00000108846	8714	ABCC3	ATP binding cassette subfamily C member 3 [Source:HGNC Symbol;Acc:HGNC:54]	3174.15	0.252152	0.106321	2.37161	0.0177109	0.151639
ENSG00000137563	8836	GGH	gamma-glutamyl hydrolase [Source:HGNC Symbol;Acc:HGNC:4248]	658.345	0.255648	0.107805	2.37139	0.0177215	0.151639
ENSG00000251369	162972	ZNF550	zinc finger protein 550 [Source:HGNC Symbol;Acc:HGNC:28643]	627.67	0.213155	0.0898681	2.37187	0.0176985	0.151639
ENSG00000273361	.	.	novel transcript, antisense to CTDSP1	32.7283	-0.570591	0.240618	-2.37136	0.0177229	0.151639
ENSG00000125753	7408	VASP	vasodilator stimulated phosphoprotein [Source:HGNC Symbol;Acc:HGNC:12652]	1362.4	0.25349	0.106941	2.37037	0.0177703	0.151791
ENSG00000150433	219854	TMEM218	transmembrane protein 218 [Source:HGNC Symbol;Acc:HGNC:27344]	598.761	-0.201115	0.0848371	-2.3706	0.0177593	0.151791
ENSG00000198900	7150	TOP1	DNA topoisomerase I [Source:HGNC Symbol;Acc:HGNC:11986]	5128.78	0.225505	0.0951344	2.37039	0.0177694	0.151791
ENSG00000139531	6821	SUOX	sulfite oxidase [Source:HGNC Symbol;Acc:HGNC:11460]	1493.17	-0.244475	0.103173	-2.36956	0.0178094	0.15187
ENSG00000156467	7381	UQCRB	ubiquinol-cytochrome c reductase binding protein [Source:HGNC Symbol;Acc:HGNC:12582]	12190.5	-0.191878	0.0809716	-2.36969	0.017803	0.15187
ENSG00000160360	26086	GPSM1	G protein signaling modulator 1 [Source:HGNC Symbol;Acc:HGNC:17858]	861.771	0.164037	0.0692228	2.3697	0.0178026	0.15187
ENSG00000138735	8654	PDE5A	phosphodiesterase 5A [Source:HGNC Symbol;Acc:HGNC:8784]	129.587	-0.309691	0.130726	-2.369	0.017836	0.152013
ENSG00000038382	7204	TRIO	trio Rho guanine nucleotide exchange factor [Source:HGNC Symbol;Acc:HGNC:12303]	11499.5	0.367048	0.155069	2.36699	0.0179332	0.152492
ENSG00000090020	6548	SLC9A1	solute carrier family 9 member A1 [Source:HGNC Symbol;Acc:HGNC:11071]	2392.32	0.178317	0.0753404	2.36681	0.017942	0.152492
ENSG00000102393	2717	GLA	galactosidase alpha [Source:HGNC Symbol;Acc:HGNC:4296]	1476.96	0.235109	0.0993338	2.36686	0.0179397	0.152492
ENSG00000119899	26503	SLC17A5	solute carrier family 17 member 5 [Source:HGNC Symbol;Acc:HGNC:10933]	2203.15	0.199055	0.0840879	2.36723	0.017922	0.152492
ENSG00000186594	84981	MIR22HG	MIR22 host gene [Source:HGNC Symbol;Acc:HGNC:28219]	3130.33	-0.349571	0.147648	-2.3676	0.0179039	0.152492
ENSG00000148841	85450	ITPRIP	inositol 1,4,5-trisphosphate receptor interacting protein [Source:HGNC Symbol;Acc:HGNC:29370]	6367.07	0.370975	0.156765	2.36644	0.0179602	0.152562
ENSG00000155304	6782	HSPA13	heat shock protein family A (Hsp70) member 13 [Source:HGNC Symbol;Acc:HGNC:11375]	3583.34	0.262047	0.110779	2.36549	0.0180063	0.152869
ENSG00000092148	25831	HECTD1	HECT domain E3 ubiquitin protein ligase 1 [Source:HGNC Symbol;Acc:HGNC:20157]	11589.7	-0.236942	0.100203	-2.36461	0.0180491	0.153147
ENSG00000159231	874	CBR3	carbonyl reductase 3 [Source:HGNC Symbol;Acc:HGNC:1549]	360.045	-0.362268	0.153221	-2.36435	0.0180618	0.15317
ENSG00000099875	2872	MKNK2	MAPK interacting serine/threonine kinase 2 [Source:HGNC Symbol;Acc:HGNC:7111]	19313	-0.348468	0.147405	-2.36401	0.0180781	0.153224
ENSG00000088298	55741,111089941	EDEM2	ER degradation enhancing alpha-mannosidase like protein 2 [Source:HGNC Symbol;Acc:HGNC:15877]	1122.34	0.277454	0.117394	2.36345	0.0181059	0.153374
ENSG00000132541	10247	RIDA	reactive intermediate imine deaminase A homolog [Source:HGNC Symbol;Acc:HGNC:16897]	987.81	-0.204756	0.0866908	-2.36191	0.0181811	0.153466
ENSG00000138685	2247	FGF2	fibroblast growth factor 2 [Source:HGNC Symbol;Acc:HGNC:3676]	4685.82	0.368874	0.156164	2.36209	0.0181724	0.153466
ENSG00000158092	4690	NCK1	NCK adaptor protein 1 [Source:HGNC Symbol;Acc:HGNC:7664]	1641.76	-0.122081	0.0516693	-2.36274	0.0181405	0.153466
ENSG00000165233	84270	CARD19	caspase recruitment domain family member 19 [Source:HGNC Symbol;Acc:HGNC:28148]	1239.42	0.254627	0.107811	2.36179	0.0181868	0.153466
ENSG00000182870	50614	GALNT9	polypeptide N-acetylgalactosaminyltransferase 9 [Source:HGNC Symbol;Acc:HGNC:4131]	86.2782	1.31956	0.558648	2.36205	0.018174	0.153466
ENSG00000185803	79581	SLC52A2	solute carrier family 52 member 2 [Source:HGNC Symbol;Acc:HGNC:30224]	2314.93	0.254692	0.107833	2.36192	0.0181804	0.153466
ENSG00000269889	.	.	novel transcript, antisense to ACTRT3	97.2255	-0.355058	0.150304	-2.36227	0.0181635	0.153466
ENSG00000198700	55705	IPO9	importin 9 [Source:HGNC Symbol;Acc:HGNC:19425]	4033.11	0.0664684	0.0281505	2.36118	0.0182168	0.153635
ENSG00000163659	25976	TIPARP	TCDD inducible poly(ADP-ribose) polymerase [Source:HGNC Symbol;Acc:HGNC:23696]	5593.35	-0.35912	0.152179	-2.35985	0.0182823	0.15403
ENSG00000168397	23192	ATG4B	autophagy related 4B cysteine peptidase [Source:HGNC Symbol;Acc:HGNC:20790]	1937.31	0.182996	0.0775466	2.35982	0.0182838	0.15403
ENSG00000099194	6319	SCD	stearoyl-CoA desaturase [Source:HGNC Symbol;Acc:HGNC:10571]	639922	-0.573688	0.24319	-2.35901	0.0183236	0.154196
ENSG00000168710	10768	AHCYL1	adenosylhomocysteinase like 1 [Source:HGNC Symbol;Acc:HGNC:344]	12076.7	-0.146535	0.0621136	-2.35915	0.0183169	0.154196
ENSG00000166912	54893	MTMR10	myotubularin related protein 10 [Source:HGNC Symbol;Acc:HGNC:25999]	2739.58	-0.294893	0.125043	-2.35833	0.0183572	0.154394
ENSG00000111275	217	ALDH2	aldehyde dehydrogenase 2 family member [Source:HGNC Symbol;Acc:HGNC:404]	11177.7	-0.307183	0.130315	-2.35724	0.0184115	0.154681
ENSG00000169410	5780	PTPN9	protein tyrosine phosphatase non-receptor type 9 [Source:HGNC Symbol;Acc:HGNC:9661]	1135.84	0.206742	0.0877052	2.35724	0.0184115	0.154681
ENSG00000107104	23189	KANK1	KN motif and ankyrin repeat domains 1 [Source:HGNC Symbol;Acc:HGNC:19309]	2366.11	-0.46718	0.198209	-2.35701	0.0184227	0.15469
ENSG00000124212	5740	PTGIS	prostaglandin I2 synthase [Source:HGNC Symbol;Acc:HGNC:9603]	1087.56	0.532442	0.226118	2.3547	0.0185374	0.155568
ENSG00000109790	51088	KLHL5	kelch like family member 5 [Source:HGNC Symbol;Acc:HGNC:6356]	2971.61	0.271392	0.115268	2.35444	0.0185508	0.155572
ENSG00000167863	10476	ATP5PD	ATP synthase peripheral stalk subunit d [Source:HGNC Symbol;Acc:HGNC:845]	5528.43	-0.192274	0.0816697	-2.35429	0.0185582	0.155572
ENSG00000130150	158747	MOSPD2	motile sperm domain containing 2 [Source:HGNC Symbol;Acc:HGNC:28381]	1444.39	-0.247192	0.105016	-2.35385	0.01858	0.155669
ENSG00000164306	201973	PRIMPOL	primase and DNA directed polymerase [Source:HGNC Symbol;Acc:HGNC:26575]	578.339	-0.193542	0.0822369	-2.35346	0.0185994	0.155748
ENSG00000102804	8848	TSC22D1	TSC22 domain family member 1 [Source:HGNC Symbol;Acc:HGNC:16826]	6897.18	-0.177096	0.075282	-2.35243	0.0186511	0.156095
ENSG00000065000	8943	AP3D1	adaptor related protein complex 3 subunit delta 1 [Source:HGNC Symbol;Acc:HGNC:568]	7417.43	0.103396	0.0439985	2.34998	0.0187746	0.156217
ENSG00000117592	9588	PRDX6	peroxiredoxin 6 [Source:HGNC Symbol;Acc:HGNC:16753]	29092.4	-0.364414	0.155076	-2.34991	0.0187778	0.156217
ENSG00000119787	64225	ATL2	atlastin GTPase 2 [Source:HGNC Symbol;Acc:HGNC:24047]	2899.56	-0.181262	0.0770714	-2.35187	0.0186794	0.156217
ENSG00000122035	387496	RASL11A	RAS like family 11 member A [Source:HGNC Symbol;Acc:HGNC:23802]	445.987	-0.47845	0.203591	-2.35005	0.0187706	0.156217
ENSG00000141867	23476	BRD4	bromodomain containing 4 [Source:HGNC Symbol;Acc:HGNC:13575]	3203.31	0.166396	0.0707793	2.35091	0.0187276	0.156217
ENSG00000143196	1805	DPT	dermatopontin [Source:HGNC Symbol;Acc:HGNC:3011]	465.139	0.432929	0.184182	2.35055	0.0187458	0.156217
ENSG00000174943	253980	KCTD13	potassium channel tetramerization domain containing 13 [Source:HGNC Symbol;Acc:HGNC:22234]	850.418	0.148605	0.0632091	2.351	0.018723	0.156217
ENSG00000179091	1537	CYC1	cytochrome c1 [Source:HGNC Symbol;Acc:HGNC:2579]	5329.65	-0.228927	0.0974013	-2.35035	0.0187558	0.156217
ENSG00000185608	64976	MRPL40	mitochondrial ribosomal protein L40 [Source:HGNC Symbol;Acc:HGNC:14491]	1309.42	-0.208148	0.0885439	-2.35079	0.0187337	0.156217
ENSG00000267278	.	MAP3K14-AS1	MAP3K14 antisense RNA 1 [Source:HGNC Symbol;Acc:HGNC:44359]	51.1297	0.759724	0.323158	2.35094	0.0187262	0.156217
ENSG00000288398	.	.	novel transcript	80.9581	0.343733	0.146202	2.35108	0.018719	0.156217
ENSG00000118762	5311	PKD2	polycystin 2, transient receptor potential cation channel [Source:HGNC Symbol;Acc:HGNC:9009]	3976.88	0.174902	0.0744409	2.34955	0.0187963	0.156285
ENSG00000205269	100113407	TMEM170B	transmembrane protein 170B [Source:HGNC Symbol;Acc:HGNC:34244]	969.072	-0.386884	0.164719	-2.34876	0.0188361	0.156532
ENSG00000155666	79831	KDM8	lysine demethylase 8 [Source:HGNC Symbol;Acc:HGNC:25840]	86.2617	0.403401	0.171769	2.34852	0.0188484	0.156549
ENSG00000083223	79670	TUT7	terminal uridylyl transferase 7 [Source:HGNC Symbol;Acc:HGNC:25817]	2233.22	0.237677	0.101213	2.34829	0.01886	0.156561
ENSG00000107789	9562	MINPP1	multiple inositol-polyphosphate phosphatase 1 [Source:HGNC Symbol;Acc:HGNC:7102]	1700.89	0.261124	0.111213	2.34797	0.0188763	0.156611
ENSG00000145757	83890	SPATA9	spermatogenesis associated 9 [Source:HGNC Symbol;Acc:HGNC:22988]	130.24	-0.575664	0.245385	-2.34596	0.0189781	0.157286
ENSG00000197283	8831	SYNGAP1	synaptic Ras GTPase activating protein 1 [Source:HGNC Symbol;Acc:HGNC:11497]	1658.74	0.215822	0.0919939	2.34605	0.0189735	0.157286
ENSG00000205309	56953	NT5M	5',3'-nucleotidase, mitochondrial [Source:HGNC Symbol;Acc:HGNC:15769]	276.761	-0.278695	0.118814	-2.34563	0.0189949	0.157339
ENSG00000124588	4835	NQO2	N-ribosyldihydronicotinamide:quinone dehydrogenase 2 [Source:HGNC Symbol;Acc:HGNC:7856]	2718.52	-0.275425	0.117453	-2.34499	0.0190277	0.157496
ENSG00000155849	9844	ELMO1	engulfment and cell motility 1 [Source:HGNC Symbol;Acc:HGNC:16286]	135.352	0.684093	0.291742	2.34486	0.0190344	0.157496
ENSG00000288640	.	.	novel protein	127.536	0.617874	0.263565	2.34429	0.0190632	0.157649
ENSG00000132881	79363	CPLANE2	ciliogenesis and planar polarity effector complex subunit 2 [Source:HGNC Symbol;Acc:HGNC:28127]	71.0177	0.421894	0.179982	2.34409	0.0190735	0.15765
ENSG00000086300	29887	SNX10	sorting nexin 10 [Source:HGNC Symbol;Acc:HGNC:14974]	107.66	-0.566803	0.24187	-2.34342	0.019108	0.157739
ENSG00000115226	64838	FNDC4	fibronectin type III domain containing 4 [Source:HGNC Symbol;Acc:HGNC:20239]	3161.76	-0.23786	0.101496	-2.34355	0.0191012	0.157739
ENSG00000205476	317762	CCDC85C	coiled-coil domain containing 85C [Source:HGNC Symbol;Acc:HGNC:35459]	327.668	0.252192	0.107624	2.34328	0.0191151	0.157739
ENSG00000010030	51513	ETV7	ETS variant transcription factor 7 [Source:HGNC Symbol;Acc:HGNC:18160]	36.8964	-0.619694	0.264543	-2.3425	0.0191548	0.157896
ENSG00000116962	4811	NID1	nidogen 1 [Source:HGNC Symbol;Acc:HGNC:7821]	82920.5	0.245795	0.104921	2.34267	0.0191461	0.157896
ENSG00000273173	8926	SNURF	SNRPN upstream open reading frame [Source:HGNC Symbol;Acc:HGNC:11171]	41.1652	-0.550815	0.235281	-2.3411	0.0192272	0.158407
ENSG00000166444	6764	DENND2B	DENN domain containing 2B [Source:HGNC Symbol;Acc:HGNC:11350]	1045.33	0.14641	0.0625514	2.34064	0.0192506	0.158515
ENSG00000114779	84836	ABHD14B	abhydrolase domain containing 14B [Source:HGNC Symbol;Acc:HGNC:28235]	3826.37	-0.213839	0.0913674	-2.34043	0.0192615	0.158519
ENSG00000164120	3248	HPGD	15-hydroxyprostaglandin dehydrogenase [Source:HGNC Symbol;Acc:HGNC:5154]	37.1883	-0.621662	0.265842	-2.33847	0.0193631	0.15927
ENSG00000196460	731220	RFX8	regulatory factor X8 [Source:HGNC Symbol;Acc:HGNC:37253]	65.5392	1.05708	0.452121	2.33805	0.0193845	0.159275
ENSG00000300387	.	.	novel transcript, sense intronic to CWC27	145.197	1.02607	0.438851	2.33809	0.0193827	0.159275
ENSG00000158470	9334	B4GALT5	beta-1,4-galactosyltransferase 5 [Source:HGNC Symbol;Acc:HGNC:928]	3578.87	0.2371	0.101466	2.33674	0.0194526	0.159749
ENSG00000055957	3697	ITIH1	inter-alpha-trypsin inhibitor heavy chain 1 [Source:HGNC Symbol;Acc:HGNC:6166]	361.171	-0.826101	0.353625	-2.33609	0.0194865	0.159799
ENSG00000139880	64403	CDH24	cadherin 24 [Source:HGNC Symbol;Acc:HGNC:14265]	258.357	0.260895	0.111683	2.33602	0.01949	0.159799
ENSG00000177239	11253	MAN1B1	mannosidase alpha class 1B member 1 [Source:HGNC Symbol;Acc:HGNC:6823]	3027.87	0.172033	0.073639	2.33616	0.0194829	0.159799
ENSG00000148090	549	AUH	AU RNA binding methylglutaconyl-CoA hydratase [Source:HGNC Symbol;Acc:HGNC:890]	826.525	-0.196278	0.0840646	-2.33484	0.0195516	0.160219
ENSG00000134910	3703	STT3A	STT3 oligosaccharyltransferase complex catalytic subunit A [Source:HGNC Symbol;Acc:HGNC:6172]	8044.88	0.166441	0.0712944	2.33455	0.0195669	0.160222
ENSG00000157350	6483	ST3GAL2	ST3 beta-galactoside alpha-2,3-sialyltransferase 2 [Source:HGNC Symbol;Acc:HGNC:10863]	1014.87	0.215368	0.0922568	2.33444	0.0195729	0.160222
ENSG00000110455	84680	ACCS	1-aminocyclopropane-1-carboxylate synthase homolog (inactive) [Source:HGNC Symbol;Acc:HGNC:23989]	491.074	0.210808	0.0903609	2.33295	0.0196505	0.160641
ENSG00000128596	64753	CCDC136	coiled-coil domain containing 136 [Source:HGNC Symbol;Acc:HGNC:22225]	207.376	0.379272	0.162591	2.33267	0.0196653	0.160641
ENSG00000137309	3159	HMGA1	high mobility group AT-hook 1 [Source:HGNC Symbol;Acc:HGNC:5010]	11168.3	0.289457	0.124089	2.33266	0.019666	0.160641
ENSG00000188153	1287	COL4A5	collagen type IV alpha 5 chain [Source:HGNC Symbol;Acc:HGNC:2207]	987	-0.449566	0.192695	-2.33304	0.0196459	0.160641
ENSG00000157152	6854	SYN2	synapsin II [Source:HGNC Symbol;Acc:HGNC:11495]	207.554	-0.570757	0.24471	-2.33238	0.0196806	0.160675
ENSG00000186153	51741	WWOX	WW domain containing oxidoreductase [Source:HGNC Symbol;Acc:HGNC:12799]	495.858	-0.17928	0.0768908	-2.33162	0.0197205	0.160852
ENSG00000215483	400123,646982	LINC00598	long intergenic non-protein coding RNA 598 [Source:HGNC Symbol;Acc:HGNC:42770]	44.0545	-0.547637	0.234879	-2.33157	0.0197234	0.160852
ENSG00000136463	51204	TACO1	translational activator of cytochrome c oxidase I [Source:HGNC Symbol;Acc:HGNC:24316]	1027.96	-0.200617	0.0860526	-2.33133	0.019736	0.16087
ENSG00000139160	254013	ETFBKMT	electron transfer flavoprotein subunit beta lysine methyltransferase [Source:HGNC Symbol;Acc:HGNC:28739]	226.272	-0.274145	0.117613	-2.33091	0.0197583	0.16088
ENSG00000289123	.	.	novel transcript	46.6647	-0.556063	0.23856	-2.33091	0.0197581	0.16088
ENSG00000288095	.	.	novel transcript	62.0024	-0.442244	0.189803	-2.33001	0.0198057	0.161181
ENSG00000076258	2329	FMO4	flavin containing dimethylaniline monoxygenase 4 [Source:HGNC Symbol;Acc:HGNC:3772]	142.257	-0.337367	0.144831	-2.32939	0.0198386	0.161363
ENSG00000089248	10961	ERP29	endoplasmic reticulum protein 29 [Source:HGNC Symbol;Acc:HGNC:13799]	7297.53	0.181753	0.0780417	2.32893	0.019863	0.161475
ENSG00000122550	55975	KLHL7	kelch like family member 7 [Source:HGNC Symbol;Acc:HGNC:15646]	1704.27	0.102268	0.0439473	2.32706	0.0199621	0.162109
ENSG00000187605	200424	TET3	tet methylcytosine dioxygenase 3 [Source:HGNC Symbol;Acc:HGNC:28313]	374.923	0.403115	0.17322	2.32718	0.0199558	0.162109
ENSG00000157654	445815	PALM2AKAP2	PALM2 and AKAP2 fusion [Source:HGNC Symbol;Acc:HGNC:33529]	9617.7	0.371819	0.1598	2.32678	0.0199771	0.162145
ENSG00000132334	5791	PTPRE	protein tyrosine phosphatase receptor type E [Source:HGNC Symbol;Acc:HGNC:9669]	308.524	1.04351	0.448661	2.32583	0.0200275	0.162203
ENSG00000157653	257169	C9orf43	chromosome 9 open reading frame 43 [Source:HGNC Symbol;Acc:HGNC:23570]	38.9557	-0.513571	0.220798	-2.32598	0.0200197	0.162203
ENSG00000220205	6844	VAMP2	vesicle associated membrane protein 2 [Source:HGNC Symbol;Acc:HGNC:12643]	2254.28	-0.225602	0.0970059	-2.32565	0.0200372	0.162203
ENSG00000235652	.	EPM2A-DT	EPM2A divergent transcript [Source:HGNC Symbol;Acc:HGNC:48990]	350.922	-0.313325	0.134723	-2.32569	0.020035	0.162203
ENSG00000260000	.	.	novel transcript, antisense to ASCC3	55.7023	-0.456507	0.196273	-2.32588	0.0200252	0.162203
ENSG00000168389	84879	MFSD2A	MFSD2 lysolipid transporter A, lysophospholipid [Source:HGNC Symbol;Acc:HGNC:25897]	685.484	-0.242534	0.104301	-2.32533	0.0200544	0.162256
ENSG00000136490	80774	LIMD2	LIM domain containing 2 [Source:HGNC Symbol;Acc:HGNC:28142]	67.6622	0.345463	0.148607	2.32468	0.0200893	0.162392
ENSG00000189320	389558	FAM180A	family with sequence similarity 180 member A [Source:HGNC Symbol;Acc:HGNC:33773]	63.9339	0.446849	0.192224	2.32462	0.0200923	0.162392
ENSG00000171603	22883	CLSTN1	calsyntenin 1 [Source:HGNC Symbol;Acc:HGNC:17447]	6810.47	0.196271	0.0844426	2.32431	0.0201087	0.162438
ENSG00000162595	9077	DIRAS3	DIRAS family GTPase 3 [Source:HGNC Symbol;Acc:HGNC:687]	119.484	0.554965	0.238858	2.32341	0.0201573	0.162745
ENSG00000100813	22985	ACIN1	apoptotic chromatin condensation inducer 1 [Source:HGNC Symbol;Acc:HGNC:17066]	8607.2	0.116965	0.050353	2.32289	0.0201849	0.162796
ENSG00000170145	23235	SIK2	salt inducible kinase 2 [Source:HGNC Symbol;Acc:HGNC:21680]	8847.23	-0.304886	0.131244	-2.32304	0.0201769	0.162796
ENSG00000170017	214	ALCAM	activated leukocyte cell adhesion molecule [Source:HGNC Symbol;Acc:HGNC:400]	1884.76	0.24894	0.107181	2.3226	0.0202004	0.162836
ENSG00000291122	352954	CASTOR3P	CASTOR family member 3, pseudogene [Source:HGNC Symbol;Acc:HGNC:29954]	151.571	0.307933	0.132617	2.32198	0.0202339	0.16302
ENSG00000105516	1628	DBP	D-box binding PAR bZIP transcription factor [Source:HGNC Symbol;Acc:HGNC:2697]	317.526	-0.261525	0.11268	-2.32095	0.0202896	0.163323
ENSG00000185220	267002	PGBD2	piggyBac transposable element derived 2 [Source:HGNC Symbol;Acc:HGNC:19399]	235.729	-0.215762	0.0929654	-2.32089	0.0202928	0.163323
ENSG00000071246	22846	VASH1	vasohibin 1 [Source:HGNC Symbol;Acc:HGNC:19964]	1385.57	0.197895	0.0852745	2.32068	0.0203043	0.163329
ENSG00000041880	10039	PARP3	poly(ADP-ribose) polymerase family member 3 [Source:HGNC Symbol;Acc:HGNC:273]	1064.26	-0.195445	0.0842441	-2.31998	0.0203418	0.163424
ENSG00000164659	222223	ELAPOR2	endosome-lysosome associated apoptosis and autophagy regulator family member 2 [Source:HGNC Symbol;Acc:HGNC:21945]	750.796	-0.290114	0.125056	-2.31987	0.020348	0.163424
ENSG00000224051	80772	CPTP	ceramide-1-phosphate transfer protein [Source:HGNC Symbol;Acc:HGNC:28116]	717.877	0.175247	0.0755369	2.32002	0.02034	0.163424
ENSG00000140521	5428	POLG	DNA polymerase gamma, catalytic subunit [Source:HGNC Symbol;Acc:HGNC:9179]	2887.81	0.1198	0.0516485	2.31952	0.0203669	0.16349
ENSG00000014123	23376	UFL1	UFM1 specific ligase 1 [Source:HGNC Symbol;Acc:HGNC:23039]	2428.14	-0.151399	0.0652874	-2.31896	0.0203973	0.163649
ENSG00000116016	2034	EPAS1	endothelial PAS domain protein 1 [Source:HGNC Symbol;Acc:HGNC:3374]	12250.7	0.168143	0.0725261	2.31837	0.020429	0.163817
ENSG00000049656	81037	CLPTM1L	CLPTM1 like [Source:HGNC Symbol;Acc:HGNC:24308]	3389.03	0.152321	0.0657612	2.31628	0.020543	0.164472
ENSG00000132763	25974	MMACHC	metabolism of cobalamin associated C [Source:HGNC Symbol;Acc:HGNC:24525]	499.537	-0.251444	0.108553	-2.31634	0.0205399	0.164472
ENSG00000151702	2313	FLI1	Fli-1 proto-oncogene, ETS transcription factor [Source:HGNC Symbol;Acc:HGNC:3749]	245.153	0.247307	0.106769	2.31629	0.0205425	0.164472
ENSG00000111237	51699	VPS29	VPS29 retromer complex component [Source:HGNC Symbol;Acc:HGNC:14340]	1977.09	-0.138508	0.0598209	-2.31538	0.0205922	0.164694
ENSG00000125648	79085	SLC25A23	solute carrier family 25 member 23 [Source:HGNC Symbol;Acc:HGNC:19375]	2270.71	-0.300281	0.129685	-2.31546	0.0205877	0.164694
ENSG00000166432	84460	ZMAT1	zinc finger matrin-type 1 [Source:HGNC Symbol;Acc:HGNC:29377]	55.6041	-0.472958	0.204392	-2.31397	0.0206694	0.165225
ENSG00000096433	3710	ITPR3	inositol 1,4,5-trisphosphate receptor type 3 [Source:HGNC Symbol;Acc:HGNC:6182]	823.779	0.262792	0.113616	2.31298	0.0207238	0.165494
ENSG00000146205	50636	ANO7	anoctamin 7 [Source:HGNC Symbol;Acc:HGNC:31677]	52.848	0.683112	0.29535	2.31289	0.0207284	0.165494
ENSG00000167283	10632	ATP5MG	ATP synthase membrane subunit g [Source:HGNC Symbol;Acc:HGNC:14247]	5249.31	-0.228037	0.0985991	-2.31277	0.0207353	0.165494
ENSG00000178607	2081	ERN1	endoplasmic reticulum to nucleus signaling 1 [Source:HGNC Symbol;Acc:HGNC:3449]	1796.11	0.242481	0.104878	2.31203	0.0207761	0.165718
ENSG00000253686	101928136	LINC01484	long intergenic non-protein coding RNA 1484 [Source:HGNC Symbol;Acc:HGNC:51136]	306.046	-0.480753	0.20795	-2.31187	0.020785	0.165718
ENSG00000079215	6507	SLC1A3	solute carrier family 1 member 3 [Source:HGNC Symbol;Acc:HGNC:10941]	531.896	-0.217593	0.0941509	-2.31111	0.020827	0.165966
ENSG00000087088	581	BAX	BCL2 associated X, apoptosis regulator [Source:HGNC Symbol;Acc:HGNC:959]	4224.48	0.212586	0.0920609	2.30919	0.0209332	0.166684
ENSG00000103549	9810	RNF40	ring finger protein 40 [Source:HGNC Symbol;Acc:HGNC:16867]	4893.15	-0.0924369	0.0400318	-2.30909	0.0209388	0.166684
ENSG00000065534	4638	MYLK	myosin light chain kinase [Source:HGNC Symbol;Acc:HGNC:7590]	3943.15	-0.759505	0.329026	-2.30834	0.0209801	0.166754
ENSG00000105855	3696	ITGB8	integrin subunit beta 8 [Source:HGNC Symbol;Acc:HGNC:6163]	170.816	0.603366	0.261368	2.30849	0.0209717	0.166754
ENSG00000132274	10346	TRIM22	tripartite motif containing 22 [Source:HGNC Symbol;Acc:HGNC:16379]	9901.82	-0.203287	0.0880665	-2.30834	0.0209803	0.166754
ENSG00000013619	10046	MAMLD1	mastermind like domain containing 1 [Source:HGNC Symbol;Acc:HGNC:2568]	807.826	-0.288014	0.124806	-2.30769	0.0210164	0.166954
ENSG00000170791	79145	CHCHD7	coiled-coil-helix-coiled-coil-helix domain containing 7 [Source:HGNC Symbol;Acc:HGNC:28314]	1298.5	-0.153312	0.0664747	-2.30632	0.0210926	0.167473
ENSG00000198169	90987	ZNF251	zinc finger protein 251 [Source:HGNC Symbol;Acc:HGNC:13045]	897.296	0.152539	0.0661454	2.30613	0.0211036	0.167474
ENSG00000088280	55616	ASAP3	ArfGAP with SH3 domain, ankyrin repeat and PH domain 3 [Source:HGNC Symbol;Acc:HGNC:14987]	4263.02	-0.205503	0.0891544	-2.30503	0.0211651	0.167874
ENSG00000157216	23648	SSBP3	single stranded DNA binding protein 3 [Source:HGNC Symbol;Acc:HGNC:15674]	1957.82	-0.326232	0.141587	-2.30412	0.021216	0.168191
ENSG00000100321	9145	SYNGR1	synaptogyrin 1 [Source:HGNC Symbol;Acc:HGNC:11498]	293.978	-0.285223	0.123806	-2.30378	0.0212351	0.168233
ENSG00000147174	93953	GCNA	germ cell nuclear acidic peptidase [Source:HGNC Symbol;Acc:HGNC:15805]	108.147	0.405008	0.175827	2.30344	0.0212539	0.168233
ENSG00000293489	8418	CMAHP	cytidine monophospho-N-acetylneuraminic acid hydroxylase, pseudogene [Source:HGNC Symbol;Acc:HGNC:2098]	45.3478	0.618533	0.268526	2.30344	0.0212542	0.168233
ENSG00000134056	92259	KGD4	alpha-ketoglutarate dehydrogenase subunit 4 [Source:HGNC Symbol;Acc:HGNC:16631]	1324	-0.21032	0.091339	-2.30263	0.0212997	0.168506
ENSG00000143393	5298	PI4KB	phosphatidylinositol 4-kinase beta [Source:HGNC Symbol;Acc:HGNC:8984]	6400.53	-0.180602	0.0784456	-2.30226	0.0213206	0.168585
ENSG00000158715	85414	SLC45A3	solute carrier family 45 member 3 [Source:HGNC Symbol;Acc:HGNC:8642]	66.9247	0.469729	0.204058	2.30194	0.0213386	0.16864
ENSG00000058262	29927	SEC61A1	SEC61 translocon subunit alpha 1 [Source:HGNC Symbol;Acc:HGNC:18276]	23322.6	0.0889538	0.0386478	2.30165	0.0213548	0.168681
ENSG00000069974	5873	RAB27A	RAB27A, member RAS oncogene family [Source:HGNC Symbol;Acc:HGNC:9766]	730.492	0.410257	0.178312	2.30078	0.0214043	0.16889
ENSG00000135821	2752	GLUL	glutamate-ammonia ligase [Source:HGNC Symbol;Acc:HGNC:4341]	33072.2	-0.337704	0.146776	-2.30082	0.0214021	0.16889
ENSG00000144036	23233	EXOC6B	exocyst complex component 6B [Source:HGNC Symbol;Acc:HGNC:17085]	2020.34	-0.182049	0.0791312	-2.3006	0.0214143	0.16889
ENSG00000135124	5025	P2RX4	purinergic receptor P2X 4 [Source:HGNC Symbol;Acc:HGNC:8535]	437.259	0.281198	0.122272	2.29978	0.0214608	0.169169
ENSG00000066044	1994	ELAVL1	ELAV like RNA binding protein 1 [Source:HGNC Symbol;Acc:HGNC:3312]	3200.13	0.120158	0.0522757	2.29854	0.0215312	0.169637
ENSG00000162877	148811	PM20D1	peptidase M20 domain containing 1 [Source:HGNC Symbol;Acc:HGNC:26518]	98.5025	-0.726507	0.316252	-2.29724	0.021605	0.169957
ENSG00000169258	114787	GPRIN1	G protein regulated inducer of neurite outgrowth 1 [Source:HGNC Symbol;Acc:HGNC:24835]	360.636	0.326204	0.14199	2.29737	0.0215979	0.169957
ENSG00000196611	4312	MMP1	matrix metallopeptidase 1 [Source:HGNC Symbol;Acc:HGNC:7155]	75.8286	1.46604	0.638073	2.2976	0.0215847	0.169957
ENSG00000072310	6720	SREBF1	sterol regulatory element binding transcription factor 1 [Source:HGNC Symbol;Acc:HGNC:11289]	15325	-0.461225	0.200793	-2.29702	0.0216176	0.169968
ENSG00000126746	171017	ZNF384	zinc finger protein 384 [Source:HGNC Symbol;Acc:HGNC:11955]	1974.64	0.111347	0.048484	2.29658	0.0216428	0.170079
ENSG00000074696	51495	HACD3	3-hydroxyacyl-CoA dehydratase 3 [Source:HGNC Symbol;Acc:HGNC:24175]	3570.64	0.105582	0.045999	2.29532	0.0217149	0.170458
ENSG00000102910	83752	LONP2	lon peptidase 2, peroxisomal [Source:HGNC Symbol;Acc:HGNC:20598]	4436.85	-0.1153	0.0502343	-2.29526	0.0217184	0.170458
ENSG00000133056	5287	PIK3C2B	phosphatidylinositol-4-phosphate 3-kinase catalytic subunit type 2 beta [Source:HGNC Symbol;Acc:HGNC:8972]	837.785	-0.406614	0.177173	-2.29501	0.0217325	0.170458
ENSG00000177283	8325	FZD8	frizzled class receptor 8 [Source:HGNC Symbol;Acc:HGNC:4046]	884.316	0.368871	0.160731	2.29496	0.0217355	0.170458
ENSG00000147684	4715	NDUFB9	NADH:ubiquinone oxidoreductase subunit B9 [Source:HGNC Symbol;Acc:HGNC:7704]	4842.31	-0.207315	0.0903436	-2.29474	0.0217482	0.17047
ENSG00000116874	10352	WARS2	tryptophanyl tRNA synthetase 2, mitochondrial [Source:HGNC Symbol;Acc:HGNC:12730]	655.844	-0.150577	0.0656479	-2.2937	0.0218076	0.170848
ENSG00000086062	2683	B4GALT1	beta-1,4-galactosyltransferase 1 [Source:HGNC Symbol;Acc:HGNC:924]	6110.25	0.270542	0.117967	2.29338	0.0218262	0.170853
ENSG00000122870	80114	BICC1	BicC family RNA binding protein 1 [Source:HGNC Symbol;Acc:HGNC:19351]	858.62	0.242501	0.105743	2.29331	0.0218305	0.170853
ENSG00000091972	4345	CD200	CD200 molecule [Source:HGNC Symbol;Acc:HGNC:7203]	130.947	-0.418619	0.182565	-2.29298	0.021849	0.170857
ENSG00000188783	5549	PRELP	proline and arginine rich end leucine rich repeat protein [Source:HGNC Symbol;Acc:HGNC:9357]	3709.33	-1.00659	0.439017	-2.29283	0.0218576	0.170857
ENSG00000221838	9179	AP4M1	adaptor related protein complex 4 subunit mu 1 [Source:HGNC Symbol;Acc:HGNC:574]	377.216	0.23141	0.100933	2.29271	0.0218644	0.170857
ENSG00000116922	54955	AIRIM	AFG2 interacting ribosome maturation factor [Source:HGNC Symbol;Acc:HGNC:26039]	695.274	0.196021	0.0855121	2.29232	0.0218871	0.170912
ENSG00000147650	29967	LRP12	LDL receptor related protein 12 [Source:HGNC Symbol;Acc:HGNC:31708]	1226.72	0.268094	0.116962	2.29215	0.021897	0.170912
ENSG00000148672	2746	GLUD1	glutamate dehydrogenase 1 [Source:HGNC Symbol;Acc:HGNC:4335]	6908.25	-0.154444	0.0673834	-2.29201	0.0219049	0.170912
ENSG00000113971	27031	NPHP3	nephrocystin 3 [Source:HGNC Symbol;Acc:HGNC:7907]	1133.62	0.200469	0.0874896	2.29135	0.0219431	0.170949
ENSG00000125967	63941	NECAB3	N-terminal EF-hand calcium binding protein 3 [Source:HGNC Symbol;Acc:HGNC:15851]	1081.91	-0.201516	0.0879427	-2.29144	0.0219377	0.170949
ENSG00000172932	338692	ANKRD13D	ankyrin repeat domain 13D [Source:HGNC Symbol;Acc:HGNC:27880]	938.914	0.162244	0.0708006	2.29157	0.0219306	0.170949
ENSG00000100647	9766	SUSD6	sushi domain containing 6 [Source:HGNC Symbol;Acc:HGNC:19956]	1723.95	0.20133	0.0878821	2.29091	0.0219686	0.170967
ENSG00000122873	55847	CISD1	CDGSH iron sulfur domain 1 [Source:HGNC Symbol;Acc:HGNC:30880]	1147.98	-0.208754	0.0911452	-2.29035	0.0220012	0.170967
ENSG00000139624	91012	CERS5	ceramide synthase 5 [Source:HGNC Symbol;Acc:HGNC:23749]	1348.53	0.186723	0.0815237	2.29041	0.0219975	0.170967
ENSG00000148450	22921	MSRB2	methionine sulfoxide reductase B2 [Source:HGNC Symbol;Acc:HGNC:17061]	1303.43	-0.174472	0.0761707	-2.29053	0.0219904	0.170967
ENSG00000163956	4043	LRPAP1	LDL receptor related protein associated protein 1 [Source:HGNC Symbol;Acc:HGNC:6701]	8024.8	0.227634	0.0993667	2.29085	0.0219722	0.170967
ENSG00000021355	1992	SERPINB1	serpin family B member 1 [Source:HGNC Symbol;Acc:HGNC:3311]	849.428	-0.17877	0.0780663	-2.28997	0.022023	0.17105
ENSG00000006283	8913	CACNA1G	calcium voltage-gated channel subunit alpha1 G [Source:HGNC Symbol;Acc:HGNC:1394]	544.714	0.418501	0.182775	2.28971	0.0220383	0.171081
ENSG00000171951	7857	SCG2	secretogranin II [Source:HGNC Symbol;Acc:HGNC:10575]	1275.96	0.717456	0.313457	2.28885	0.0220881	0.171381
ENSG00000100347	25813	SAMM50	SAMM50 sorting and assembly machinery component [Source:HGNC Symbol;Acc:HGNC:24276]	3051.38	-0.192649	0.084176	-2.28864	0.0221003	0.171389
ENSG00000185033	10509	SEMA4B	semaphorin 4B [Source:HGNC Symbol;Acc:HGNC:10730]	863.978	-0.330301	0.144373	-2.28784	0.0221471	0.171484
ENSG00000225793	.	TMEM30A-DT	TMEM30A divergent transcript [Source:HGNC Symbol;Acc:HGNC:48985]	141.663	-0.29407	0.128525	-2.28804	0.0221351	0.171484
ENSG00000275494	.	.	novel transcript	108.785	-0.382618	0.167253	-2.28766	0.0221573	0.171484
ENSG00000289909	.	.	novel transcript	223.138	-0.379699	0.16597	-2.28775	0.0221518	0.171484
ENSG00000110871	84274	COQ5	coenzyme Q5, methyltransferase [Source:HGNC Symbol;Acc:HGNC:28722]	1423.63	-0.212669	0.0930002	-2.28675	0.0222102	0.17172
ENSG00000250334	100506035	LINC00989	long intergenic non-protein coding RNA 989 [Source:HGNC Symbol;Acc:HGNC:48918]	30.6077	-0.939064	0.410628	-2.28689	0.022202	0.17172
ENSG00000157933	6497	SKI	SKI proto-oncogene [Source:HGNC Symbol;Acc:HGNC:10896]	3954.26	0.219199	0.0958907	2.28592	0.0222588	0.172009
ENSG00000091127	54517	PUS7	pseudouridine synthase 7 [Source:HGNC Symbol;Acc:HGNC:26033]	1425.39	0.112069	0.0490791	2.28344	0.0224047	0.172962
ENSG00000141644	4152	MBD1	methyl-CpG binding domain protein 1 [Source:HGNC Symbol;Acc:HGNC:6916]	2334.58	0.0949869	0.0415973	2.28349	0.0224015	0.172962
ENSG00000129925	58986	PGAP6	post-GPI attachment to proteins 6 [Source:HGNC Symbol;Acc:HGNC:17205]	3047.55	0.18547	0.0812407	2.28297	0.0224321	0.172999
ENSG00000280571	.	.	novel protein	317.155	-0.263181	0.115271	-2.28315	0.0224215	0.172999
ENSG00000176928	51301	GCNT4	glucosaminyl (N-acetyl) transferase 4 [Source:HGNC Symbol;Acc:HGNC:17973]	187.833	-0.423426	0.185567	-2.2818	0.0225011	0.173444
ENSG00000300661	.	.	novel transcript, antisense to ASXL2	39.2427	-0.58259	0.255341	-2.28161	0.0225124	0.173444
ENSG00000171806	92342	METTL18	methyltransferase 18, RPL3 N3(tau)-histidine [Source:HGNC Symbol;Acc:HGNC:28793]	186.124	-0.259036	0.113543	-2.28139	0.0225254	0.173457
ENSG00000144524	64708	COPS7B	COP9 signalosome subunit 7B [Source:HGNC Symbol;Acc:HGNC:16760]	1097.15	0.125776	0.055172	2.27971	0.0226247	0.174052
ENSG00000309476	.	.	novel transcript, antisense to GABBR1	56.9565	0.480485	0.210767	2.2797	0.0226254	0.174052
ENSG00000153976	9955	HS3ST3A1	heparan sulfate-glucosamine 3-sulfotransferase 3A1 [Source:HGNC Symbol;Acc:HGNC:5196]	407.124	0.233299	0.10235	2.27942	0.0226421	0.174093
ENSG00000275832	57636	ARHGAP23	Rho GTPase activating protein 23 [Source:HGNC Symbol;Acc:HGNC:29293]	820.681	0.123644	0.0542525	2.27905	0.0226643	0.174177
ENSG00000007314	6329	SCN4A	sodium voltage-gated channel alpha subunit 4 [Source:HGNC Symbol;Acc:HGNC:10591]	177.442	-1.15316	0.506027	-2.27885	0.0226759	0.174178
ENSG00000134548	80763	SPX	spexin hormone [Source:HGNC Symbol;Acc:HGNC:28139]	107.523	-0.554417	0.243405	-2.27775	0.0227414	0.174594
ENSG00000163312	113510	HELQ	helicase, POLQ like [Source:HGNC Symbol;Acc:HGNC:18536]	604.001	-0.145418	0.0638503	-2.27748	0.0227573	0.174629
ENSG00000175445	4023	LPL	lipoprotein lipase [Source:HGNC Symbol;Acc:HGNC:6677]	7979.53	-0.758683	0.333174	-2.27713	0.0227782	0.174702
[truncated: 13,326 more rows]

## Sheet: 7.5vs4.5_VAT
Referent: 4.5mM VAT
gene_id	entrezgene_id	external_gene_name	description	baseMean	log2FoldChange	lfcSE	stat	pvalue	padj
ENSG00000273003	.	ARL2-SNX15	ARL2-SNX15 readthrough (NMD candidate) [Source:HGNC Symbol;Acc:HGNC:49197]	3.01349	-20.4369	3.63905	-5.616	1.95429e-08	0.000434166
ENSG00000289690	56257	.	novel transcript	1.29279	16.7728	3.66172	4.58057	4.63701e-06	0.051508
ENSG00000164188	202151	RANBP3L	RAN binding protein 3 like [Source:HGNC Symbol;Acc:HGNC:26353]	61.5583	1.13635	0.27747	4.09541	4.2142e-05	0.312075
ENSG00000092068	23428	SLC7A8	solute carrier family 7 member 8 [Source:HGNC Symbol;Acc:HGNC:11066]	9092.1	0.242142	0.0601626	4.02479	5.70256e-05	0.31672
ENSG00000136514	64108	RTP4	receptor transporter protein 4 [Source:HGNC Symbol;Acc:HGNC:23992]	149.41	-0.739435	0.197226	-3.74917	0.000177419	0.75775
ENSG00000185477	285513	GPRIN3	GPRIN family member 3 [Source:HGNC Symbol;Acc:HGNC:27733]	81.156	0.832594	0.224857	3.70277	0.000213254	0.75775
ENSG00000239569	723809	KMT2E-AS1	KMT2E antisense RNA 1 [Source:HGNC Symbol;Acc:HGNC:40845]	368.818	-0.355355	0.0967208	-3.67403	0.000238758	0.75775
ENSG00000257225	.	.	novel transcript, antisense to PRICKLE1	6.05017	2.15176	0.591968	3.63493	0.000278058	0.772167
ENSG00000055813	114800	CCDC85A	coiled-coil domain containing 85A [Source:HGNC Symbol;Acc:HGNC:29400]	50.5367	1.19501	0.342258	3.49155	0.000480221	0.873008
ENSG00000109927	7007,116804918	TECTA	tectorin alpha [Source:HGNC Symbol;Acc:HGNC:11720]	36.1124	0.634286	0.185505	3.41925	0.000627949	0.873008
ENSG00000116237	23463	ICMT	isoprenylcysteine carboxyl methyltransferase [Source:HGNC Symbol;Acc:HGNC:5350]	6297.01	0.139615	0.0408363	3.4189	0.000628742	0.873008
ENSG00000122550	55975	KLHL7	kelch like family member 7 [Source:HGNC Symbol;Acc:HGNC:15646]	1704.27	0.151731	0.0438215	3.46249	0.000535206	0.873008
ENSG00000146374	84870	RSPO3	R-spondin 3 [Source:HGNC Symbol;Acc:HGNC:20866]	3080.48	0.44888	0.128131	3.5033	0.00045953	0.873008
ENSG00000185633	56901	NDUFA4L2	NDUFA4 mitochondrial complex associated like 2 [Source:HGNC Symbol;Acc:HGNC:29836]	1401.06	-0.444819	0.129269	-3.44103	0.000579503	0.873008
ENSG00000263424	.	.	novel transcript, antisense to DSEL	36.923	5.368	1.55233	3.45802	0.000544161	0.873008
ENSG00000274070	729438	CASTOR2	cytosolic arginine sensor for mTORC1 subunit 2 [Source:HGNC Symbol;Acc:HGNC:37073]	533.616	0.335553	0.0965353	3.47597	0.000509018	0.873008
ENSG00000137752	834	CASP1	caspase 1 [Source:HGNC Symbol;Acc:HGNC:1499]	70.5222	-0.602945	0.178506	-3.37773	0.000730869	0.955117
ENSG00000072954	79041	TMEM38A	transmembrane protein 38A [Source:HGNC Symbol;Acc:HGNC:28462]	259.183	0.43384	0.131367	3.30252	0.000958211	0.994225
ENSG00000082482	3776	KCNK2	potassium two pore domain channel subfamily K member 2 [Source:HGNC Symbol;Acc:HGNC:6277]	785.299	0.340776	0.104947	3.24711	0.00116585	0.994225
ENSG00000130528	3270	HRC	histidine rich calcium binding protein [Source:HGNC Symbol;Acc:HGNC:5178]	6.32458	2.00953	0.627264	3.20365	0.00135698	0.994225
ENSG00000136381	3658	IREB2	iron responsive element binding protein 2 [Source:HGNC Symbol;Acc:HGNC:6115]	3662.4	0.233409	0.0701348	3.328	0.000874721	0.994225
ENSG00000143429	.	LSP1P4	LSP1 pseudogene 4 [Source:HGNC Symbol;Acc:HGNC:53915]	4.47727	-3.55367	1.06525	-3.33599	0.000849975	0.994225
ENSG00000158813	1896	EDA	ectodysplasin A [Source:HGNC Symbol;Acc:HGNC:3157]	151.906	0.30739	0.0949136	3.23863	0.00120106	0.994225
ENSG00000162407	8613	PLPP3	phospholipid phosphatase 3 [Source:HGNC Symbol;Acc:HGNC:9229]	14554.9	0.243677	0.0762141	3.19727	0.00138733	0.994225
ENSG00000166012	79101	TAF1D	TATA-box binding protein associated factor, RNA polymerase I subunit D [Source:HGNC Symbol;Acc:HGNC:28759]	3562.14	-0.175274	0.0534877	-3.27691	0.0010495	0.994225
ENSG00000176658	4642	MYO1D	myosin ID [Source:HGNC Symbol;Acc:HGNC:7598]	6182.45	0.146091	0.0444714	3.28505	0.00101965	0.994225
ENSG00000187098	4286	MITF	melanocyte inducing transcription factor [Source:HGNC Symbol;Acc:HGNC:7105]	567.346	0.238774	0.0733414	3.25565	0.00113134	0.994225
ENSG00000187867	342979	PALM3	paralemmin 3 [Source:HGNC Symbol;Acc:HGNC:33274]	9.32884	1.22686	0.375725	3.2653	0.00109346	0.994225
ENSG00000204305	177	AGER	advanced glycosylation end-product specific receptor [Source:HGNC Symbol;Acc:HGNC:320]	39.8976	-0.546688	0.170751	-3.20168	0.0013663	0.994225
ENSG00000213190	10962	MLLT11	MLLT11 transcription factor 7 cofactor [Source:HGNC Symbol;Acc:HGNC:16997]	405.505	-0.356272	0.11105	-3.2082	0.00133569	0.994225
ENSG00000284523	105375421	.	novel transcript	8.01338	-1.58719	0.491063	-3.23216	0.00122857	0.994225
ENSG00000000003	7105	TSPAN6	tetraspanin 6 [Source:HGNC Symbol;Acc:HGNC:11858]	1837.51	0.110322	0.0672577	1.64029	0.100945	1
ENSG00000000005	64102	TNMD	tenomodulin [Source:HGNC Symbol;Acc:HGNC:17757]	5.30506	0.255018	0.758272	0.336314	0.736634	1
ENSG00000000419	8813	DPM1	dolichyl-phosphate mannosyltransferase subunit 1, catalytic [Source:HGNC Symbol;Acc:HGNC:3005]	2357.38	-0.0219153	0.0706988	-0.309981	0.756575	1
ENSG00000000457	57147	SCYL3	SCY1 like pseudokinase 3 [Source:HGNC Symbol;Acc:HGNC:19285]	527.296	-0.0162404	0.0855577	-0.189818	0.849451	1
ENSG00000000460	55732	FIRRM	FIGNL1 interacting regulator of recombination and mitosis [Source:HGNC Symbol;Acc:HGNC:25565]	159.538	-0.0694512	0.129802	-0.535055	0.592612	1
ENSG00000000938	2268	FGR	FGR proto-oncogene, Src family tyrosine kinase [Source:HGNC Symbol;Acc:HGNC:3697]	30.5606	0.138157	0.441978	0.312588	0.754594	1
ENSG00000000971	3075	CFH	complement factor H [Source:HGNC Symbol;Acc:HGNC:4883]	5092.75	-0.0812458	0.188095	-0.431941	0.665785	1
ENSG00000001036	2519	FUCA2	alpha-L-fucosidase 2 [Source:HGNC Symbol;Acc:HGNC:4008]	3876.49	-0.0577188	0.0867435	-0.665396	0.505797	1
ENSG00000001084	2729	GCLC	glutamate-cysteine ligase catalytic subunit [Source:HGNC Symbol;Acc:HGNC:4311]	4280.73	0.0862395	0.121106	0.712102	0.476402	1
ENSG00000001167	4800	NFYA	nuclear transcription factor Y subunit alpha [Source:HGNC Symbol;Acc:HGNC:7804]	1952.34	0.0429349	0.0849268	0.505552	0.613171	1
ENSG00000001460	90529	STPG1	sperm tail PG-rich repeat containing 1 [Source:HGNC Symbol;Acc:HGNC:28070]	257.571	0.0364003	0.146703	0.248122	0.80404	1
ENSG00000001461	57185	NIPAL3	NIPA like domain containing 3 [Source:HGNC Symbol;Acc:HGNC:25233]	667.127	0.147989	0.138667	1.06723	0.285869	1
ENSG00000001497	81887	LAS1L	LAS1 like ribosome biogenesis factor [Source:HGNC Symbol;Acc:HGNC:25726]	1483.5	-0.0749575	0.0583151	-1.28539	0.198657	1
ENSG00000001561	22875	ENPP4	ectonucleotide pyrophosphatase/phosphodiesterase 4 [Source:HGNC Symbol;Acc:HGNC:3359]	234.162	0.192114	0.111667	1.72042	0.0853555	1
ENSG00000001617	6405	SEMA3F	semaphorin 3F [Source:HGNC Symbol;Acc:HGNC:10728]	14.7201	-0.514305	0.454532	-1.1315	0.257843	1
ENSG00000001629	54467	ANKIB1	ankyrin repeat and IBR domain containing 1 [Source:HGNC Symbol;Acc:HGNC:22215]	4028.35	0.09094	0.0655758	1.38679	0.165506	1
ENSG00000001630	1595	CYP51A1	cytochrome P450 family 51 subfamily A member 1 [Source:HGNC Symbol;Acc:HGNC:2649]	7960.03	-0.0512021	0.111194	-0.460476	0.645175	1
ENSG00000001631	889	KRIT1	KRIT1 ankyrin repeat containing [Source:HGNC Symbol;Acc:HGNC:1573]	1811.4	-0.0201984	0.0656514	-0.307662	0.75834	1
ENSG00000002016	5893	RAD52	RAD52 homolog, DNA repair protein [Source:HGNC Symbol;Acc:HGNC:9824]	493.865	0.0313775	0.0966288	0.324722	0.745391	1
ENSG00000002330	572	BAD	BCL2 associated agonist of cell death [Source:HGNC Symbol;Acc:HGNC:936]	1143.03	-0.0129604	0.103042	-0.125778	0.899908	1
ENSG00000002549	51056	LAP3	leucine aminopeptidase 3 [Source:HGNC Symbol;Acc:HGNC:18449]	4462.12	-0.154022	0.116529	-1.32175	0.186253	1
ENSG00000002586	4267	CD99	CD99 molecule (Xg blood group) [Source:HGNC Symbol;Acc:HGNC:7082]	5616.46	-0.025977	0.0855086	-0.303794	0.761285	1
ENSG00000002587	9957	HS3ST1	heparan sulfate-glucosamine 3-sulfotransferase 1 [Source:HGNC Symbol;Acc:HGNC:5194]	5.37514	-0.217605	0.721708	-0.301514	0.763022	1
ENSG00000002746	23072	HECW1	HECT, C2 and WW domain containing E3 ubiquitin protein ligase 1 [Source:HGNC Symbol;Acc:HGNC:22195]	102.154	0.0728639	0.27498	0.264978	0.791026	1
ENSG00000002822	8379	MAD1L1	mitotic arrest deficient 1 like 1 [Source:HGNC Symbol;Acc:HGNC:6762]	946.196	0.0418991	0.0691486	0.605929	0.544562	1
ENSG00000002834	3927	LASP1	LIM and SH3 protein 1 [Source:HGNC Symbol;Acc:HGNC:6513]	6539	0.0908663	0.061273	1.48297	0.138081	1
ENSG00000002919	29916	SNX11	sorting nexin 11 [Source:HGNC Symbol;Acc:HGNC:14975]	794.801	-0.0237	0.0810885	-0.292274	0.770077	1
ENSG00000002933	55365	TMEM176A	transmembrane protein 176A [Source:HGNC Symbol;Acc:HGNC:24930]	7.68009	0.227768	0.591229	0.385245	0.700056	1
ENSG00000003056	4074	M6PR	mannose-6-phosphate receptor, cation dependent [Source:HGNC Symbol;Acc:HGNC:6752]	6300.03	0.024741	0.0552452	0.44784	0.654269	1
ENSG00000003096	90293	KLHL13	kelch like family member 13 [Source:HGNC Symbol;Acc:HGNC:22931]	90.9318	-0.00692345	0.222871	-0.0310649	0.975218	1
ENSG00000003137	56603	CYP26B1	cytochrome P450 family 26 subfamily B member 1 [Source:HGNC Symbol;Acc:HGNC:20581]	986.826	0.394622	0.186133	2.12011	0.0339971	1
ENSG00000003147	3382	ICA1	islet cell autoantigen 1 [Source:HGNC Symbol;Acc:HGNC:5343]	54.0647	0.0326531	0.238969	0.136642	0.891314	1
ENSG00000003249	79007	DBNDD1	dysbindin domain containing 1 [Source:HGNC Symbol;Acc:HGNC:28455]	16.6222	0.168561	0.319428	0.527696	0.597711	1
ENSG00000003393	57679	ALS2	alsin Rho guanine nucleotide exchange factor ALS2 [Source:HGNC Symbol;Acc:HGNC:443]	1689.75	0.0102176	0.0625057	0.163466	0.870152	1
ENSG00000003400	843	CASP10	caspase 10 [Source:HGNC Symbol;Acc:HGNC:1500]	117.012	-0.0944334	0.129478	-0.729337	0.465796	1
ENSG00000003402	8837	CFLAR	CASP8 and FADD like apoptosis regulator [Source:HGNC Symbol;Acc:HGNC:1876]	4523.52	-0.0763787	0.0850245	-0.898314	0.369018	1
ENSG00000003436	7035	TFPI	tissue factor pathway inhibitor [Source:HGNC Symbol;Acc:HGNC:11760]	4662.53	-0.0572043	0.160386	-0.356665	0.721342	1
ENSG00000003509	55471	NDUFAF7	NADH:ubiquinone oxidoreductase complex assembly factor 7 [Source:HGNC Symbol;Acc:HGNC:28816]	517.641	0.0261911	0.0889016	0.294608	0.768293	1
ENSG00000003756	10181	RBM5	RNA binding motif protein 5 [Source:HGNC Symbol;Acc:HGNC:9902]	4436.6	-0.0388568	0.0499511	-0.777896	0.43663	1
ENSG00000003987	9108	MTMR7	myotubularin related protein 7 [Source:HGNC Symbol;Acc:HGNC:7454]	50.0387	-0.0780769	0.189048	-0.413	0.679606	1
ENSG00000003989	6542	SLC7A2	solute carrier family 7 member 2 [Source:HGNC Symbol;Acc:HGNC:11060]	1721.51	-0.0879488	0.220861	-0.39821	0.690476	1
ENSG00000004059	381	ARF5	ADP ribosylation factor 5 [Source:HGNC Symbol;Acc:HGNC:658]	3212.12	0.0161243	0.0829218	0.194452	0.845822	1
ENSG00000004139	23098	SARM1	sterile alpha and TIR motif containing 1 [Source:HGNC Symbol;Acc:HGNC:17074]	808.403	-0.0480931	0.0755783	-0.636335	0.524558	1
ENSG00000004142	26073	POLDIP2	DNA polymerase delta interacting protein 2 [Source:HGNC Symbol;Acc:HGNC:23781]	5447.08	0.0137459	0.072103	0.190643	0.848805	1
ENSG00000004399	23129	PLXND1	plexin D1 [Source:HGNC Symbol;Acc:HGNC:9107]	37565.6	0.170646	0.133914	1.27429	0.202559	1
ENSG00000004455	204	AK2	adenylate kinase 2 [Source:HGNC Symbol;Acc:HGNC:362]	5448.73	-0.0560011	0.0609004	-0.919553	0.357807	1
ENSG00000004468	952	CD38	CD38 molecule [Source:HGNC Symbol;Acc:HGNC:1667]	18.1484	-0.0512463	0.429144	-0.119415	0.904947	1
ENSG00000004478	2288	FKBP4	FKBP prolyl isomerase 4 [Source:HGNC Symbol;Acc:HGNC:3720]	4931.3	-0.0577618	0.0820974	-0.703576	0.481697	1
ENSG00000004487	23028	KDM1A	lysine demethylase 1A [Source:HGNC Symbol;Acc:HGNC:29079]	2960.99	-0.0130512	0.0455535	-0.286503	0.774493	1
ENSG00000004534	10180	RBM6	RNA binding motif protein 6 [Source:HGNC Symbol;Acc:HGNC:9903]	3830.66	0.0805478	0.0647904	1.24321	0.213792	1
ENSG00000004660	84254	CAMKK1	calcium/calmodulin dependent protein kinase kinase 1 [Source:HGNC Symbol;Acc:HGNC:1469]	694.764	-0.148968	0.129946	-1.14639	0.251636	1
ENSG00000004700	5965	RECQL	RecQ like helicase [Source:HGNC Symbol;Acc:HGNC:9948]	2920.19	0.126051	0.0768006	1.64128	0.10074	1
ENSG00000004766	55610	VPS50	VPS50 subunit of EARP/GARPII complex [Source:HGNC Symbol;Acc:HGNC:25956]	765.497	-0.042512	0.060657	-0.70086	0.483391	1
ENSG00000004776	126393	HSPB6	heat shock protein family B (small) member 6 [Source:HGNC Symbol;Acc:HGNC:26511]	22184.8	0.0813197	0.152846	0.532038	0.5947	1
ENSG00000004777	115703	ARHGAP33	Rho GTPase activating protein 33 [Source:HGNC Symbol;Acc:HGNC:23085]	80.3137	-0.0630497	0.219719	-0.286956	0.774146	1
ENSG00000004779	4706	NDUFAB1	NADH:ubiquinone oxidoreductase subunit AB1 [Source:HGNC Symbol;Acc:HGNC:7694]	2249.09	-0.00193947	0.095648	-0.0202772	0.983822	1
ENSG00000004799	5166	PDK4	pyruvate dehydrogenase kinase 4 [Source:HGNC Symbol;Acc:HGNC:8812]	61470.4	0.223233	0.113302	1.97025	0.0488097	1
ENSG00000004809	85413	SLC22A16	solute carrier family 22 member 16 [Source:HGNC Symbol;Acc:HGNC:20302]	1.18631	-0.835379	2.23089	-0.37446	0.708062	1
ENSG00000004838	51364	ZMYND10	zinc finger MYND-type containing 10 [Source:HGNC Symbol;Acc:HGNC:19412]	19.3965	-0.589616	0.312034	-1.88959	0.0588127	1
ENSG00000004846	340273	ABCB5	ATP binding cassette subfamily B member 5 [Source:HGNC Symbol;Acc:HGNC:46]	21.0155	0.234198	0.339681	0.689466	0.49053	1
ENSG00000004864	10165	SLC25A13	solute carrier family 25 member 13 [Source:HGNC Symbol;Acc:HGNC:10983]	1833.26	0.084609	0.0737756	1.14684	0.251446	1
ENSG00000004866	7982,93655	ST7	suppression of tumorigenicity 7 [Source:HGNC Symbol;Acc:HGNC:11351]	928.501	-0.039775	0.0488836	-0.813667	0.415835	1
ENSG00000004897	996	CDC27	cell division cycle 27 [Source:HGNC Symbol;Acc:HGNC:1728]	3415.85	0.0130286	0.0750454	0.173609	0.862173	1
ENSG00000004961	3052	HCCS	holocytochrome c synthase [Source:HGNC Symbol;Acc:HGNC:4837]	1526.63	-0.00587409	0.052072	-0.112807	0.910184	1
ENSG00000004975	1856	DVL2	dishevelled segment polarity protein 2 [Source:HGNC Symbol;Acc:HGNC:3086]	3118.19	-0.0286633	0.0576242	-0.497418	0.618894	1
ENSG00000005007	5976	UPF1	UPF1 RNA helicase and ATPase [Source:HGNC Symbol;Acc:HGNC:9962]	4380.55	0.112383	0.0525477	2.13868	0.0324612	1
ENSG00000005020	8935	SKAP2	src kinase associated phosphoprotein 2 [Source:HGNC Symbol;Acc:HGNC:15687]	3731.47	0.00497509	0.0623926	0.0797385	0.936445	1
ENSG00000005022	292	SLC25A5	solute carrier family 25 member 5 [Source:HGNC Symbol;Acc:HGNC:10991]	14558.1	0.0752207	0.0802811	0.936965	0.348776	1
ENSG00000005059	55013	MCUB	mitochondrial calcium uniporter dominant negative subunit beta [Source:HGNC Symbol;Acc:HGNC:26076]	200.265	-0.0222032	0.160759	-0.138115	0.890149	1
ENSG00000005073	3207	HOXA11	homeobox A11 [Source:HGNC Symbol;Acc:HGNC:5101]	17.4494	0.760647	0.413429	1.83985	0.0657904	1
ENSG00000005075	5439	POLR2J	RNA polymerase II subunit J [Source:HGNC Symbol;Acc:HGNC:9197]	1876.3	-0.115387	0.100987	-1.1426	0.253204	1
ENSG00000005100	56919	DHX33	DEAH-box helicase 33 [Source:HGNC Symbol;Acc:HGNC:16718]	1199.7	7.51634e-05	0.0740704	0.00101476	0.99919	1
ENSG00000005108	221981	THSD7A	thrombospondin type 1 domain containing 7A [Source:HGNC Symbol;Acc:HGNC:22207]	253.565	0.0846728	0.24843	0.340832	0.73323	1
ENSG00000005156	3980	LIG3	DNA ligase 3 [Source:HGNC Symbol;Acc:HGNC:6600]	719.558	0.0907434	0.0607923	1.49268	0.135521	1
ENSG00000005175	79657	RPAP3	RNA polymerase II associated protein 3 [Source:HGNC Symbol;Acc:HGNC:26151]	1292.34	-0.0297576	0.0650164	-0.457694	0.647172	1
ENSG00000005187	6296	ACSM3	acyl-CoA synthetase medium chain family member 3 [Source:HGNC Symbol;Acc:HGNC:10522]	155.845	0.0781002	0.181615	0.430031	0.667173	1
ENSG00000005189	81691	REXO5	RNA exonuclease 5 [Source:HGNC Symbol;Acc:HGNC:24661]	81.6517	-0.100434	0.181434	-0.553557	0.579882	1
ENSG00000005194	57019	CIAPIN1	cytokine induced apoptosis inhibitor 1 [Source:HGNC Symbol;Acc:HGNC:28050]	1872.14	0.0510701	0.0794177	0.643058	0.520187	1
ENSG00000005206	56928	SPPL2B	signal peptide peptidase like 2B [Source:HGNC Symbol;Acc:HGNC:30627]	2167.58	-0.0308854	0.0732297	-0.42176	0.6732	1
ENSG00000005238	80256	ATOSB	atos homolog B [Source:HGNC Symbol;Acc:HGNC:25666]	986.663	-0.0402872	0.095571	-0.421542	0.673359	1
ENSG00000005243	51226	COPZ2	COPI coat complex subunit zeta 2 [Source:HGNC Symbol;Acc:HGNC:19356]	1442.49	-0.0412209	0.101974	-0.40423	0.686044	1
ENSG00000005249	5577	PRKAR2B	protein kinase cAMP-dependent type II regulatory subunit beta [Source:HGNC Symbol;Acc:HGNC:9392]	3481.83	0.151174	0.18025	0.838693	0.401641	1
ENSG00000005302	10943	MSL3	MSL complex subunit 3 [Source:HGNC Symbol;Acc:HGNC:7370]	1237.5	-0.096852	0.0732613	-1.32201	0.186166	1
ENSG00000005339	1387	CREBBP	CREB binding protein [Source:HGNC Symbol;Acc:HGNC:2348]	2944.8	0.0688285	0.0882094	0.780285	0.435223	1
ENSG00000005379	9256	TSPOAP1	TSPO associated protein 1 [Source:HGNC Symbol;Acc:HGNC:16831]	28.1189	-0.395922	0.234239	-1.69025	0.0909804	1
ENSG00000005436	6936	GCFC2	GC-rich sequence DNA-binding factor 2 [Source:HGNC Symbol;Acc:HGNC:1317]	883.784	-0.000454827	0.0721207	-0.00630648	0.994968	1
ENSG00000005448	84058	WDR54	WD repeat domain 54 [Source:HGNC Symbol;Acc:HGNC:25770]	286.195	-0.13683	0.149016	-0.918223	0.358502	1
ENSG00000005469	54677	CROT	carnitine O-octanoyltransferase [Source:HGNC Symbol;Acc:HGNC:2366]	413.602	-0.0455148	0.117595	-0.387047	0.698721	1
ENSG00000005471	5244	ABCB4	ATP binding cassette subfamily B member 4 [Source:HGNC Symbol;Acc:HGNC:45]	3.31605	-1.51095	0.992089	-1.523	0.127758	1
ENSG00000005483	55904	KMT2E	lysine methyltransferase 2E (inactive) [Source:HGNC Symbol;Acc:HGNC:18541]	3611.83	-0.0113872	0.0953895	-0.119375	0.904978	1
ENSG00000005486	57414	RHBDD2	rhomboid domain containing 2 [Source:HGNC Symbol;Acc:HGNC:23082]	2306.54	-0.0703017	0.0836031	-0.840898	0.400405	1
ENSG00000005513	30812	SOX8	SRY-box transcription factor 8 [Source:HGNC Symbol;Acc:HGNC:11203]	25.5242	-0.330125	0.390012	-0.846449	0.397302	1
ENSG00000005700	25998	IBTK	inhibitor of Bruton tyrosine kinase [Source:HGNC Symbol;Acc:HGNC:17853]	3381.33	0.102621	0.0953603	1.07614	0.281865	1
ENSG00000005801	7748	ZNF195	zinc finger protein 195 [Source:HGNC Symbol;Acc:HGNC:12986]	643.714	-0.0169616	0.0869721	-0.195024	0.845375	1
ENSG00000005810	23077	MYCBP2	MYC binding protein 2 [Source:HGNC Symbol;Acc:HGNC:23386]	5706.57	0.183445	0.150959	1.2152	0.224291	1
ENSG00000005812	26224	FBXL3	F-box and leucine rich repeat protein 3 [Source:HGNC Symbol;Acc:HGNC:13599]	2578.35	0.0812148	0.0675633	1.20205	0.229342	1
ENSG00000005844	3683	ITGAL	integrin subunit alpha L [Source:HGNC Symbol;Acc:HGNC:6148]	2.10429	2.25582	1.06435	2.11943	0.034054	1
ENSG00000005882	5164	PDK2	pyruvate dehydrogenase kinase 2 [Source:HGNC Symbol;Acc:HGNC:8810]	874.323	0.0302381	0.109398	0.276406	0.782236	1
ENSG00000005884	3675	ITGA3	integrin subunit alpha 3 [Source:HGNC Symbol;Acc:HGNC:6139]	389.851	-0.073352	0.139581	-0.525516	0.599224	1
ENSG00000005889	7543	ZFX	zinc finger protein X-linked [Source:HGNC Symbol;Acc:HGNC:12869]	1781.45	0.0564116	0.0806877	0.699135	0.484468	1
ENSG00000005893	3920	LAMP2	lysosomal associated membrane protein 2 [Source:HGNC Symbol;Acc:HGNC:6501]	16729.3	-0.00922854	0.0606745	-0.152099	0.879109	1
ENSG00000005961	3674	ITGA2B	integrin subunit alpha 2b [Source:HGNC Symbol;Acc:HGNC:6138]	12.8817	0.349421	0.316109	1.10538	0.268995	1
ENSG00000005981	51666	ASB4	ankyrin repeat and SOCS box containing 4 [Source:HGNC Symbol;Acc:HGNC:16009]	4.13433	0.925184	0.709083	1.30476	0.191975	1
ENSG00000006007	51573	GDE1	glycerophosphodiester phosphodiesterase 1 [Source:HGNC Symbol;Acc:HGNC:29644]	5409.55	0.0973194	0.0825455	1.17898	0.238407	1
ENSG00000006015	55049	REX1BD	required for excision 1-B domain containing [Source:HGNC Symbol;Acc:HGNC:26098]	1531.91	-0.129704	0.0805654	-1.60992	0.107416	1
ENSG00000006016	9244	CRLF1	cytokine receptor like factor 1 [Source:HGNC Symbol;Acc:HGNC:2364]	14593.9	-0.0566483	0.129593	-0.437124	0.662022	1
ENSG00000006025	114881	OSBPL7	oxysterol binding protein like 7 [Source:HGNC Symbol;Acc:HGNC:16387]	343.861	-0.00821038	0.154085	-0.0532846	0.957505	1
ENSG00000006042	26022	TMEM98	transmembrane protein 98 [Source:HGNC Symbol;Acc:HGNC:24529]	1698.12	0.0283879	0.107862	0.263189	0.792405	1
ENSG00000006047	51087	YBX2	Y-box binding protein 2 [Source:HGNC Symbol;Acc:HGNC:17948]	13.7057	0.0407056	0.490052	0.0830638	0.933801	1
ENSG00000006062	9020	MAP3K14	mitogen-activated protein kinase kinase kinase 14 [Source:HGNC Symbol;Acc:HGNC:6853]	392.55	-0.231433	0.109729	-2.10914	0.0349327	1
ENSG00000006071	6833	ABCC8	ATP binding cassette subfamily C member 8 [Source:HGNC Symbol;Acc:HGNC:59]	4.86525	0.441156	0.640426	0.688848	0.490919	1
ENSG00000006118	54972	TMEM132A	transmembrane protein 132A [Source:HGNC Symbol;Acc:HGNC:31092]	1672.71	0.0633422	0.111101	0.570129	0.56859	1
ENSG00000006125	163	AP2B1	adaptor related protein complex 2 subunit beta 1 [Source:HGNC Symbol;Acc:HGNC:563]	9784.77	0.0435249	0.0339315	1.28273	0.199586	1
ENSG00000006128	6863	TAC1	tachykinin precursor 1 [Source:HGNC Symbol;Acc:HGNC:11517]	38.3632	0.24587	0.415772	0.591358	0.554281	1
ENSG00000006194	10127	ZNF263	zinc finger protein 263 [Source:HGNC Symbol;Acc:HGNC:13056]	1218.07	-0.0769951	0.0848572	-0.907348	0.364223	1
ENSG00000006210	6376	CX3CL1	C-X3-C motif chemokine ligand 1 [Source:HGNC Symbol;Acc:HGNC:10647]	41.5067	-0.534607	0.347954	-1.53643	0.124433	1
ENSG00000006282	64847	SPATA20	spermatogenesis associated 20 [Source:HGNC Symbol;Acc:HGNC:26125]	2231.56	0.00546419	0.0767195	0.071223	0.94322	1
ENSG00000006283	8913	CACNA1G	calcium voltage-gated channel subunit alpha1 G [Source:HGNC Symbol;Acc:HGNC:1394]	544.714	-0.0345834	0.183277	-0.188695	0.850332	1
ENSG00000006327	51330	TNFRSF12A	TNF receptor superfamily member 12A [Source:HGNC Symbol;Acc:HGNC:18152]	1409.65	-0.31197	0.161471	-1.93205	0.0533531	1
ENSG00000006432	4293	MAP3K9	mitogen-activated protein kinase kinase kinase 9 [Source:HGNC Symbol;Acc:HGNC:6861]	38.0509	0.806552	0.368484	2.18884	0.0286087	1
ENSG00000006451	5898	RALA	RAS like proto-oncogene A [Source:HGNC Symbol;Acc:HGNC:9839]	5022.71	0.0147376	0.0774518	0.190281	0.849089	1
ENSG00000006453	55971	BAIAP2L1	BAR/IMD domain containing adaptor protein 2 like 1 [Source:HGNC Symbol;Acc:HGNC:21649]	124.927	-0.0268049	0.140955	-0.190166	0.849179	1
ENSG00000006459	80853	KDM7A	lysine demethylase 7A [Source:HGNC Symbol;Acc:HGNC:22224]	1858.93	-0.0249497	0.187408	-0.133131	0.89409	1
ENSG00000006468	2115	ETV1	ETS variant transcription factor 1 [Source:HGNC Symbol;Acc:HGNC:3490]	906.84	0.0704399	0.180942	0.389296	0.697057	1
ENSG00000006530	55750	AGK	acylglycerol kinase [Source:HGNC Symbol;Acc:HGNC:21869]	1284.77	0.0721728	0.0553067	1.30496	0.191908	1
ENSG00000006534	221	ALDH3B1	aldehyde dehydrogenase 3 family member B1 [Source:HGNC Symbol;Acc:HGNC:410]	753.943	-0.0480976	0.0792965	-0.606555	0.544147	1
ENSG00000006576	57157	PHTF2	putative homeodomain transcription factor 2 [Source:HGNC Symbol;Acc:HGNC:13411]	1151.37	0.0380028	0.08652	0.439238	0.660489	1
ENSG00000006606	10344	CCL26	C-C motif chemokine ligand 26 [Source:HGNC Symbol;Acc:HGNC:10625]	31.5521	-0.650341	0.409904	-1.58657	0.11261	1
ENSG00000006607	9855	FARP2	FERM, ARH/RhoGEF and pleckstrin domain protein 2 [Source:HGNC Symbol;Acc:HGNC:16460]	1534.68	-0.0463639	0.0715498	-0.647995	0.516988	1
ENSG00000006625	79017	GGCT	gamma-glutamylcyclotransferase [Source:HGNC Symbol;Acc:HGNC:21705]	2145.5	-0.0422319	0.0816951	-0.516946	0.605194	1
ENSG00000006634	10926	DBF4	DBF4-CDC7 kinase regulatory subunit [Source:HGNC Symbol;Acc:HGNC:17364]	549.353	0.121903	0.0895974	1.36056	0.173652	1
ENSG00000006638	6915	TBXA2R	thromboxane A2 receptor [Source:HGNC Symbol;Acc:HGNC:11608]	28.605	-0.305712	0.225971	-1.35288	0.176093	1
ENSG00000006652	3475	IFRD1	interferon related developmental regulator 1 [Source:HGNC Symbol;Acc:HGNC:5456]	4727.12	-0.0333926	0.0930269	-0.358957	0.719628	1
ENSG00000006695	1352	COX10	cytochrome c oxidase assembly factor heme A:farnesyltransferase COX10 [Source:HGNC Symbol;Acc:HGNC:2260]	988.283	0.0302021	0.0832171	0.362931	0.716656	1
ENSG00000006704	9569	GTF2IRD1	GTF2I repeat domain containing 1 [Source:HGNC Symbol;Acc:HGNC:4661]	1032.23	-0.014622	0.0823023	-0.177662	0.858989	1
ENSG00000006712	54623	PAF1	PAF1 homolog, Paf1/RNA polymerase II complex component [Source:HGNC Symbol;Acc:HGNC:25459]	1792.69	0.0265142	0.064015	0.414188	0.678737	1
ENSG00000006715	27072	VPS41	VPS41 subunit of HOPS complex [Source:HGNC Symbol;Acc:HGNC:12713]	2391.91	0.00716294	0.0569319	0.125816	0.899878	1
ENSG00000006740	9912	ARHGAP44	Rho GTPase activating protein 44 [Source:HGNC Symbol;Acc:HGNC:29096]	207.886	0.214274	0.127983	1.67423	0.0940844	1
ENSG00000006744	60528	ELAC2	elaC ribonuclease Z 2 [Source:HGNC Symbol;Acc:HGNC:14198]	2610.61	0.0564015	0.081461	0.692375	0.488702	1
ENSG00000006747	85477	SCIN	scinderin [Source:HGNC Symbol;Acc:HGNC:21695]	10.3526	-0.718076	0.489586	-1.4667	0.142458	1
ENSG00000006756	414	ARSD	arylsulfatase D [Source:HGNC Symbol;Acc:HGNC:717]	721.788	0.0701931	0.0806152	0.870718	0.383908	1
ENSG00000006757	8228	PNPLA4	patatin like phospholipase domain containing 4 [Source:HGNC Symbol;Acc:HGNC:24887]	656.465	-0.00238939	0.0648238	-0.0368597	0.970597	1
ENSG00000006831	79602	ADIPOR2	adiponectin receptor 2 [Source:HGNC Symbol;Acc:HGNC:24041]	3527.24	0.0698612	0.0837297	0.834365	0.404075	1
ENSG00000006837	51265	CDKL3	cyclin dependent kinase like 3 [Source:HGNC Symbol;Acc:HGNC:15483]	97.2294	0.0408981	0.139638	0.292887	0.769608	1
ENSG00000007038	10942	PRSS21	serine protease 21 [Source:HGNC Symbol;Acc:HGNC:9485]	16.0443	0.426439	0.595319	0.716319	0.473794	1
ENSG00000007047	57787	MARK4	microtubule affinity regulating kinase 4 [Source:HGNC Symbol;Acc:HGNC:13538]	1681.54	0.0133363	0.0709392	0.187996	0.85088	1
ENSG00000007080	115098	CCDC124	coiled-coil domain containing 124 [Source:HGNC Symbol;Acc:HGNC:25171]	2875.3	-0.0120625	0.090748	-0.132924	0.894254	1
ENSG00000007168	5048	PAFAH1B1	platelet activating factor acetylhydrolase 1b regulatory subunit 1 [Source:HGNC Symbol;Acc:HGNC:8574]	6216.69	0.0554324	0.0695779	0.796695	0.425628	1
ENSG00000007171	4843	NOS2	nitric oxide synthase 2 [Source:HGNC Symbol;Acc:HGNC:7873]	6.73269	0.297483	0.458626	0.648639	0.516572	1
ENSG00000007174	1770	DNAH9	dynein axonemal heavy chain 9 [Source:HGNC Symbol;Acc:HGNC:2953]	9.65747	0.325525	0.516944	0.629709	0.528885	1
ENSG00000007202	9703	BLTP2	bridge-like lipid transfer protein family member 2 [Source:HGNC Symbol;Acc:HGNC:28960]	7412.32	0.0928925	0.0389065	2.38758	0.0169595	1
ENSG00000007237	8522	GAS7	growth arrest specific 7 [Source:HGNC Symbol;Acc:HGNC:4169]	4548.7	-0.0984825	0.155809	-0.632072	0.52734	1
ENSG00000007255	79090	TRAPPC6A	trafficking protein particle complex subunit 6A [Source:HGNC Symbol;Acc:HGNC:23069]	547.189	0.0464151	0.0873179	0.531565	0.595027	1
ENSG00000007264	4145	MATK	megakaryocyte-associated tyrosine kinase [Source:HGNC Symbol;Acc:HGNC:6906]	10.7765	0.159345	0.587434	0.271256	0.786194	1
ENSG00000007314	6329	SCN4A	sodium voltage-gated channel alpha subunit 4 [Source:HGNC Symbol;Acc:HGNC:10591]	177.442	0.19632	0.500239	0.392452	0.694724	1
ENSG00000007341	54879	ST7L	suppression of tumorigenicity 7 like [Source:HGNC Symbol;Acc:HGNC:18441]	765.571	0.0181064	0.0698659	0.259159	0.795512	1
ENSG00000007350	8277	TKTL1	transketolase like 1 [Source:HGNC Symbol;Acc:HGNC:11835]	6.95804	-0.315938	0.433022	-0.729613	0.465627	1
ENSG00000007376	113000	RPUSD1	RNA pseudouridine synthase domain containing 1 [Source:HGNC Symbol;Acc:HGNC:14173]	741.782	-0.021782	0.0994112	-0.21911	0.826564	1
ENSG00000007384	64285	RHBDF1	rhomboid 5 homolog 1 [Source:HGNC Symbol;Acc:HGNC:20561]	1797.65	-0.0352152	0.162452	-0.216773	0.828385	1
ENSG00000007392	55692	LUC7L	LUC7 like [Source:HGNC Symbol;Acc:HGNC:6723]	1842.49	-0.034092	0.0783385	-0.435188	0.663426	1
ENSG00000007402	9254	CACNA2D2	calcium voltage-gated channel auxiliary subunit alpha2delta 2 [Source:HGNC Symbol;Acc:HGNC:1400]	19.5353	-0.253115	0.300637	-0.84193	0.399827	1
ENSG00000007516	8938	BAIAP3	BAI1 associated protein 3 [Source:HGNC Symbol;Acc:HGNC:948]	21.9409	-0.445049	0.251654	-1.76849	0.0769783	1
ENSG00000007520	115939	TSR3	TSR3 ribosome maturation factor [Source:HGNC Symbol;Acc:HGNC:14175]	2204.8	-0.0532568	0.096994	-0.549074	0.582955	1
ENSG00000007541	9091	PIGQ	phosphatidylinositol glycan anchor biosynthesis class Q [Source:HGNC Symbol;Acc:HGNC:14135]	2575	-0.0251992	0.0838225	-0.300626	0.7637	1
ENSG00000007545	57585	CRAMP1	cramped chromatin regulator homolog 1 [Source:HGNC Symbol;Acc:HGNC:14122]	1135.53	0.0352741	0.0896652	0.393398	0.694026	1
ENSG00000007866	7005	TEAD3	TEA domain transcription factor 3 [Source:HGNC Symbol;Acc:HGNC:11716]	1401.91	0.0325823	0.0730689	0.445912	0.655661	1
ENSG00000007923	55735	DNAJC11	DnaJ heat shock protein family (Hsp40) member C11 [Source:HGNC Symbol;Acc:HGNC:25570]	3124.19	0.00929225	0.0538299	0.172623	0.862948	1
ENSG00000007933	2328	FMO3	flavin containing dimethylaniline monoxygenase 3 [Source:HGNC Symbol;Acc:HGNC:3771]	129.575	0.0290563	0.207442	0.14007	0.888605	1
ENSG00000007944	29116	MYLIP	myosin regulatory light chain interacting protein [Source:HGNC Symbol;Acc:HGNC:21155]	1358.72	0.0587262	0.169117	0.347252	0.728402	1
ENSG00000008018	5689	PSMB1	proteasome 20S subunit beta 1 [Source:HGNC Symbol;Acc:HGNC:9537]	6285.33	-0.0521904	0.0719647	-0.725223	0.468315	1
ENSG00000008056	6853	SYN1	synapsin I [Source:HGNC Symbol;Acc:HGNC:11494]	13.8446	0.10328	0.345616	0.298829	0.765071	1
ENSG00000008083	3720	JARID2	jumonji and AT-rich interaction domain containing 2 [Source:HGNC Symbol;Acc:HGNC:6196]	900.007	-0.0762102	0.0986156	-0.772801	0.43964	1
ENSG00000008086	6792	CDKL5	cyclin dependent kinase like 5 [Source:HGNC Symbol;Acc:HGNC:11411]	352.804	0.179155	0.157547	1.13715	0.255474	1
ENSG00000008118	57172	CAMK1G	calcium/calmodulin dependent protein kinase IG [Source:HGNC Symbol;Acc:HGNC:14585]	12.8869	0.0798285	0.472058	0.169108	0.865712	1
ENSG00000008128	728642	CDK11A	cyclin dependent kinase 11A [Source:HGNC Symbol;Acc:HGNC:1730]	1288.98	-0.0296431	0.0664336	-0.446207	0.655448	1
ENSG00000008130	65220	NADK	NAD kinase [Source:HGNC Symbol;Acc:HGNC:29831]	4057.76	0.0386177	0.0731905	0.527633	0.597754	1
ENSG00000008197	83741	TFAP2D	transcription factor AP-2 delta [Source:HGNC Symbol;Acc:HGNC:15581]	8.38508	0.324039	0.722536	0.448474	0.653811	1
ENSG00000008226	9940	DLEC1	DLEC1 cilia and flagella associated protein [Source:HGNC Symbol;Acc:HGNC:2899]	22.9127	0.277656	0.316151	0.878238	0.379815	1
ENSG00000008256	9265	CYTH3	cytohesin 3 [Source:HGNC Symbol;Acc:HGNC:9504]	2757.06	0.0337305	0.0499343	0.675498	0.49936	1
ENSG00000008277	53616	ADAM22	ADAM metallopeptidase domain 22 [Source:HGNC Symbol;Acc:HGNC:201]	152.944	0.214887	0.160373	1.33992	0.180271	1
ENSG00000008282	6856	SYPL1	synaptophysin like 1 [Source:HGNC Symbol;Acc:HGNC:11507]	5543.92	-0.00272108	0.0487777	-0.0557854	0.955513	1
ENSG00000008283	1534	CYB561	cytochrome b561 [Source:HGNC Symbol;Acc:HGNC:2571]	912.536	-0.0245176	0.0776402	-0.315785	0.752166	1
ENSG00000008294	9043	SPAG9	sperm associated antigen 9 [Source:HGNC Symbol;Acc:HGNC:14524]	7845.8	-0.00688762	0.0829215	-0.0830619	0.933802	1
ENSG00000008300	1951	CELSR3	cadherin EGF LAG seven-pass G-type receptor 3 [Source:HGNC Symbol;Acc:HGNC:3230]	88.0992	0.0814261	0.164893	0.493812	0.621439	1
ENSG00000008311	10157	AASS	aminoadipate-semialdehyde synthase [Source:HGNC Symbol;Acc:HGNC:17366]	3120.94	0.0940119	0.129237	0.72744	0.466957	1
ENSG00000008323	55200	PLEKHG6	pleckstrin homology and RhoGEF domain containing G6 [Source:HGNC Symbol;Acc:HGNC:25562]	238.756	-0.12972	0.260721	-0.497543	0.618806	1
ENSG00000008324	51188	SS18L2	SS18 like 2 [Source:HGNC Symbol;Acc:HGNC:15593]	663.402	-0.0359085	0.0984618	-0.364694	0.71534	1
ENSG00000008382	84954	MPND	MPN domain containing [Source:HGNC Symbol;Acc:HGNC:25934]	376.814	-0.0247358	0.113194	-0.218525	0.82702	1
ENSG00000008394	4257	MGST1	microsomal glutathione S-transferase 1 [Source:HGNC Symbol;Acc:HGNC:7061]	85515.6	0.0896174	0.0976573	0.917672	0.358791	1
ENSG00000008405	1407	CRY1	cryptochrome circadian regulator 1 [Source:HGNC Symbol;Acc:HGNC:2384]	1029.59	0.0511995	0.0905247	0.565586	0.571675	1
ENSG00000008441	4784	NFIX	nuclear factor I X [Source:HGNC Symbol;Acc:HGNC:7788]	8464.44	0.118399	0.0950527	1.24561	0.212906	1
ENSG00000008513	6482	ST3GAL1	ST3 beta-galactoside alpha-2,3-sialyltransferase 1 [Source:HGNC Symbol;Acc:HGNC:10862]	6023.7	0.0779845	0.0811884	0.960537	0.336785	1
ENSG00000008516	64386	MMP25	matrix metallopeptidase 25 [Source:HGNC Symbol;Acc:HGNC:14246]	6.65028	-0.870929	0.557799	-1.56137	0.118437	1
ENSG00000008517	9235	IL32	interleukin 32 [Source:HGNC Symbol;Acc:HGNC:16830]	33.6183	-0.952013	0.310946	-3.06166	0.00220111	1
ENSG00000008710	5310	PKD1	polycystin 1, transient receptor potential channel interacting [Source:HGNC Symbol;Acc:HGNC:9008]	7731.69	0.0722546	0.0978562	0.738376	0.460286	1
ENSG00000008735	23542	MAPK8IP2	mitogen-activated protein kinase 8 interacting protein 2 [Source:HGNC Symbol;Acc:HGNC:6883]	174.178	-0.157691	0.133316	-1.18284	0.236874	1
ENSG00000008838	9862	MED24	mediator complex subunit 24 [Source:HGNC Symbol;Acc:HGNC:22963]	2285.54	-0.0281208	0.0536834	-0.523826	0.600399	1
ENSG00000008853	23221	RHOBTB2	Rho related BTB domain containing 2 [Source:HGNC Symbol;Acc:HGNC:18756]	1030.74	0.0667642	0.0657245	1.01582	0.309716	1
ENSG00000008869	54497	HEATR5B	HEAT repeat containing 5B [Source:HGNC Symbol;Acc:HGNC:29273]	1124.79	0.0427968	0.0635523	0.673411	0.500686	1
ENSG00000008952	7095	SEC62	SEC62 homolog, preprotein translocation factor [Source:HGNC Symbol;Acc:HGNC:11846]	12233.8	0.049722	0.0354017	1.40451	0.160167	1
ENSG00000008988	6224	RPS20	ribosomal protein S20 [Source:HGNC Symbol;Acc:HGNC:10405]	36599.9	-0.0278495	0.0959375	-0.290288	0.771596	1
ENSG00000009307	7812	CSDE1	cold shock domain containing E1 [Source:HGNC Symbol;Acc:HGNC:29905]	28292.8	0.0601477	0.0530227	1.13438	0.256637	1
ENSG00000009335	9690	UBE3C	ubiquitin protein ligase E3C [Source:HGNC Symbol;Acc:HGNC:16803]	5032.93	0.0661581	0.039629	1.66944	0.0950309	1
ENSG00000009413	5980	REV3L	REV3 like, DNA directed polymerase zeta catalytic subunit [Source:HGNC Symbol;Acc:HGNC:9968]	7798.43	0.0894066	0.177676	0.5032	0.614824	1
ENSG00000009694	10178	TENM1	teneurin transmembrane protein 1 [Source:HGNC Symbol;Acc:HGNC:8117]	2.33003	1.42324	1.19782	1.1882	0.234756	1
ENSG00000009724	10747	MASP2	MBL associated serine protease 2 [Source:HGNC Symbol;Acc:HGNC:6902]	92.8964	-0.0242926	0.227841	-0.106621	0.91509	1
ENSG00000009780	199870	FAM76A	family with sequence similarity 76 member A [Source:HGNC Symbol;Acc:HGNC:28530]	599.908	-0.00623397	0.0745147	-0.0836609	0.933326	1
ENSG00000009790	80342	TRAF3IP3	TRAF3 interacting protein 3 [Source:HGNC Symbol;Acc:HGNC:30766]	22.6725	0.0834359	0.335604	0.248614	0.803659	1
ENSG00000009830	29954	POMT2	protein O-mannosyltransferase 2 [Source:HGNC Symbol;Acc:HGNC:19743]	1695.46	0.0119415	0.0653814	0.182644	0.855077	1
ENSG00000009844	51534	VTA1	vesicle trafficking 1 [Source:HGNC Symbol;Acc:HGNC:20954]	2310.84	0.0237044	0.0518164	0.45747	0.647333	1
ENSG00000009950	51085	MLXIPL	MLX interacting protein like [Source:HGNC Symbol;Acc:HGNC:12744]	2937.07	0.0292214	0.302402	0.096631	0.923019	1
ENSG00000009954	9031	BAZ1B	bromodomain adjacent to zinc finger domain 1B [Source:HGNC Symbol;Acc:HGNC:961]	6610.01	0.0680145	0.0691295	0.983871	0.325179	1
ENSG00000010017	10048	RANBP9	RAN binding protein 9 [Source:HGNC Symbol;Acc:HGNC:13727]	2811.59	0.0673976	0.0538801	1.25088	0.210978	1
ENSG00000010030	51513	ETV7	ETS variant transcription factor 7 [Source:HGNC Symbol;Acc:HGNC:18160]	36.8964	-0.301224	0.259691	-1.15993	0.246076	1
ENSG00000010072	83932	SPRTN	SprT-like N-terminal domain [Source:HGNC Symbol;Acc:HGNC:25356]	629.224	0.0919746	0.0720291	1.27691	0.201634	1
ENSG00000010165	51603	METTL13	methyltransferase 13, eEF1A N-terminus and K55 [Source:HGNC Symbol;Acc:HGNC:24248]	1703.73	0.00197477	0.0623003	0.0316976	0.974713	1
ENSG00000010219	8798	DYRK4	dual specificity tyrosine phosphorylation regulated kinase 4 [Source:HGNC Symbol;Acc:HGNC:3095]	272.698	-0.11666	0.117219	-0.995231	0.319624	1
ENSG00000010244	7756	ZNF207	zinc finger protein 207 [Source:HGNC Symbol;Acc:HGNC:12998]	5840	0.0219213	0.0484546	0.45241	0.650973	1
ENSG00000010256	7384	UQCRC1	ubiquinol-cytochrome c reductase core protein 1 [Source:HGNC Symbol;Acc:HGNC:12585]	6669.41	0.0395596	0.0838953	0.471535	0.637259	1
ENSG00000010270	83930	STARD3NL	STARD3 N-terminal like [Source:HGNC Symbol;Acc:HGNC:19169]	1646.27	-0.0177235	0.0834888	-0.212286	0.831884	1
ENSG00000010278	928	CD9	CD9 molecule [Source:HGNC Symbol;Acc:HGNC:1709]	1078.13	-0.0676713	0.14069	-0.480997	0.630518	1
ENSG00000010292	9918	NCAPD2	non-SMC condensin I complex subunit D2 [Source:HGNC Symbol;Acc:HGNC:24305]	1720.75	0.0594085	0.0427288	1.39036	0.164419	1
ENSG00000010295	25900	IFFO1	intermediate filament family orphan 1 [Source:HGNC Symbol;Acc:HGNC:24970]	1041.77	-0.0570446	0.088915	-0.641564	0.521156	1
ENSG00000010310	2696	GIPR	gastric inhibitory polypeptide receptor [Source:HGNC Symbol;Acc:HGNC:4271]	363.545	0.139861	0.460744	0.303554	0.761468	1
ENSG00000010318	51533	PHF7	PHD finger protein 7 [Source:HGNC Symbol;Acc:HGNC:18458]	260.895	0.0419824	0.11094	0.378426	0.705114	1
ENSG00000010319	56920	SEMA3G	semaphorin 3G [Source:HGNC Symbol;Acc:HGNC:30400]	437.15	0.0892083	0.388239	0.229777	0.818265	1
ENSG00000010322	11188	NISCH	nischarin [Source:HGNC Symbol;Acc:HGNC:18006]	3593.56	-0.0658258	0.0635327	-1.03609	0.300159	1
ENSG00000010327	23166	STAB1	stabilin 1 [Source:HGNC Symbol;Acc:HGNC:18628]	5.01195	-1.55894	0.689232	-2.26185	0.0237068	1
ENSG00000010361	80199	FUZ	fuzzy planar cell polarity protein [Source:HGNC Symbol;Acc:HGNC:26219]	664.163	0.0699504	0.10079	0.694021	0.487669	1
ENSG00000010379	6540	SLC6A13	solute carrier family 6 member 13 [Source:HGNC Symbol;Acc:HGNC:11046]	13.5443	-0.329197	0.485812	-0.677622	0.498011	1
ENSG00000010404	3423	IDS	iduronate 2-sulfatase [Source:HGNC Symbol;Acc:HGNC:5389]	2706.35	-0.120513	0.112012	-1.0759	0.281972	1
ENSG00000010438	5646	PRSS3	serine protease 3 [Source:HGNC Symbol;Acc:HGNC:9486]	30.2773	0.399521	0.314179	1.27163	0.203504	1
ENSG00000010539	7752	ZNF200	zinc finger protein 200 [Source:HGNC Symbol;Acc:HGNC:12993]	341.931	-0.00249077	0.0901204	-0.0276382	0.977951	1
ENSG00000010610	920	CD4	CD4 molecule [Source:HGNC Symbol;Acc:HGNC:1678]	29.009	0.209951	0.289298	0.725726	0.468006	1
ENSG00000010626	10233	LRRC23	leucine rich repeat containing 23 [Source:HGNC Symbol;Acc:HGNC:19138]	362.599	-0.0697851	0.0950081	-0.734518	0.462633	1
ENSG00000010704	3077	HFE	homeostatic iron regulator [Source:HGNC Symbol;Acc:HGNC:4886]	478.828	-0.181443	0.129755	-1.39835	0.162007	1
ENSG00000010803	22955	SCMH1	Scm polycomb group protein homolog 1 [Source:HGNC Symbol;Acc:HGNC:19003]	904.713	-0.0234034	0.0930071	-0.25163	0.801327	1
ENSG00000010810	2534	FYN	FYN proto-oncogene, Src family tyrosine kinase [Source:HGNC Symbol;Acc:HGNC:4037]	9254.99	0.0477157	0.0955751	0.499248	0.617605	1
ENSG00000010818	3097	HIVEP2	HIVEP zinc finger 2 [Source:HGNC Symbol;Acc:HGNC:4921]	1881.04	0.186203	0.135922	1.36993	0.17071	1
ENSG00000010932	2326	FMO1	flavin containing dimethylaniline monoxygenase 1 [Source:HGNC Symbol;Acc:HGNC:3769]	2.48694	-0.0847479	1.04547	-0.0810624	0.935392	1
ENSG00000011007	6924	ELOA	elongin A [Source:HGNC Symbol;Acc:HGNC:11620]	3488.44	0.0402599	0.0635656	0.633361	0.526498	1
ENSG00000011009	11313	LYPLA2	lysophospholipase 2 [Source:HGNC Symbol;Acc:HGNC:6738]	1265.22	0.0184843	0.0872638	0.21182	0.832247	1
ENSG00000011021	1185	CLCN6	chloride voltage-gated channel 6 [Source:HGNC Symbol;Acc:HGNC:2024]	2202.74	0.0392344	0.112631	0.348344	0.727582	1
ENSG00000011028	9902	MRC2	mannose receptor C-type 2 [Source:HGNC Symbol;Acc:HGNC:16875]	14068.4	0.101356	0.201438	0.503164	0.614849	1
ENSG00000011052	654364	NME1-NME2	NME1-NME2 readthrough [Source:HGNC Symbol;Acc:HGNC:33531]	309.926	0.0959656	0.125811	0.762778	0.445596	1
ENSG00000011105	10867	TSPAN9	tetraspanin 9 [Source:HGNC Symbol;Acc:HGNC:21640]	1404.61	0.0494327	0.137149	0.360431	0.718525	1
ENSG00000011114	55727	BTBD7	BTB domain containing 7 [Source:HGNC Symbol;Acc:HGNC:18269]	1808.67	0.133193	0.0948561	1.40415	0.160273	1
ENSG00000011132	9546	APBA3	amyloid beta precursor protein binding family A member 3 [Source:HGNC Symbol;Acc:HGNC:580]	744.858	0.0301343	0.0853136	0.353218	0.723925	1
ENSG00000011143	54903	MKS1	MKS transition zone complex subunit 1 [Source:HGNC Symbol;Acc:HGNC:7121]	437.396	-0.0551663	0.0821688	-0.671377	0.50198	1
ENSG00000011198	51099	ABHD5	abhydrolase domain containing 5, lysophosphatidic acid acyltransferase [Source:HGNC Symbol;Acc:HGNC:21396]	2853.88	0.0968661	0.0849754	1.13993	0.254315	1
ENSG00000011201	3730	ANOS1	anosmin 1 [Source:HGNC Symbol;Acc:HGNC:6211]	39.3537	-0.266889	0.408799	-0.652861	0.513846	1
ENSG00000011243	26993	AKAP8L	A-kinase anchoring protein 8 like [Source:HGNC Symbol;Acc:HGNC:29857]	3526.05	-0.0060301	0.0612527	-0.0984463	0.921578	1
ENSG00000011258	54799	MBTD1	mbt domain containing 1 [Source:HGNC Symbol;Acc:HGNC:19866]	879.65	-0.0250708	0.0996808	-0.25151	0.80142	1
ENSG00000011260	51096	UTP18	UTP18 small subunit processome component [Source:HGNC Symbol;Acc:HGNC:24274]	1397.93	-0.0255649	0.0708062	-0.361054	0.718059	1
ENSG00000011275	54476	RNF216	ring finger protein 216 [Source:HGNC Symbol;Acc:HGNC:21698]	2679.24	0.0392127	0.0401045	0.977763	0.328192	1
ENSG00000011295	54902	TTC19	tetratricopeptide repeat domain 19 [Source:HGNC Symbol;Acc:HGNC:26006]	1777.12	0.0167068	0.0530202	0.315102	0.752684	1
ENSG00000011304	5725	PTBP1	polypyrimidine tract binding protein 1 [Source:HGNC Symbol;Acc:HGNC:9583]	7649.27	-0.058223	0.0523329	-1.11255	0.265902	1
ENSG00000011332	8193	DPF1	double PHD fingers 1 [Source:HGNC Symbol;Acc:HGNC:20225]	20.6591	0.0852103	0.300602	0.283465	0.77682	1
ENSG00000011347	9066	SYT7	synaptotagmin 7 [Source:HGNC Symbol;Acc:HGNC:11514]	194.034	-0.156389	0.302735	-0.516586	0.605445	1
ENSG00000011376	23395	LARS2	leucyl-tRNA synthetase 2, mitochondrial [Source:HGNC Symbol;Acc:HGNC:17095]	1040.48	0.0633713	0.0708623	0.894287	0.371168	1
ENSG00000011405	5286	PIK3C2A	phosphatidylinositol-4-phosphate 3-kinase catalytic subunit type 2 alpha [Source:HGNC Symbol;Acc:HGNC:8971]	3053.73	0.107729	0.115881	0.92966	0.352547	1
ENSG00000011422	5329	PLAUR	plasminogen activator, urokinase receptor [Source:HGNC Symbol;Acc:HGNC:9053]	713.478	-0.237542	0.220108	-1.0792	0.280497	1
ENSG00000011426	54443	ANLN	anillin, actin binding protein [Source:HGNC Symbol;Acc:HGNC:14082]	40.894	-0.310452	0.230531	-1.34668	0.178084	1
ENSG00000011451	58525	WIZ	WIZ zinc finger [Source:HGNC Symbol;Acc:HGNC:30917]	2662.51	0.0708711	0.0673241	1.05269	0.292485	1
ENSG00000011454	23637	RABGAP1	RAB GTPase activating protein 1 [Source:HGNC Symbol;Acc:HGNC:17155]	2693.89	0.0556577	0.0438015	1.27068	0.203842	1
ENSG00000011465	1634	DCN	decorin [Source:HGNC Symbol;Acc:HGNC:2705]	64066.6	0.209125	0.13877	1.50699	0.131814	1
ENSG00000011478	54814	QPCTL	glutaminyl-peptide cyclotransferase like [Source:HGNC Symbol;Acc:HGNC:25952]	414.439	0.0389953	0.126958	0.307152	0.758728	1
ENSG00000011485	5536	PPP5C	protein phosphatase 5 catalytic subunit [Source:HGNC Symbol;Acc:HGNC:9322]	2650.13	-0.0224711	0.0739847	-0.303727	0.761336	1
ENSG00000011523	23177	CEP68	centrosomal protein 68 [Source:HGNC Symbol;Acc:HGNC:29076]	2502.28	0.0372162	0.067292	0.553054	0.580226	1
ENSG00000011566	8491	MAP4K3	mitogen-activated protein kinase kinase kinase kinase 3 [Source:HGNC Symbol;Acc:HGNC:6865]	1117.49	0.0036656	0.0786299	0.0466185	0.962817	1
ENSG00000011590	27033	ZBTB32	zinc finger and BTB domain containing 32 [Source:HGNC Symbol;Acc:HGNC:16763]	6.27776	0.00887666	0.614899	0.014436	0.988482	1
ENSG00000011638	57146	LDAF1	lipid droplet assembly factor 1 [Source:HGNC Symbol;Acc:HGNC:30136]	1091.92	-0.0402348	0.100468	-0.400474	0.688807	1
ENSG00000012048	672	BRCA1	BRCA1 DNA repair associated [Source:HGNC Symbol;Acc:HGNC:1100]	222.4	-0.189928	0.144908	-1.31068	0.189966	1
ENSG00000012061	2067	ERCC1	ERCC excision repair 1, endonuclease non-catalytic subunit [Source:HGNC Symbol;Acc:HGNC:3433]	2812.85	-0.070204	0.0856825	-0.81935	0.412587	1
ENSG00000012124	933	CD22	CD22 molecule [Source:HGNC Symbol;Acc:HGNC:1643]	12.3988	0.0728152	0.433005	0.168163	0.866455	1
ENSG00000012171	7869	SEMA3B	semaphorin 3B [Source:HGNC Symbol;Acc:HGNC:10724]	226.671	0.0353426	0.118164	0.299098	0.764866	1
ENSG00000012174	51360	MBTPS2	membrane bound transcription factor peptidase, site 2 [Source:HGNC Symbol;Acc:HGNC:15455]	2081.55	-0.027324	0.0520233	-0.525226	0.599426	1
ENSG00000012211	4007	PRICKLE3	prickle planar cell polarity protein 3 [Source:HGNC Symbol;Acc:HGNC:6645]	412.469	-0.0232429	0.0831853	-0.279411	0.77993	1
ENSG00000012223	4057	LTF	lactotransferrin [Source:HGNC Symbol;Acc:HGNC:6720]	16.8367	0.533739	0.644003	0.828783	0.407227	1
ENSG00000012232	2137	EXTL3	exostosin like glycosyltransferase 3 [Source:HGNC Symbol;Acc:HGNC:3518]	2210.94	0.0794051	0.0806762	0.984244	0.324996	1
ENSG00000012504	9971	NR1H4	nuclear receptor subfamily 1 group H member 4 [Source:HGNC Symbol;Acc:HGNC:7967]	14.3127	-0.168916	0.572868	-0.29486	0.768101	1
ENSG00000012660	60481	ELOVL5	ELOVL fatty acid elongase 5 [Source:HGNC Symbol;Acc:HGNC:21308]	23567.7	0.172803	0.112061	1.54205	0.123063	1
ENSG00000012817	8284	KDM5D	lysine demethylase 5D [Source:HGNC Symbol;Acc:HGNC:11115]	824.926	0.0859169	0.1149	0.74775	0.454611	1
ENSG00000012822	57658	CALCOCO1	calcium binding and coiled-coil domain 1 [Source:HGNC Symbol;Acc:HGNC:29306]	4807.14	0.0161626	0.0768364	0.210351	0.833394	1
ENSG00000012963	55148	UBR7	ubiquitin protein ligase E3 component n-recognin 7 [Source:HGNC Symbol;Acc:HGNC:20344]	1283.04	0.0449217	0.0893396	0.502819	0.615091	1
ENSG00000012983	11183	MAP4K5	mitogen-activated protein kinase kinase kinase kinase 5 [Source:HGNC Symbol;Acc:HGNC:6867]	2065.37	0.0108629	0.0810531	0.134022	0.893385	1
ENSG00000013016	30845	EHD3	EH domain containing 3 [Source:HGNC Symbol;Acc:HGNC:3244]	345.478	0.0414325	0.170888	0.242454	0.808428	1
ENSG00000013275	5704	PSMC4	proteasome 26S subunit, ATPase 4 [Source:HGNC Symbol;Acc:HGNC:9551]	3452.17	-0.00422154	0.070577	-0.0598146	0.952303	1
ENSG00000013288	23324	MAN2B2	mannosidase alpha class 2B member 2 [Source:HGNC Symbol;Acc:HGNC:29623]	2045.83	0.110011	0.0715666	1.53718	0.124249	1
ENSG00000013293	57709	SLC7A14	solute carrier family 7 member 14 [Source:HGNC Symbol;Acc:HGNC:29326]	96.1354	0.111193	0.262422	0.423719	0.671771	1
ENSG00000013297	5010	CLDN11	claudin 11 [Source:HGNC Symbol;Acc:HGNC:8514]	8681.43	0.162051	0.137472	1.1788	0.238478	1
ENSG00000013306	51629	SLC25A39	solute carrier family 25 member 39 [Source:HGNC Symbol;Acc:HGNC:24279]	3488.56	0.0519657	0.0827701	0.627831	0.530115	1
ENSG00000013364	9961	MVP	major vault protein [Source:HGNC Symbol;Acc:HGNC:7531]	5658.22	-0.0176986	0.0750213	-0.235914	0.8135	1
ENSG00000013374	51667	NUB1	negative regulator of ubiquitin like proteins 1 [Source:HGNC Symbol;Acc:HGNC:17623]	3255.24	-0.0650919	0.0676654	-0.961966	0.336067	1
ENSG00000013375	5238	PGM3	phosphoglucomutase 3 [Source:HGNC Symbol;Acc:HGNC:8907]	3068.83	-0.0319783	0.0670971	-0.476598	0.633649	1
ENSG00000013392	112611	RWDD2A	RWD domain containing 2A [Source:HGNC Symbol;Acc:HGNC:21385]	311.392	-0.0112554	0.113685	-0.0990054	0.921134	1
ENSG00000013441	1195	CLK1	CDC like kinase 1 [Source:HGNC Symbol;Acc:HGNC:2068]	3400.55	-0.216246	0.118465	-1.8254	0.0679401	1
ENSG00000013503	55703	POLR3B	RNA polymerase III subunit B [Source:HGNC Symbol;Acc:HGNC:30348]	764.658	0.0475676	0.0656685	0.72436	0.468845	1
ENSG00000013523	23357	ANGEL1	angel homolog 1 [Source:HGNC Symbol;Acc:HGNC:19961]	1076.69	-0.0789588	0.055965	-1.41086	0.158286	1
ENSG00000013561	9604	RNF14	ring finger protein 14 [Source:HGNC Symbol;Acc:HGNC:10058]	3712.84	0.0550861	0.056443	0.97596	0.329084	1
ENSG00000013563	1774	DNASE1L1	deoxyribonuclease 1 like 1 [Source:HGNC Symbol;Acc:HGNC:2957]	437.861	0.08783	0.108184	0.811857	0.416873	1
ENSG00000013573	1663	DDX11	DEAD/H-box helicase 11 [Source:HGNC Symbol;Acc:HGNC:2736]	510.778	-0.00758379	0.0811753	-0.0934248	0.925566	1
ENSG00000013583	50865	HEBP1	heme binding protein 1 [Source:HGNC Symbol;Acc:HGNC:17176]	3992.71	-0.106054	0.0833897	-1.27179	0.203447	1
ENSG00000013588	9052	GPRC5A	G protein-coupled receptor class C group 5 member A [Source:HGNC Symbol;Acc:HGNC:9836]	1175.35	-0.173252	0.172873	-1.00219	0.31625	1
ENSG00000013619	10046	MAMLD1	mastermind like domain containing 1 [Source:HGNC Symbol;Acc:HGNC:2568]	807.826	0.0876937	0.124157	0.706316	0.479992	1
ENSG00000013810	10460	TACC3	transforming acidic coiled-coil containing protein 3 [Source:HGNC Symbol;Acc:HGNC:11524]	323.175	0.0459525	0.106296	0.432308	0.665517	1
ENSG00000014123	23376	UFL1	UFM1 specific ligase 1 [Source:HGNC Symbol;Acc:HGNC:23039]	2428.14	0.0678803	0.0651077	1.04259	0.29714	1
ENSG00000014138	23649	POLA2	DNA polymerase alpha 2, accessory subunit [Source:HGNC Symbol;Acc:HGNC:30073]	321.356	0.00487939	0.1231	0.0396376	0.968382	1
ENSG00000014164	23144	ZC3H3	zinc finger CCCH-type containing 3 [Source:HGNC Symbol;Acc:HGNC:28972]	765.389	0.0143761	0.0928519	0.154828	0.876957	1
ENSG00000014216	823	CAPN1	calpain 1 [Source:HGNC Symbol;Acc:HGNC:1476]	2980.95	0.0150099	0.0763135	0.196687	0.844073	1
ENSG00000014257	55	ACP3	acid phosphatase 3 [Source:HGNC Symbol;Acc:HGNC:125]	8.37672	0.234726	0.619125	0.379126	0.704594	1
ENSG00000014641	4190	MDH1	malate dehydrogenase 1 [Source:HGNC Symbol;Acc:HGNC:6970]	9131.52	0.0666191	0.0753542	0.884081	0.376653	1
ENSG00000014824	10463	SLC30A9	solute carrier family 30 member 9 [Source:HGNC Symbol;Acc:HGNC:1329]	3640.38	0.031028	0.0505402	0.613927	0.539263	1
ENSG00000014914	10903	MTMR11	myotubularin related protein 11 [Source:HGNC Symbol;Acc:HGNC:24307]	290.658	-0.0126448	0.0845699	-0.149519	0.881144	1
ENSG00000014919	1355	COX15	cytochrome c oxidase assembly homolog COX15 [Source:HGNC Symbol;Acc:HGNC:2263]	2348.24	0.0644633	0.0690648	0.933374	0.350627	1
ENSG00000015133	440193	CCDC88C	coiled-coil domain containing 88C [Source:HGNC Symbol;Acc:HGNC:19967]	8.28859	0.470877	0.485577	0.969728	0.332182	1
ENSG00000015153	10138	YAF2	YY1 associated factor 2 [Source:HGNC Symbol;Acc:HGNC:17363]	920.989	0.0865279	0.0707147	1.22362	0.221096	1
ENSG00000015171	10771	ZMYND11	zinc finger MYND-type containing 11 [Source:HGNC Symbol;Acc:HGNC:16966]	4340.13	0.0788565	0.0525254	1.5013	0.133277	1
ENSG00000015285	7454	WAS	WASP actin nucleation promoting factor [Source:HGNC Symbol;Acc:HGNC:12731]	10.54	0.0642474	0.532588	0.120632	0.903982	1
ENSG00000015475	637	BID	BH3 interacting domain death agonist [Source:HGNC Symbol;Acc:HGNC:1050]	666.966	-0.0476493	0.10313	-0.462031	0.644059	1
ENSG00000015479	9782	MATR3	matrin 3 [Source:HGNC Symbol;Acc:HGNC:6912]	9078.48	-0.0301087	0.058925	-0.510967	0.609374	1
ENSG00000015520	29881	NPC1L1	NPC1 like intracellular cholesterol transporter 1 [Source:HGNC Symbol;Acc:HGNC:7898]	4.39335	-0.769079	0.621615	-1.23723	0.216003	1
ENSG00000015532	64132	XYLT2	xylosyltransferase 2 [Source:HGNC Symbol;Acc:HGNC:15517]	1206.89	-0.0536012	0.0726747	-0.73755	0.460788	1
ENSG00000015568	84220,727851	RGPD5	RANBP2 like and GRIP domain containing 5 [Source:HGNC Symbol;Acc:HGNC:32418]	792.554	-0.133975	0.207418	-0.645919	0.518332	1
ENSG00000015676	23386	NUDCD3	NudC domain containing 3 [Source:HGNC Symbol;Acc:HGNC:22208]	3651.24	0.0016955	0.0408575	0.041498	0.966899	1
ENSG00000016082	3670	ISL1	ISL LIM homeobox 1 [Source:HGNC Symbol;Acc:HGNC:6132]	171.199	0.0439902	0.129289	0.340247	0.733671	1
ENSG00000016391	55349	CHDH	choline dehydrogenase [Source:HGNC Symbol;Acc:HGNC:24288]	12.7766	0.00392018	0.372839	0.0105144	0.991611	1
ENSG00000016402	53832	IL20RA	interleukin 20 receptor subunit alpha [Source:HGNC Symbol;Acc:HGNC:6003]	24.0484	-0.0556523	0.274908	-0.20244	0.839573	1
ENSG00000016864	55830	GLT8D1	glycosyltransferase 8 domain containing 1 [Source:HGNC Symbol;Acc:HGNC:24870]	2665.88	-0.0256375	0.0598426	-0.428416	0.668348	1
ENSG00000017260	27032	ATP2C1	ATPase secretory pathway Ca2+ transporting 1 [Source:HGNC Symbol;Acc:HGNC:13211]	5220.76	0.0668889	0.0526414	1.27065	0.203853	1
ENSG00000017427	3479	IGF1	insulin like growth factor 1 [Source:HGNC Symbol;Acc:HGNC:5464]	1073.36	0.450402	0.273838	1.64478	0.100016	1
ENSG00000017483	92745	SLC38A5	solute carrier family 38 member 5 [Source:HGNC Symbol;Acc:HGNC:18070]	525.874	-0.104404	0.125659	-0.830853	0.406057	1
ENSG00000017797	10928	RALBP1	ralA binding protein 1 [Source:HGNC Symbol;Acc:HGNC:9841]	3870.92	0.0437779	0.0439095	0.997002	0.318763	1
ENSG00000018189	22902	RUFY3	RUN and FYVE domain containing 3 [Source:HGNC Symbol;Acc:HGNC:30285]	1909.7	-0.0684469	0.0749265	-0.91352	0.360969	1
ENSG00000018236	1272	CNTN1	contactin 1 [Source:HGNC Symbol;Acc:HGNC:2171]	19.7628	-0.0877234	0.367598	-0.23864	0.811385	1
ENSG00000018280	6556	SLC11A1	solute carrier family 11 member 1 [Source:HGNC Symbol;Acc:HGNC:10907]	14.9665	0.278741	0.289166	0.963947	0.335072	1
ENSG00000018408	25937	WWTR1	WW domain containing transcription regulator 1 [Source:HGNC Symbol;Acc:HGNC:24042]	5568.4	0.117897	0.0952248	1.23809	0.215684	1
ENSG00000018510	8540	AGPS	alkylglycerone phosphate synthase [Source:HGNC Symbol;Acc:HGNC:327]	3814.52	0.0749301	0.0965525	0.776056	0.437716	1
ENSG00000018610	63932	STEEP1	STING1 ER exit protein 1 [Source:HGNC Symbol;Acc:HGNC:26239]	780.639	0.0271356	0.0738864	0.36726	0.713425	1
ENSG00000018625	477	ATP1A2	ATPase Na+/K+ transporting subunit alpha 2 [Source:HGNC Symbol;Acc:HGNC:800]	469.283	0.171786	0.384214	0.44711	0.654796	1
ENSG00000018699	55622	TTC27	tetratricopeptide repeat domain 27 [Source:HGNC Symbol;Acc:HGNC:25986]	593.068	-0.0424818	0.0796003	-0.53369	0.593556	1
ENSG00000018869	147948	ZNF582	zinc finger protein 582 [Source:HGNC Symbol;Acc:HGNC:26421]	138.95	-0.160085	0.111838	-1.43139	0.152318	1
ENSG00000019144	23187	PHLDB1	pleckstrin homology like domain family B member 1 [Source:HGNC Symbol;Acc:HGNC:23697]	10647	0.0763993	0.109307	0.698945	0.484586	1
ENSG00000019186	1591	CYP24A1	cytochrome P450 family 24 subfamily A member 1 [Source:HGNC Symbol;Acc:HGNC:2602]	0.237976	0.404777	3.66534	0.110434	0.912065	1
ENSG00000019485	56981	PRDM11	PR/SET domain 11 [Source:HGNC Symbol;Acc:HGNC:13996]	279.738	0.011111	0.10729	0.103561	0.917518	1
ENSG00000019549	6591	SNAI2	snail family transcriptional repressor 2 [Source:HGNC Symbol;Acc:HGNC:11094]	15524.7	0.0780921	0.121696	0.641697	0.52107	1
ENSG00000019582	972	CD74	CD74 molecule [Source:HGNC Symbol;Acc:HGNC:1697]	144.987	-0.185642	0.197244	-0.941176	0.346615	1
ENSG00000019991	3082	HGF	hepatocyte growth factor [Source:HGNC Symbol;Acc:HGNC:4893]	1618.82	-0.0783918	0.193919	-0.40425	0.686029	1
ENSG00000019995	54764	ZRANB1	zinc finger RANBP2-type containing 1 [Source:HGNC Symbol;Acc:HGNC:18224]	2884.52	0.0870708	0.0726693	1.19818	0.230848	1
ENSG00000020129	23154	NCDN	neurochondrin [Source:HGNC Symbol;Acc:HGNC:17597]	3003.92	0.0450574	0.050869	0.885752	0.375751	1
ENSG00000020181	25960	ADGRA2	adhesion G protein-coupled receptor A2 [Source:HGNC Symbol;Acc:HGNC:17849]	3601.61	-0.036931	0.0935572	-0.394743	0.693032	1
ENSG00000020256	55734	ZFP64	ZFP64 zinc finger protein [Source:HGNC Symbol;Acc:HGNC:15940]	539.75	-0.111439	0.0783218	-1.42284	0.154783	1
ENSG00000020426	4331	MNAT1	MNAT1 component of CDK activating kinase [Source:HGNC Symbol;Acc:HGNC:7181]	930.99	-0.0669776	0.0785726	-0.852429	0.393976	1
ENSG00000020577	23034	SAMD4A	sterile alpha motif domain containing 4A [Source:HGNC Symbol;Acc:HGNC:23023]	727.284	0.0683259	0.162973	0.419247	0.675036	1
ENSG00000020633	864	RUNX3	RUNX family transcription factor 3 [Source:HGNC Symbol;Acc:HGNC:10473]	2.80103	-0.425922	1.23856	-0.343883	0.730934	1
ENSG00000020922	4361	MRE11	MRE11 homolog, double strand break repair nuclease [Source:HGNC Symbol;Acc:HGNC:7230]	708.325	0.0463569	0.0802774	0.577459	0.563629	1
ENSG00000021300	58473	PLEKHB1	pleckstrin homology domain containing B1 [Source:HGNC Symbol;Acc:HGNC:19079]	18.1578	0.578876	0.337403	1.71568	0.0862201	1
ENSG00000021355	1992	SERPINB1	serpin family B member 1 [Source:HGNC Symbol;Acc:HGNC:3311]	849.428	0.0294228	0.0776755	0.378791	0.704843	1
ENSG00000021488	11136	SLC7A9	solute carrier family 7 member 9 [Source:HGNC Symbol;Acc:HGNC:11067]	4.94319	-1.19048	0.643709	-1.8494	0.0643996	1
ENSG00000021574	6683	SPAST	spastin [Source:HGNC Symbol;Acc:HGNC:11233]	787.633	0.153738	0.0903318	1.70193	0.088769	1
ENSG00000021645	9369	NRXN3	neurexin 3 [Source:HGNC Symbol;Acc:HGNC:8010]	66.1044	0.0918711	0.217352	0.422683	0.672526	1
ENSG00000021762	114879	OSBPL5	oxysterol binding protein like 5 [Source:HGNC Symbol;Acc:HGNC:16392]	2864.64	0.034152	0.0772988	0.441818	0.658621	1
ENSG00000021776	9716	AQR	aquarius intron-binding spliceosomal factor [Source:HGNC Symbol;Acc:HGNC:29513]	2154.45	0.0560786	0.0543625	1.03157	0.302275	1
ENSG00000021826	1373	CPS1	carbamoyl-phosphate synthase 1 [Source:HGNC Symbol;Acc:HGNC:2323]	452.289	0.0149436	0.0644359	0.231915	0.816604	1
ENSG00000022267	2273	FHL1	four and a half LIM domains 1 [Source:HGNC Symbol;Acc:HGNC:3702]	13755.8	-0.164083	0.253546	-0.64715	0.517535	1
ENSG00000022277	51507	RTF2	replication termination factor 2 [Source:HGNC Symbol;Acc:HGNC:15890]	3549.82	-0.0309558	0.0711013	-0.435376	0.66329	1
ENSG00000022556	55655	NLRP2	NLR family pyrin domain containing 2 [Source:HGNC Symbol;Acc:HGNC:22948]	21.5063	0.582516	0.338987	1.71841	0.0857227	1
ENSG00000022567	57210	SLC45A4	solute carrier family 45 member 4 [Source:HGNC Symbol;Acc:HGNC:29196]	328.445	-0.00133347	0.103358	-0.0129015	0.989706	1
ENSG00000022840	9921	RNF10	ring finger protein 10 [Source:HGNC Symbol;Acc:HGNC:10055]	5614.77	0.0207065	0.0483362	0.428386	0.66837	1
ENSG00000022976	55778	ZNF839	zinc finger protein 839 [Source:HGNC Symbol;Acc:HGNC:20345]	289.775	0.00976248	0.0949204	0.102849	0.918083	1
ENSG00000023041	64429	ZDHHC6	zinc finger DHHC-type palmitoyltransferase 6 [Source:HGNC Symbol;Acc:HGNC:19160]	1651.39	-0.0235041	0.0392074	-0.599482	0.548851	1
ENSG00000023171	57476	GRAMD1B	GRAM domain containing 1B [Source:HGNC Symbol;Acc:HGNC:29214]	237.956	0.198433	0.131045	1.51424	0.129964	1
ENSG00000023191	6050	RNH1	ribonuclease/angiogenin inhibitor 1 [Source:HGNC Symbol;Acc:HGNC:10074]	8879.22	-0.0100924	0.074959	-0.134639	0.892897	1
ENSG00000023228	4719	NDUFS1	NADH:ubiquinone oxidoreductase core subunit S1 [Source:HGNC Symbol;Acc:HGNC:7707]	6223.18	0.155939	0.0672337	2.31935	0.0203758	1
ENSG00000023287	9821	RB1CC1	RB1 inducible coiled-coil 1 [Source:HGNC Symbol;Acc:HGNC:15574]	4385.48	-0.000880984	0.0910302	-0.00967793	0.992278	1
ENSG00000023318	23071	ERP44	endoplasmic reticulum protein 44 [Source:HGNC Symbol;Acc:HGNC:18311]	3393.04	-0.0455361	0.0835887	-0.544763	0.585916	1
ENSG00000023330	211	ALAS1	5'-aminolevulinate synthase 1 [Source:HGNC Symbol;Acc:HGNC:396]	4461.02	0.0815724	0.127403	0.640272	0.521996	1
ENSG00000023445	330	BIRC3	baculoviral IAP repeat containing 3 [Source:HGNC Symbol;Acc:HGNC:591]	104.399	-0.475385	0.22632	-2.1005	0.035685	1
ENSG00000023516	11215	AKAP11	A-kinase anchoring protein 11 [Source:HGNC Symbol;Acc:HGNC:369]	3355.74	0.149202	0.14164	1.05339	0.292163	1
ENSG00000023572	51022	GLRX2	glutaredoxin 2 [Source:HGNC Symbol;Acc:HGNC:16065]	1405.17	-0.0847926	0.060863	-1.39317	0.163568	1
ENSG00000023608	6617	SNAPC1	small nuclear RNA activating complex polypeptide 1 [Source:HGNC Symbol;Acc:HGNC:11134]	918.397	0.00170928	0.0904606	0.0188953	0.984925	1
ENSG00000023697	51071	DERA	deoxyribose-phosphate aldolase [Source:HGNC Symbol;Acc:HGNC:24269]	1008.31	0.021206	0.0683452	0.310278	0.75635	1
ENSG00000023734	11171	STRAP	serine/threonine kinase receptor associated protein [Source:HGNC Symbol;Acc:HGNC:30796]	7005.4	0.00657785	0.0610615	0.107725	0.914214	1
ENSG00000023839	1244	ABCC2	ATP binding cassette subfamily C member 2 [Source:HGNC Symbol;Acc:HGNC:53]	203.47	-0.176523	0.1915	-0.921788	0.356639	1
ENSG00000023892	50619	DEF6	DEF6 guanine nucleotide exchange factor [Source:HGNC Symbol;Acc:HGNC:2760]	16.1968	-0.236755	0.36532	-0.648075	0.516936	1
ENSG00000023902	51177	PLEKHO1	pleckstrin homology domain containing O1 [Source:HGNC Symbol;Acc:HGNC:24310]	2236.56	-0.0629345	0.121932	-0.516146	0.605752	1
ENSG00000023909	2730	GCLM	glutamate-cysteine ligase modifier subunit [Source:HGNC Symbol;Acc:HGNC:4312]	7310.87	-0.0745199	0.132181	-0.563771	0.57291	1
ENSG00000024048	23304	UBR2	ubiquitin protein ligase E3 component n-recognin 2 [Source:HGNC Symbol;Acc:HGNC:21289]	2335.81	0.0690635	0.0675747	1.02203	0.306766	1
ENSG00000024422	30846	EHD2	EH domain containing 2 [Source:HGNC Symbol;Acc:HGNC:3243]	17254.8	0.0396135	0.127645	0.310341	0.756302	1
ENSG00000024526	55635	DEPDC1	DEP domain containing 1 [Source:HGNC Symbol;Acc:HGNC:22949]	10.6293	0.0864805	0.475118	0.182019	0.855568	1
ENSG00000024862	25901	CCDC28A	coiled-coil domain containing 28A [Source:HGNC Symbol;Acc:HGNC:21098]	551.593	-0.143302	0.0665699	-2.15266	0.0313455	1
ENSG00000025039	58528	RRAGD	Ras related GTP binding D [Source:HGNC Symbol;Acc:HGNC:19903]	1266.5	0.0387478	0.125452	0.308865	0.757424	1
ENSG00000025156	3298	HSF2	heat shock transcription factor 2 [Source:HGNC Symbol;Acc:HGNC:5225]	817.328	0.0522229	0.0700692	0.745304	0.456088	1
ENSG00000025293	51230	PHF20	PHD finger protein 20 [Source:HGNC Symbol;Acc:HGNC:16098]	2093.79	0.0475858	0.0487752	0.975615	0.329255	1
ENSG00000025423	8630	HSD17B6	hydroxysteroid 17-beta dehydrogenase 6 [Source:HGNC Symbol;Acc:HGNC:23316]	29.1404	0.716182	0.272725	2.62602	0.00863897	1
ENSG00000025434	10062	NR1H3	nuclear receptor subfamily 1 group H member 3 [Source:HGNC Symbol;Acc:HGNC:7966]	4664.73	0.0776489	0.190486	0.407635	0.683541	1
ENSG00000025708	1890	TYMP	thymidine phosphorylase [Source:HGNC Symbol;Acc:HGNC:3148]	2237.02	-0.316206	0.159055	-1.98803	0.0468085	1
ENSG00000025770	29781	NCAPH2	non-SMC condensin II complex subunit H2 [Source:HGNC Symbol;Acc:HGNC:25071]	1391.41	-0.0378799	0.063707	-0.594595	0.552114	1
ENSG00000025772	10953	TOMM34	translocase of outer mitochondrial membrane 34 [Source:HGNC Symbol;Acc:HGNC:15746]	1364.85	0.014762	0.0806978	0.18293	0.854853	1
ENSG00000025796	11231	SEC63	SEC63 homolog, protein translocation regulator [Source:HGNC Symbol;Acc:HGNC:21082]	7511.65	-0.00386551	0.0436942	-0.0884672	0.929505	1
ENSG00000025800	23633	KPNA6	karyopherin subunit alpha 6 [Source:HGNC Symbol;Acc:HGNC:6399]	4418.18	0.101691	0.0567254	1.79268	0.0730239	1
ENSG00000026025	7431	VIM	vimentin [Source:HGNC Symbol;Acc:HGNC:12692]	166743	-0.183763	0.122341	-1.50205	0.133083	1
ENSG00000026036	.	RTEL1-TNFRSF6B	RTEL1-TNFRSF6B readthrough (NMD candidate) [Source:HGNC Symbol;Acc:HGNC:44095]	271.999	-0.165729	0.164865	-1.00524	0.314781	1
ENSG00000026103	355	FAS	Fas cell surface death receptor [Source:HGNC Symbol;Acc:HGNC:11920]	2763.8	-0.076631	0.0820384	-0.934087	0.350259	1
ENSG00000026297	8635	RNASET2	ribonuclease T2 [Source:HGNC Symbol;Acc:HGNC:21686]	778.27	-0.0790378	0.0603851	-1.30889	0.19057	1
ENSG00000026508	960	CD44	CD44 molecule (IN blood group) [Source:HGNC Symbol;Acc:HGNC:1681]	11386	-0.192135	0.152071	-1.26346	0.206426	1
ENSG00000026559	3755	KCNG1	potassium voltage-gated channel modifier subfamily G member 1 [Source:HGNC Symbol;Acc:HGNC:6248]	1139.66	-0.269408	0.130539	-2.06382	0.0390345	1
ENSG00000026652	56895	AGPAT4	1-acylglycerol-3-phosphate O-acyltransferase 4 [Source:HGNC Symbol;Acc:HGNC:20885]	719.909	-0.0954465	0.166578	-0.572985	0.566655	1
ENSG00000026950	11119	BTN3A1	butyrophilin subfamily 3 member A1 [Source:HGNC Symbol;Acc:HGNC:1138]	850.727	-0.177339	0.0801977	-2.21127	0.027017	1
ENSG00000027001	4285	MIPEP	mitochondrial intermediate peptidase [Source:HGNC Symbol;Acc:HGNC:7104]	961.539	0.13665	0.0755814	1.80799	0.0706084	1
ENSG00000027075	5583	PRKCH	protein kinase C eta [Source:HGNC Symbol;Acc:HGNC:9403]	60.6532	0.0455467	0.18231	0.249831	0.802718	1
ENSG00000027644	3645	INSRR	insulin receptor related receptor [Source:HGNC Symbol;Acc:HGNC:6093]	4.77197	-0.10856	0.906516	-0.119756	0.904677	1
ENSG00000027697	3459	IFNGR1	interferon gamma receptor 1 [Source:HGNC Symbol;Acc:HGNC:5439]	10849.2	0.00589999	0.0603077	0.0978314	0.922066	1
ENSG00000027847	11285	B4GALT7	beta-1,4-galactosyltransferase 7 [Source:HGNC Symbol;Acc:HGNC:930]	1079.48	-0.0752616	0.085071	-0.884692	0.376323	1
ENSG00000027869	9047	SH2D2A	SH2 domain containing 2A [Source:HGNC Symbol;Acc:HGNC:10821]	29.2967	0.536778	0.401649	1.33643	0.181408	1
ENSG00000028116	7444	VRK2	VRK serine/threonine kinase 2 [Source:HGNC Symbol;Acc:HGNC:12719]	566.16	-0.0399063	0.0657337	-0.60709	0.543791	1
ENSG00000028137	7133	TNFRSF1B	TNF receptor superfamily member 1B [Source:HGNC Symbol;Acc:HGNC:11917]	719.082	-0.0629477	0.0976295	-0.644761	0.519082	1
ENSG00000028203	55591	VEZT	vezatin, adherens junctions transmembrane protein [Source:HGNC Symbol;Acc:HGNC:18258]	1671.25	-0.0274221	0.0537952	-0.509751	0.610226	1
ENSG00000028277	5452	POU2F2	POU class 2 homeobox 2 [Source:HGNC Symbol;Acc:HGNC:9213]	30.4415	-0.417123	0.423916	-0.983978	0.325126	1
ENSG00000028310	65980	BRD9	bromodomain containing 9 [Source:HGNC Symbol;Acc:HGNC:25818]	1103.75	-0.104995	0.0630372	-1.66561	0.0957906	1
ENSG00000028528	6642	SNX1	sorting nexin 1 [Source:HGNC Symbol;Acc:HGNC:11172]	8683.44	0.0136587	0.0641702	0.212851	0.831443	1
ENSG00000028839	9519	TBPL1	TATA-box binding protein like 1 [Source:HGNC Symbol;Acc:HGNC:11589]	873.553	-0.0763838	0.0823718	-0.927304	0.353768	1
ENSG00000029153	56938	BMAL2	basic helix-loop-helix ARNT like 2 [Source:HGNC Symbol;Acc:HGNC:18984]	204.469	-0.0487975	0.209408	-0.233026	0.815741	1
ENSG00000029363	9774	BCLAF1	BCL2 associated transcription factor 1 [Source:HGNC Symbol;Acc:HGNC:16863]	6886.12	0.086621	0.0711901	1.21676	0.223697	1
ENSG00000029364	55334	SLC39A9	solute carrier family 39 member 9 [Source:HGNC Symbol;Acc:HGNC:20182]	3603.65	0.0834349	0.0736134	1.13342	0.257038	1
ENSG00000029534	286	ANK1	ankyrin 1 [Source:HGNC Symbol;Acc:HGNC:492]	4.10097	0.250623	0.67549	0.371024	0.71062	1
ENSG00000029639	51106	TFB1M	transcription factor B1, mitochondrial [Source:HGNC Symbol;Acc:HGNC:17037]	403.215	-0.0282155	0.132878	-0.212342	0.831841	1
ENSG00000029725	9135	RABEP1	rabaptin, RAB GTPase binding effector protein 1 [Source:HGNC Symbol;Acc:HGNC:17677]	3677.54	0.0674489	0.0644742	1.04614	0.295497	1
ENSG00000029993	3149	HMGB3	high mobility group box 3 [Source:HGNC Symbol;Acc:HGNC:5004]	557.976	-0.031472	0.0838681	-0.375255	0.70747	1
ENSG00000030066	23279	NUP160	nucleoporin 160 [Source:HGNC Symbol;Acc:HGNC:18017]	2846.04	0.0435064	0.0417043	1.04321	0.296851	1
ENSG00000030110	578	BAK1	BCL2 antagonist/killer 1 [Source:HGNC Symbol;Acc:HGNC:949]	832.399	-0.0339388	0.0720729	-0.470896	0.637715	1
ENSG00000030304	4593	MUSK	muscle associated receptor tyrosine kinase [Source:HGNC Symbol;Acc:HGNC:7525]	17.9847	-0.0885213	0.444762	-0.199031	0.842239	1
ENSG00000030419	22807	IKZF2	IKAROS family zinc finger 2 [Source:HGNC Symbol;Acc:HGNC:13177]	109.309	0.0666957	0.233577	0.28554	0.77523	1
ENSG00000030582	2896	GRN	granulin precursor [Source:HGNC Symbol;Acc:HGNC:4601]	11832.8	-0.0761658	0.113973	-0.668278	0.503956	1
ENSG00000031003	51306	FAM13B	family with sequence similarity 13 member B [Source:HGNC Symbol;Acc:HGNC:1335]	1718.22	0.132437	0.116049	1.14122	0.253779	1
ENSG00000031081	57514	ARHGAP31	Rho GTPase activating protein 31 [Source:HGNC Symbol;Acc:HGNC:29216]	345.49	-0.08148	0.185015	-0.440397	0.659649	1
ENSG00000031691	55166	CENPQ	centromere protein Q [Source:HGNC Symbol;Acc:HGNC:21347]	215.053	0.0461351	0.0976838	0.47229	0.63672	1
ENSG00000031698	6301	SARS1	seryl-tRNA synthetase 1 [Source:HGNC Symbol;Acc:HGNC:10537]	11117.6	-0.0160486	0.0774021	-0.207341	0.835743	1
ENSG00000031823	8498	RANBP3	RAN binding protein 3 [Source:HGNC Symbol;Acc:HGNC:9850]	2279.75	0.00343648	0.0566784	0.0606312	0.951653	1
ENSG00000032219	5926	ARID4A	AT-rich interaction domain 4A [Source:HGNC Symbol;Acc:HGNC:9885]	1279.57	0.0390568	0.0729885	0.535109	0.592574	1
ENSG00000032389	7260	EIPR1	EARP complex and GARP complex interacting protein 1 [Source:HGNC Symbol;Acc:HGNC:12383]	552.942	-0.00943987	0.0976776	-0.0966431	0.92301	1
ENSG00000032444	10908	PNPLA6	patatin like phospholipase domain containing 6 [Source:HGNC Symbol;Acc:HGNC:16268]	2342.65	0.079531	0.0515987	1.54134	0.123235	1
ENSG00000032742	8100	IFT88	intraflagellar transport 88 [Source:HGNC Symbol;Acc:HGNC:20606]	519.083	0.0233862	0.0786315	0.297415	0.76615	1
ENSG00000033011	56052	ALG1	ALG1 chitobiosyldiphosphodolichol beta-mannosyltransferase [Source:HGNC Symbol;Acc:HGNC:18294]	1486.05	-0.0185854	0.097498	-0.190624	0.84882	1
ENSG00000033030	55596	ZCCHC8	zinc finger CCHC-type containing 8 [Source:HGNC Symbol;Acc:HGNC:25265]	1010.35	-0.0591824	0.0499462	-1.18492	0.236048	1
ENSG00000033050	10061	ABCF2	ATP binding cassette subfamily F member 2 [Source:HGNC Symbol;Acc:HGNC:71]	2144.74	0.00984051	0.0720585	0.136563	0.891376	1
ENSG00000033100	54480	CHPF2	chondroitin polymerizing factor 2 [Source:HGNC Symbol;Acc:HGNC:29270]	3664.63	0.0608466	0.0931263	0.653377	0.513513	1
ENSG00000033122	57554	LRRC7	leucine rich repeat containing 7 [Source:HGNC Symbol;Acc:HGNC:18531]	5.7545	0.243601	0.583681	0.417354	0.67642	1
ENSG00000033170	2530	FUT8	fucosyltransferase 8 [Source:HGNC Symbol;Acc:HGNC:4019]	2101	0.101859	0.0996281	1.02239	0.306595	1
ENSG00000033178	55236	UBA6	ubiquitin like modifier activating enzyme 6 [Source:HGNC Symbol;Acc:HGNC:25581]	1625.36	-0.0193613	0.0865975	-0.223578	0.823085	1
ENSG00000033327	9846	GAB2	GRB2 associated binding protein 2 [Source:HGNC Symbol;Acc:HGNC:14458]	2242.44	0.0690214	0.091195	0.756855	0.449137	1
ENSG00000033627	535	ATP6V0A1	ATPase H+ transporting V0 subunit a1 [Source:HGNC Symbol;Acc:HGNC:865]	2300.53	-0.0151139	0.0538479	-0.280678	0.778957	1
ENSG00000033800	8554	PIAS1	protein inhibitor of activated STAT 1 [Source:HGNC Symbol;Acc:HGNC:2752]	1702.83	0.0420598	0.0619662	0.678754	0.497294	1
ENSG00000033867	9497	SLC4A7	solute carrier family 4 member 7 [Source:HGNC Symbol;Acc:HGNC:11033]	1730.26	0.138549	0.128757	1.07605	0.281906	1
ENSG00000034053	321	APBA2	amyloid beta precursor protein binding family A member 2 [Source:HGNC Symbol;Acc:HGNC:579]	46.2741	-0.324331	0.199619	-1.62475	0.104217	1
ENSG00000034152	5606	MAP2K3	mitogen-activated protein kinase kinase 3 [Source:HGNC Symbol;Acc:HGNC:6843]	1633.07	-0.0728112	0.0868038	-0.838802	0.401581	1
ENSG00000034239	79645	CLXN	calaxin [Source:HGNC Symbol;Acc:HGNC:25678]	75.6424	0.0566923	0.227518	0.249177	0.803224	1
ENSG00000034510	9168	TMSB10	thymosin beta 10 [Source:HGNC Symbol;Acc:HGNC:11879]	22268.8	-0.116058	0.0936652	-1.23908	0.215317	1
ENSG00000034533	28990	ASTE1	asteroid homolog 1 [Source:HGNC Symbol;Acc:HGNC:25021]	316.254	0.0127974	0.106391	0.120286	0.904256	1
ENSG00000034677	25897	RNF19A	ring finger protein 19A, RBR E3 ubiquitin protein ligase [Source:HGNC Symbol;Acc:HGNC:13432]	5315.03	0.254581	0.153695	1.65641	0.0976394	1
ENSG00000034693	8504	PEX3	peroxisomal biogenesis factor 3 [Source:HGNC Symbol;Acc:HGNC:8858]	821.251	-0.0678061	0.060303	-1.12442	0.260833	1
ENSG00000034713	11345	GABARAPL2	GABA type A receptor associated protein like 2 [Source:HGNC Symbol;Acc:HGNC:13291]	3417.9	0.0314546	0.0730417	0.430639	0.666731	1
ENSG00000034971	4653	MYOC	myocilin [Source:HGNC Symbol;Acc:HGNC:7610]	15.7539	0.7054	0.669403	1.05377	0.291986	1
ENSG00000035115	26751	SH3YL1	SH3 and SYLF domain containing 1 [Source:HGNC Symbol;Acc:HGNC:29546]	774.185	-0.0694935	0.0780685	-0.890161	0.373379	1
ENSG00000035141	84908	FAM136A	family with sequence similarity 136 member A [Source:HGNC Symbol;Acc:HGNC:25911]	1238.37	-0.0167056	0.0718322	-0.232564	0.8161	1
ENSG00000035403	7414	VCL	vinculin [Source:HGNC Symbol;Acc:HGNC:12665]	5799.95	0.0835044	0.050686	1.64748	0.0994584	1
ENSG00000035499	55789	DEPDC1B	DEP domain containing 1B [Source:HGNC Symbol;Acc:HGNC:24902]	19.2011	0.555789	0.304616	1.82455	0.0680684	1
ENSG00000035664	23604	DAPK2	death associated protein kinase 2 [Source:HGNC Symbol;Acc:HGNC:2675]	85.8439	0.150441	0.209513	0.718047	0.472728	1
ENSG00000035681	8439	NSMAF	neutral sphingomyelinase activation associated factor [Source:HGNC Symbol;Acc:HGNC:8017]	4644.44	0.0233985	0.0567616	0.412223	0.680176	1
ENSG00000035687	159	ADSS2	adenylosuccinate synthase 2 [Source:HGNC Symbol;Acc:HGNC:292]	2724.29	0.03129	0.0951488	0.328853	0.742267	1
ENSG00000035862	7077	TIMP2	TIMP metallopeptidase inhibitor 2 [Source:HGNC Symbol;Acc:HGNC:11821]	46554.5	0.127749	0.121632	1.0503	0.293582	1
ENSG00000035928	5981	RFC1	replication factor C subunit 1 [Source:HGNC Symbol;Acc:HGNC:9969]	2835.51	-0.0189907	0.0608604	-0.312036	0.755013	1
ENSG00000036054	55773	TBC1D23	TBC1 domain family member 23 [Source:HGNC Symbol;Acc:HGNC:25622]	2521.93	-0.0556931	0.0592678	-0.939686	0.347379	1
ENSG00000036257	8452	CUL3	cullin 3 [Source:HGNC Symbol;Acc:HGNC:2553]	3215.83	-0.0141849	0.0538609	-0.263362	0.792272	1
ENSG00000036448	9172	MYOM2	myomesin 2 [Source:HGNC Symbol;Acc:HGNC:7614]	193.204	0.0392605	0.117659	0.33368	0.738621	1
ENSG00000036530	10858	CYP46A1	cytochrome P450 family 46 subfamily A member 1 [Source:HGNC Symbol;Acc:HGNC:2641]	50.0688	0.411999	0.284989	1.44567	0.148271	1
ENSG00000036549	26009	ZZZ3	zinc finger ZZ-type containing 3 [Source:HGNC Symbol;Acc:HGNC:24523]	1975.16	-0.0314508	0.0620183	-0.50712	0.612071	1
ENSG00000036672	9099	USP2	ubiquitin specific peptidase 2 [Source:HGNC Symbol;Acc:HGNC:12618]	114.345	0.228816	0.233959	0.978019	0.328065	1
ENSG00000037042	27175	TUBG2	tubulin gamma 2 [Source:HGNC Symbol;Acc:HGNC:12419]	626.461	0.0724147	0.0956462	0.75711	0.448984	1
ENSG00000037241	51121	RPL26L1	ribosomal protein L26 like 1 [Source:HGNC Symbol;Acc:HGNC:17050]	1063.76	-0.0017882	0.0891375	-0.0200612	0.983995	1
ENSG00000037280	2324	FLT4	fms related receptor tyrosine kinase 4 [Source:HGNC Symbol;Acc:HGNC:3767]	5.08565	0.113751	0.695078	0.163653	0.870005	1
ENSG00000037474	54888	NSUN2	NOP2/Sun RNA methyltransferase 2 [Source:HGNC Symbol;Acc:HGNC:25994]	2578.75	-0.0142835	0.0541833	-0.263614	0.792078	1
ENSG00000037637	54455	FBXO42	F-box protein 42 [Source:HGNC Symbol;Acc:HGNC:29249]	1714.31	0.0557939	0.0743799	0.750121	0.453182	1
ENSG00000037749	4238	MFAP3	microfibril associated protein 3 [Source:HGNC Symbol;Acc:HGNC:7034]	2318.48	0.0134815	0.0668695	0.201609	0.840223	1
ENSG00000037757	84245	MRI1	methylthioribose-1-phosphate isomerase 1 [Source:HGNC Symbol;Acc:HGNC:28469]	752.413	-0.0224445	0.105662	-0.212418	0.831781	1
ENSG00000037897	4234	METTL1	methyltransferase 1, tRNA methylguanosine [Source:HGNC Symbol;Acc:HGNC:7030]	630.149	-0.119657	0.105672	-1.13235	0.257489	1
ENSG00000037965	3224	HOXC8	homeobox C8 [Source:HGNC Symbol;Acc:HGNC:5129]	201.109	0.0845361	0.108426	0.779668	0.435586	1
ENSG00000038002	175	AGA	aspartylglucosaminidase [Source:HGNC Symbol;Acc:HGNC:318]	359.861	-0.215097	0.144094	-1.49275	0.135502	1
ENSG00000038210	55300	PI4K2B	phosphatidylinositol 4-kinase type 2 beta [Source:HGNC Symbol;Acc:HGNC:18215]	915.839	0.00081603	0.0870728	0.00937181	0.992522	1
ENSG00000038219	259282	BOD1L1	biorientation of chromosomes in cell division 1 like 1 [Source:HGNC Symbol;Acc:HGNC:31792]	5421.52	0.101225	0.118691	0.852844	0.393746	1
ENSG00000038274	27430	MAT2B	methionine adenosyltransferase 2 non-catalytic beta subunit [Source:HGNC Symbol;Acc:HGNC:6905]	2495.47	0.0911328	0.0676653	1.34682	0.178039	1
ENSG00000038295	7092	TLL1	tolloid like 1 [Source:HGNC Symbol;Acc:HGNC:11843]	8.69317	0.812659	0.65562	1.23953	0.21515	1
ENSG00000038358	23644	EDC4	enhancer of mRNA decapping 4 [Source:HGNC Symbol;Acc:HGNC:17157]	1642.3	-0.0202383	0.0528022	-0.383285	0.701508	1
ENSG00000038382	7204	TRIO	trio Rho guanine nucleotide exchange factor [Source:HGNC Symbol;Acc:HGNC:12303]	11499.5	-0.0281707	0.155088	-0.181643	0.855863	1
ENSG00000038427	1462	VCAN	versican [Source:HGNC Symbol;Acc:HGNC:2464]	14216.9	0.0172148	0.156847	0.109755	0.912603	1
ENSG00000038532	23274	CLEC16A	C-type lectin domain containing 16A [Source:HGNC Symbol;Acc:HGNC:29013]	1625.37	0.0661094	0.09203	0.718346	0.472544	1
ENSG00000038945	4481	MSR1	macrophage scavenger receptor 1 [Source:HGNC Symbol;Acc:HGNC:7376]	11.5398	-0.0146072	0.399647	-0.0365503	0.970844	1
ENSG00000039123	23517	MTREX	Mtr4 exosome RNA helicase [Source:HGNC Symbol;Acc:HGNC:18734]	3240.7	0.00511445	0.0524426	0.0975247	0.92231	1
ENSG00000039139	1767	DNAH5	dynein axonemal heavy chain 5 [Source:HGNC Symbol;Acc:HGNC:2950]	6.00518	-0.774662	0.55155	-1.40452	0.160165	1
ENSG00000039319	9765	ZFYVE16	zinc finger FYVE-type containing 16 [Source:HGNC Symbol;Acc:HGNC:20756]	2682.94	0.0916137	0.0837542	1.09384	0.274025	1
ENSG00000039523	79567	RIPOR1	RHO family interacting cell polarization regulator 1 [Source:HGNC Symbol;Acc:HGNC:25836]	2491.41	0.00142637	0.0571271	0.0249683	0.98008	1
ENSG00000039537	729	C6	complement C6 [Source:HGNC Symbol;Acc:HGNC:1339]	6675.07	-0.226472	0.3588	-0.631194	0.527914	1
ENSG00000039560	26064	RAI14	retinoic acid induced 14 [Source:HGNC Symbol;Acc:HGNC:14873]	1892.84	0.0831725	0.129065	0.644424	0.519301	1
ENSG00000039600	11063	SOX30	SRY-box transcription factor 30 [Source:HGNC Symbol;Acc:HGNC:30635]	8.70247	-0.164232	0.528181	-0.310939	0.755847	1
ENSG00000039650	11284	PNKP	polynucleotide kinase 3'-phosphatase [Source:HGNC Symbol;Acc:HGNC:9154]	873.564	-0.0287618	0.110856	-0.259452	0.795287	1
ENSG00000040199	23035	PHLPP2	PH domain and leucine rich repeat protein phosphatase 2 [Source:HGNC Symbol;Acc:HGNC:29149]	602.868	0.101128	0.109151	0.926498	0.354187	1
ENSG00000040275	54908	SPDL1	spindle apparatus coiled-coil protein 1 [Source:HGNC Symbol;Acc:HGNC:26010]	1129.49	0.0153338	0.130837	0.117198	0.906703	1
ENSG00000040341	27067	STAU2	staufen double-stranded RNA binding protein 2 [Source:HGNC Symbol;Acc:HGNC:11371]	1004	0.109767	0.0686351	1.59928	0.109757	1
ENSG00000040487	54896	SLC66A1	solute carrier family 66 member 1 [Source:HGNC Symbol;Acc:HGNC:26001]	619.577	-0.0558266	0.0913769	-0.610948	0.541234	1
ENSG00000040531	1497	CTNS	cystinosin, lysosomal cystine transporter [Source:HGNC Symbol;Acc:HGNC:2518]	1375.53	-0.00482681	0.0874405	-0.055201	0.955978	1
ENSG00000040608	65078	RTN4R	reticulon 4 receptor [Source:HGNC Symbol;Acc:HGNC:18601]	7.44801	0.164649	0.586185	0.280882	0.778801	1
ENSG00000040633	79142	PHF23	PHD finger protein 23 [Source:HGNC Symbol;Acc:HGNC:28428]	1529.02	-0.0106033	0.0784911	-0.135089	0.892541	1
ENSG00000040731	1008	CDH10	cadherin 10 [Source:HGNC Symbol;Acc:HGNC:1749]	9.24195	-0.389075	0.547587	-0.710527	0.477378	1
ENSG00000040933	3631	INPP4A	inositol polyphosphate-4-phosphatase type I A [Source:HGNC Symbol;Acc:HGNC:6074]	1357.48	0.0015065	0.0909211	0.0165693	0.98678	1
ENSG00000041353	5874	RAB27B	RAB27B, member RAS oncogene family [Source:HGNC Symbol;Acc:HGNC:9767]	246.948	-0.253625	0.450852	-0.562546	0.573744	1
ENSG00000041357	5685	PSMA4	proteasome 20S subunit alpha 4 [Source:HGNC Symbol;Acc:HGNC:9533]	5257.79	-0.0638606	0.0703549	-0.907692	0.364041	1
ENSG00000041515	23026	MYO16	myosin XVI [Source:HGNC Symbol;Acc:HGNC:29822]	20.2485	0.0597819	0.34952	0.17104	0.864192	1
ENSG00000041802	55341	LSG1	large 60S subunit nuclear export GTPase 1 [Source:HGNC Symbol;Acc:HGNC:25652]	1803.34	-0.0082078	0.0660828	-0.124205	0.901153	1
ENSG00000041880	10039	PARP3	poly(ADP-ribose) polymerase family member 3 [Source:HGNC Symbol;Acc:HGNC:273]	1064.26	-0.0576403	0.0840073	-0.686134	0.492628	1
ENSG00000041982	3371	TNC	tenascin C [Source:HGNC Symbol;Acc:HGNC:5318]	1825.96	-0.222648	0.46466	-0.479164	0.631822	1
ENSG00000041988	90326	THAP3	THAP domain containing 3 [Source:HGNC Symbol;Acc:HGNC:20855]	514.336	-0.00331548	0.0982092	-0.0337594	0.973069	1
ENSG00000042062	140876	RIPOR3	RIPOR family member 3 [Source:HGNC Symbol;Acc:HGNC:16168]	915.794	0.279566	0.148013	1.88879	0.0589201	1
ENSG00000042088	55775	TDP1	tyrosyl-DNA phosphodiesterase 1 [Source:HGNC Symbol;Acc:HGNC:18884]	509.046	0.0273177	0.0703403	0.388365	0.697746	1
ENSG00000042286	84883	AIFM2	apoptosis inducing factor mitochondria associated 2 [Source:HGNC Symbol;Acc:HGNC:21411]	4767.16	-0.106788	0.090351	-1.18192	0.237236	1
ENSG00000042317	55812	SPATA7	spermatogenesis associated 7 [Source:HGNC Symbol;Acc:HGNC:20423]	344.353	-0.0924589	0.133578	-0.692174	0.488828	1
ENSG00000042429	9440	MED17	mediator complex subunit 17 [Source:HGNC Symbol;Acc:HGNC:2375]	1328.45	-0.0313765	0.0564544	-0.555785	0.578358	1
ENSG00000042445	54884	RETSAT	retinol saturase [Source:HGNC Symbol;Acc:HGNC:25991]	7954	-0.00998634	0.14111	-0.0707698	0.943581	1
ENSG00000042493	822	CAPG	capping actin protein, gelsolin like [Source:HGNC Symbol;Acc:HGNC:1474]	849.867	0.0404773	0.113105	0.357873	0.720438	1
ENSG00000042753	1175	AP2S1	adaptor related protein complex 2 subunit sigma 1 [Source:HGNC Symbol;Acc:HGNC:565]	4790	0.00586544	0.0935244	0.0627156	0.949993	1
ENSG00000042781	7399	USH2A	usherin [Source:HGNC Symbol;Acc:HGNC:12601]	4.39826	-0.511813	0.797534	-0.641744	0.521039	1
ENSG00000042832	7038	TG	thyroglobulin [Source:HGNC Symbol;Acc:HGNC:11764]	52.8722	0.108628	0.178972	0.606953	0.543882	1
ENSG00000042980	10863	ADAM28	ADAM metallopeptidase domain 28 [Source:HGNC Symbol;Acc:HGNC:206]	4.05083	-0.963093	0.780569	-1.23383	0.217264	1
ENSG00000043093	54165	DCUN1D1	defective in cullin neddylation 1 domain containing 1 [Source:HGNC Symbol;Acc:HGNC:18184]	2213.72	0.0484522	0.0716002	0.676704	0.498594	1
ENSG00000043143	23338	JADE2	jade family PHD finger 2 [Source:HGNC Symbol;Acc:HGNC:22984]	1280.03	0.0116541	0.0730477	0.159541	0.873242	1
ENSG00000043462	3937	LCP2	lymphocyte cytosolic protein 2 [Source:HGNC Symbol;Acc:HGNC:6529]	24.2995	0.179302	0.322786	0.555481	0.578566	1
ENSG00000043514	54802	TRIT1	tRNA isopentenyltransferase 1 [Source:HGNC Symbol;Acc:HGNC:20286]	594.355	-0.070911	0.0790243	-0.897332	0.369542	1
ENSG00000043591	153	ADRB1	adrenoceptor beta 1 [Source:HGNC Symbol;Acc:HGNC:285]	177.993	0.544134	0.217408	2.50283	0.0123205	1
ENSG00000044090	9820	CUL7	cullin 7 [Source:HGNC Symbol;Acc:HGNC:21024]	2887.02	0.000717809	0.050719	0.0141527	0.988708	1
ENSG00000044115	1495	CTNNA1	catenin alpha 1 [Source:HGNC Symbol;Acc:HGNC:2509]	10167	0.027953	0.0538573	0.51902	0.603747	1
ENSG00000044446	5256	PHKA2	phosphorylase kinase regulatory subunit alpha 2 [Source:HGNC Symbol;Acc:HGNC:8926]	738.896	-0.11275	0.071554	-1.57573	0.115088	1
ENSG00000044459	54875	CNTLN	centlein [Source:HGNC Symbol;Acc:HGNC:23432]	527.889	-0.0382377	0.0939544	-0.406982	0.684021	1
ENSG00000044524	2042	EPHA3	EPH receptor A3 [Source:HGNC Symbol;Acc:HGNC:3387]	3.71957	-0.0571786	0.961612	-0.0594612	0.952585	1
ENSG00000044574	3309	HSPA5	heat shock protein family A (Hsp70) member 5 [Source:HGNC Symbol;Acc:HGNC:5238]	57185.3	-0.0688718	0.0877306	-0.785037	0.432432	1
ENSG00000046604	1829	DSG2	desmoglein 2 [Source:HGNC Symbol;Acc:HGNC:3049]	328.599	-0.0928305	0.196972	-0.471288	0.637435	1
ENSG00000046647	54960	GEMIN8	gem nuclear organelle associated protein 8 [Source:HGNC Symbol;Acc:HGNC:26044]	616.362	-0.0487018	0.0868196	-0.560954	0.574829	1
ENSG00000046651	8481	OFD1	OFD1 centriole and centriolar satellite protein [Source:HGNC Symbol;Acc:HGNC:2567]	784.582	-0.0686929	0.059478	-1.15493	0.24812	1
ENSG00000046653	2824	GPM6B	glycoprotein M6B [Source:HGNC Symbol;Acc:HGNC:4461]	108.353	-0.105397	0.291157	-0.361994	0.717356	1
ENSG00000046889	80243	PREX2	phosphatidylinositol-3,4,5-trisphosphate dependent Rac exchange factor 2 [Source:HGNC Symbol;Acc:HGNC:22950]	18.0214	0.278215	0.437391	0.63608	0.524725	1
ENSG00000047056	22884	WDR37	WD repeat domain 37 [Source:HGNC Symbol;Acc:HGNC:31406]	1105.84	0.0800659	0.0948478	0.844151	0.398585	1
ENSG00000047188	64848	YTHDC2	YTH N6-methyladenosine RNA binding protein C2 [Source:HGNC Symbol;Acc:HGNC:24721]	1207.63	0.0279294	0.0891833	0.313168	0.754153	1
ENSG00000047230	56474	CTPS2	CTP synthase 2 [Source:HGNC Symbol;Acc:HGNC:2520]	415.922	0.0266997	0.0938521	0.284486	0.776038	1
ENSG00000047249	51606	ATP6V1H	ATPase H+ transporting V1 subunit H [Source:HGNC Symbol;Acc:HGNC:18303]	2135.52	0.0233024	0.0570639	0.408357	0.683011	1
ENSG00000047315	5431	POLR2B	RNA polymerase II subunit B [Source:HGNC Symbol;Acc:HGNC:9188]	5822.05	0.0767331	0.0510573	1.50288	0.132869	1
ENSG00000047346	56204	ATOSA	atos homolog A [Source:HGNC Symbol;Acc:HGNC:25609]	2237	0.116333	0.100256	1.16036	0.245902	1
ENSG00000047365	116984	ARAP2	ArfGAP with RhoGAP domain, ankyrin repeat and PH domain 2 [Source:HGNC Symbol;Acc:HGNC:16924]	17.7927	-0.305144	0.532142	-0.573426	0.566356	1
ENSG00000047410	7175	TPR	translocated promoter region, nuclear basket protein [Source:HGNC Symbol;Acc:HGNC:12017]	5937.84	0.0941118	0.0830138	1.13369	0.256925	1
ENSG00000047457	1356	CP	ceruloplasmin [Source:HGNC Symbol;Acc:HGNC:2295]	748.599	-0.574147	0.560446	-1.02445	0.305624	1
ENSG00000047578	23247	KATNIP	katanin interacting protein [Source:HGNC Symbol;Acc:HGNC:29068]	862.917	0.0115712	0.0667788	0.173276	0.862434	1
ENSG00000047579	84062	DTNBP1	dystrobrevin binding protein 1 [Source:HGNC Symbol;Acc:HGNC:17328]	318.094	-0.0928219	0.106985	-0.867614	0.385606	1
ENSG00000047621	57102	FERRY3	FERRY endosomal RAB5 effector complex subunit 3 [Source:HGNC Symbol;Acc:HGNC:1184]	966.544	0.00165226	0.0766765	0.0215485	0.982808	1
ENSG00000047634	6322	SCML1	Scm polycomb group protein like 1 [Source:HGNC Symbol;Acc:HGNC:10580]	1152.2	0.118553	0.0890786	1.33088	0.183229	1
ENSG00000047644	55841	WWC3	WWC family member 3 [Source:HGNC Symbol;Acc:HGNC:29237]	1532.1	0.0640439	0.0974346	0.657301	0.510987	1
ENSG00000047648	395	ARHGAP6	Rho GTPase activating protein 6 [Source:HGNC Symbol;Acc:HGNC:676]	881.915	-0.142369	0.169607	-0.839407	0.401241	1
ENSG00000047849	4134	MAP4	microtubule associated protein 4 [Source:HGNC Symbol;Acc:HGNC:6862]	12845.1	-0.0488235	0.0599485	-0.814423	0.415403	1
ENSG00000047932	57120	GOPC	golgi associated PDZ and coiled-coil motif containing [Source:HGNC Symbol;Acc:HGNC:17643]	3413.1	0.0242863	0.0809781	0.299913	0.764244	1
ENSG00000047936	6098	ROS1	ROS proto-oncogene 1, receptor tyrosine kinase [Source:HGNC Symbol;Acc:HGNC:10261]	13.159	1.18068	0.562273	2.09984	0.0357431	1
ENSG00000048028	57646	USP28	ubiquitin specific peptidase 28 [Source:HGNC Symbol;Acc:HGNC:12625]	1023.84	-0.0364447	0.0767644	-0.47476	0.634958	1
ENSG00000048052	9734	HDAC9	histone deacetylase 9 [Source:HGNC Symbol;Acc:HGNC:14065]	159.382	-0.0150641	0.19948	-0.0755168	0.939804	1
ENSG00000048140	26262	TSPAN17	tetraspanin 17 [Source:HGNC Symbol;Acc:HGNC:13594]	1064.87	-0.12467	0.0908417	-1.37238	0.169945	1
ENSG00000048162	51491	NOP16	NOP16 nucleolar protein [Source:HGNC Symbol;Acc:HGNC:26934]	1619.53	-0.0266668	0.0860846	-0.309774	0.756733	1
ENSG00000048342	57545	CC2D2A	coiled-coil and C2 domain containing 2A [Source:HGNC Symbol;Acc:HGNC:29253]	838.473	-0.0126833	0.0542623	-0.233741	0.815186	1
ENSG00000048392	50484	RRM2B	ribonucleotide reductase regulatory TP53 inducible subunit M2B [Source:HGNC Symbol;Acc:HGNC:17296]	8883.43	0.103085	0.0901689	1.14324	0.252938	1
ENSG00000048405	168850	ZNF800	zinc finger protein 800 [Source:HGNC Symbol;Acc:HGNC:27267]	1111.37	0.010202	0.0953451	0.107001	0.914788	1
ENSG00000048471	92017	SNX29	sorting nexin 29 [Source:HGNC Symbol;Acc:HGNC:30542]	1276.68	0.0726382	0.0648999	1.11923	0.26304	1
ENSG00000048540	55885	LMO3	LIM domain only 3 [Source:HGNC Symbol;Acc:HGNC:6643]	5398.31	0.463643	0.193115	2.40087	0.0163561	1
ENSG00000048544	55173	MRPS10	mitochondrial ribosomal protein S10 [Source:HGNC Symbol;Acc:HGNC:14502]	2564.56	0.00709002	0.0628937	0.11273	0.910244	1
ENSG00000048649	51773	RSF1	remodeling and spacing factor 1 [Source:HGNC Symbol;Acc:HGNC:18118]	2611.49	0.0306675	0.103787	0.295485	0.767623	1
ENSG00000048707	55187	VPS13D	vacuolar protein sorting 13 homolog D [Source:HGNC Symbol;Acc:HGNC:23595]	3707.05	0.135603	0.139306	0.973417	0.330346	1
ENSG00000048740	10659	CELF2	CUGBP Elav-like family member 2 [Source:HGNC Symbol;Acc:HGNC:2550]	3312.2	0.0504031	0.0915588	0.5505	0.581976	1
ENSG00000048828	23196	FAM120A	family with sequence similarity 120 member A [Source:HGNC Symbol;Acc:HGNC:13247]	9032.37	0.0276451	0.0523509	0.528073	0.597449	1
ENSG00000048991	23518	R3HDM1	R3H domain containing 1 [Source:HGNC Symbol;Acc:HGNC:9757]	1366.45	0.0101272	0.0644788	0.157063	0.875196	1
ENSG00000049089	1298	COL9A2	collagen type IX alpha 2 chain [Source:HGNC Symbol;Acc:HGNC:2218]	58.0553	0.490427	0.211542	2.31834	0.0204308	1
ENSG00000049130	4254	KITLG	KIT ligand [Source:HGNC Symbol;Acc:HGNC:6343]	1435.61	-0.104284	0.166631	-0.625837	0.531422	1
ENSG00000049167	1161	ERCC8	ERCC excision repair 8, CSA ubiquitin ligase complex subunit [Source:HGNC Symbol;Acc:HGNC:3439]	737.013	0.0129112	0.0825795	0.156349	0.875758	1
ENSG00000049192	11174	ADAMTS6	ADAM metallopeptidase with thrombospondin type 1 motif 6 [Source:HGNC Symbol;Acc:HGNC:222]	302.721	-0.136679	0.190491	-0.717511	0.473059	1
ENSG00000049239	9563	H6PD	hexose-6-phosphate dehydrogenase/glucose 1-dehydrogenase [Source:HGNC Symbol;Acc:HGNC:4795]	7741.41	0.0177256	0.100372	0.176599	0.859824	1
ENSG00000049245	9341	VAMP3	vesicle associated membrane protein 3 [Source:HGNC Symbol;Acc:HGNC:12644]	5726.93	0.0755437	0.0441524	1.71098	0.0870855	1
ENSG00000049246	8863	PER3	period circadian regulator 3 [Source:HGNC Symbol;Acc:HGNC:8847]	1024.28	0.0763449	0.148015	0.515793	0.605999	1
ENSG00000049323	4052	LTBP1	latent transforming growth factor beta binding protein 1 [Source:HGNC Symbol;Acc:HGNC:6714]	4921.4	-0.172057	0.400269	-0.429853	0.667303	1
ENSG00000049449	5954	RCN1	reticulocalbin 1 [Source:HGNC Symbol;Acc:HGNC:9934]	21260.3	-0.0195989	0.046179	-0.424412	0.671265	1
ENSG00000049540	2006	ELN	elastin [Source:HGNC Symbol;Acc:HGNC:3327]	360.678	0.00398382	0.251619	0.0158328	0.987368	1
ENSG00000049541	5982	RFC2	replication factor C subunit 2 [Source:HGNC Symbol;Acc:HGNC:9970]	635.379	-0.0994688	0.0967545	-1.02805	0.303924	1
ENSG00000049618	57492	ARID1B	AT-rich interaction domain 1B [Source:HGNC Symbol;Acc:HGNC:18040]	3356.58	0.0603438	0.0723355	0.83422	0.404157	1
ENSG00000049656	81037	CLPTM1L	CLPTM1 like [Source:HGNC Symbol;Acc:HGNC:24308]	3389.03	0.02555	0.0657916	0.388347	0.697759	1
ENSG00000049759	23327	NEDD4L	NEDD4 like E3 ubiquitin protein ligase [Source:HGNC Symbol;Acc:HGNC:7728]	407.182	0.0301708	0.132124	0.228351	0.819373	1
ENSG00000049768	50943	FOXP3	forkhead box P3 [Source:HGNC Symbol;Acc:HGNC:6106]	7.44098	-0.774553	0.51553	-1.50244	0.132984	1
ENSG00000049769	89801	PPP1R3F	protein phosphatase 1 regulatory subunit 3F [Source:HGNC Symbol;Acc:HGNC:14944]	500.167	0.181203	0.082824	2.18781	0.0286838	1
ENSG00000049860	3074	HEXB	hexosaminidase subunit beta [Source:HGNC Symbol;Acc:HGNC:4879]	9141.88	0.00338843	0.126163	0.0268576	0.978573	1
ENSG00000049883	79810	PTCD2	pentatricopeptide repeat domain 2 [Source:HGNC Symbol;Acc:HGNC:25734]	1092.55	0.0445023	0.0696919	0.638558	0.52311	1
ENSG00000050130	51528	JKAMP	JNK1/MAPK8 associated membrane protein [Source:HGNC Symbol;Acc:HGNC:20184]	1861.88	0.00853016	0.0744974	0.114503	0.908839	1
ENSG00000050165	27122	DKK3	dickkopf WNT signaling pathway inhibitor 3 [Source:HGNC Symbol;Acc:HGNC:2893]	598.696	-0.0166861	0.179584	-0.0929156	0.925971	1
ENSG00000050327	7984	ARHGEF5	Rho guanine nucleotide exchange factor 5 [Source:HGNC Symbol;Acc:HGNC:13209]	397.389	-0.139722	0.187076	-0.746874	0.45514	1
ENSG00000050344	9603	NFE2L3	NFE2 like bZIP transcription factor 3 [Source:HGNC Symbol;Acc:HGNC:7783]	161.457	-0.397033	0.247649	-1.60321	0.108889	1
ENSG00000050393	63933	MCUR1	mitochondrial calcium uniporter regulator 1 [Source:HGNC Symbol;Acc:HGNC:21097]	1396.25	0.0370959	0.0596977	0.621397	0.534338	1
ENSG00000050405	51474	LIMA1	LIM domain and actin binding 1 [Source:HGNC Symbol;Acc:HGNC:24636]	11324.9	-0.0111915	0.138482	-0.080816	0.935588	1
ENSG00000050426	25875	LETMD1	LETM1 domain containing 1 [Source:HGNC Symbol;Acc:HGNC:24241]	3925.65	-0.0146891	0.0841076	-0.174647	0.861357	1
ENSG00000050438	9498	SLC4A8	solute carrier family 4 member 8 [Source:HGNC Symbol;Acc:HGNC:11034]	70.9507	-0.00323678	0.261453	-0.01238	0.990122	1
ENSG00000050555	10319	LAMC3	laminin subunit gamma 3 [Source:HGNC Symbol;Acc:HGNC:6494]	251.718	0.064981	0.55211	0.117696	0.906309	1
ENSG00000050628	5733	PTGER3	prostaglandin E receptor 3 [Source:HGNC Symbol;Acc:HGNC:9595]	3000.14	-0.00184852	0.186297	-0.00992242	0.992083	1
ENSG00000050730	79931	TNIP3	TNFAIP3 interacting protein 3 [Source:HGNC Symbol;Acc:HGNC:19315]	13.6626	-0.0399286	0.43258	-0.0923034	0.926457	1
ENSG00000050748	5601	MAPK9	mitogen-activated protein kinase 9 [Source:HGNC Symbol;Acc:HGNC:6886]	1750.18	0.0170384	0.0476707	0.357418	0.720779	1
ENSG00000050767	91522	COL23A1	collagen type XXIII alpha 1 chain [Source:HGNC Symbol;Acc:HGNC:22990]	41.9547	-0.494202	0.354916	-1.39245	0.163787	1
ENSG00000050820	9564	BCAR1	BCAR1 scaffold protein, Cas family member [Source:HGNC Symbol;Acc:HGNC:971]	2418.91	-0.0650428	0.0730686	-0.89016	0.37338	1
ENSG00000051009	84067	FHIP1B	FHF complex subunit HOOK interacting protein 1B [Source:HGNC Symbol;Acc:HGNC:25378]	1443.96	-0.119688	0.0750746	-1.59425	0.11088	1
ENSG00000051108	9709	HERPUD1	homocysteine inducible ER protein with ubiquitin like domain 1 [Source:HGNC Symbol;Acc:HGNC:13744]	5984.46	-0.0535303	0.101989	-0.524865	0.599677	1
ENSG00000051128	9454	HOMER3	homer scaffold protein 3 [Source:HGNC Symbol;Acc:HGNC:17514]	1143.58	-0.00761992	0.0984159	-0.0774257	0.938285	1
ENSG00000051180	5888	RAD51	RAD51 recombinase [Source:HGNC Symbol;Acc:HGNC:9817]	22.0041	-0.0172149	0.32104	-0.0536223	0.957236	1
ENSG00000051341	10721	POLQ	DNA polymerase theta [Source:HGNC Symbol;Acc:HGNC:9186]	23.4497	-0.223337	0.294532	-0.758278	0.448285	1
ENSG00000051382	5291	PIK3CB	phosphatidylinositol-4,5-bisphosphate 3-kinase catalytic subunit beta [Source:HGNC Symbol;Acc:HGNC:8976]	469.755	0.0467785	0.0865745	0.540326	0.588972	1
ENSG00000051523	1535	CYBA	cytochrome b-245 alpha chain [Source:HGNC Symbol;Acc:HGNC:2577]	1511.69	0.0226351	0.134242	0.168614	0.8661	1
ENSG00000051596	84321	THOC3	THO complex subunit 3 [Source:HGNC Symbol;Acc:HGNC:19072]	1133.26	0.063491	0.0880435	0.721132	0.470828	1
ENSG00000051620	23593	HEBP2	heme binding protein 2 [Source:HGNC Symbol;Acc:HGNC:15716]	9073.12	0.0545382	0.175896	0.310059	0.756516	1
ENSG00000051825	10198	MPHOSPH9	M-phase phosphoprotein 9 [Source:HGNC Symbol;Acc:HGNC:7215]	850.681	0.0594355	0.0827108	0.718595	0.472391	1
ENSG00000052126	54477	PLEKHA5	pleckstrin homology domain containing A5 [Source:HGNC Symbol;Acc:HGNC:30036]	1199.53	-0.0411201	0.0718814	-0.572055	0.567285	1
ENSG00000052723	80143	SIKE1	suppressor of IKBKE 1 [Source:HGNC Symbol;Acc:HGNC:26119]	2598.16	0.0403062	0.0862305	0.467423	0.640197	1
ENSG00000052749	23223	RRP12	ribosomal RNA processing 12 homolog [Source:HGNC Symbol;Acc:HGNC:29100]	1540.45	-0.0872425	0.0673829	-1.29473	0.195414	1
ENSG00000052795	57600	FNIP2	folliculin interacting protein 2 [Source:HGNC Symbol;Acc:HGNC:29280]	1153.4	0.0296871	0.0959878	0.30928	0.757109	1
ENSG00000052802	6307	MSMO1	methylsterol monooxygenase 1 [Source:HGNC Symbol;Acc:HGNC:10545]	7067.63	-0.12671	0.130711	-0.969389	0.332351	1
ENSG00000052841	55761	TTC17	tetratricopeptide repeat domain 17 [Source:HGNC Symbol;Acc:HGNC:25596]	5835.81	0.00173916	0.0472756	0.0367876	0.970654	1
ENSG00000052850	60529	ALX4	ALX homeobox 4 [Source:HGNC Symbol;Acc:HGNC:450]	6.27215	0.546375	0.632565	0.863745	0.387728	1
ENSG00000053254	1112	FOXN3	forkhead box N3 [Source:HGNC Symbol;Acc:HGNC:1928]	9071.64	0.302233	0.131057	2.30611	0.0211045	1
ENSG00000053328	728464	METTL24	methyltransferase like 24 [Source:HGNC Symbol;Acc:HGNC:21566]	2.91558	-0.123723	1.38752	-0.0891682	0.928948	1
ENSG00000053371	8574	AKR7A2	aldo-keto reductase family 7 member A2 [Source:HGNC Symbol;Acc:HGNC:389]	2516.42	-0.0132479	0.0819934	-0.161573	0.871642	1
ENSG00000053372	51154	MRTO4	MRT4 homolog, ribosome maturation factor [Source:HGNC Symbol;Acc:HGNC:18477]	1605.2	-0.0580065	0.0900692	-0.644022	0.519561	1
ENSG00000053438	4826	NNAT	neuronatin [Source:HGNC Symbol;Acc:HGNC:7860]	43.4078	0.312802	0.296927	1.05347	0.292127	1
[truncated: 21,550 more rows]

## Sheet: 2.5vs4.5_SAT
Referent: 4.5mM SAT
[truncated: 18,773 more rows]

## Sheet: 7.5vs4.5_SAT
Referent: 4.5mM SAT
[truncated: 22,220 more rows]

## Sheet: pAdj<0.05, L2FC<-1>+1
Referent: 4.5mM VAT											Referent: 4.5mM VAT											Referent: 4.5mM SAT											Referent: 4.5mM SAT
[truncated: 146 more rows]
