# Supplementary material for: A Hydrogel Culture System Regulates Human Adipocyte Function
Source: Int J Mol Sci. 2025 Nov 9;26(22):10865. doi: 10.3390/ijms262210865 (PMC12652782; doi:10.3390/ijms262210865)
Supplement: Supplementary file 1 [file ijms-26-10865-s001.zip › Kwon et al., Suppl Table S2 Gene Sets, IJMS.xlsx]

## Sheet: 2.5vs4.5__VAT
Referent 4.5mM VAT (- NES: enriched in 4.5mM relative to 2.5mM; + NES: enriched in 2.5mM relative to 4.5mM)
pathway	pval	padj	log2err	ES	NES	size
GOBP_SMALL_MOLECULE_METABOLIC_PROCESS	2.14054e-50	2.18699e-46	1.84846	-0.496818	-2.21606	1356
HALLMARK_OXIDATIVE_PHOSPHORYLATION	1.4733e-45	7.52638e-42	1.75655	-0.783092	-3.02936	201
GOBP_ORGANIC_ACID_METABOLIC_PROCESS	1.89373e-42	6.44941e-39	1.69659	-0.571384	-2.45284	669
REACTOME_AEROBIC_RESPIRATION_AND_RESPIRATORY_ELECTRON_TRANSPORT	2.72494e-37	6.96017e-34	1.58946	-0.711261	-2.81028	248
GOBP_GENERATION_OF_PRECURSOR_METABOLITES_AND_ENERGY	1.34316e-36	2.74461e-33	1.57637	-0.624635	-2.58626	408
GOBP_CELLULAR_RESPIRATION	1.57535e-35	2.68257e-32	1.54988	-0.72653	-2.83295	216
GOBP_ENERGY_DERIVATION_BY_OXIDATION_OF_ORGANIC_COMPOUNDS	1.07103e-34	1.56324e-31	1.52971	-0.668967	-2.6947	300
GOBP_AEROBIC_RESPIRATION	1.08405e-33	1.38447e-30	1.50926	-0.744527	-2.8396	179
GOBP_MONOCARBOXYLIC_ACID_METABOLIC_PROCESS	3.8538e-31	4.37491e-28	1.45334	-0.577836	-2.41719	458
HALLMARK_ADIPOGENESIS	6.16345e-31	6.2972e-28	1.4462	-0.722482	-2.77526	192
GOBP_SMALL_MOLECULE_CATABOLIC_PROCESS	5.63072e-27	5.22992e-24	1.34993	-0.635042	-2.5338	274
GOBP_OXIDATIVE_PHOSPHORYLATION	8.27672e-27	7.04694e-24	1.34223	-0.750084	-2.77279	138
GOBP_PURINE_CONTAINING_COMPOUND_METABOLIC_PROCESS	1.6754e-26	1.31674e-23	1.3345	-0.552278	-2.31172	463
GOBP_ORGANIC_ACID_CATABOLIC_PROCESS	2.85755e-25	2.0854e-22	1.30309	-0.692045	-2.64891	186
REACTOME_RESPIRATORY_ELECTRON_TRANSPORT	4.38961e-24	2.98991e-21	1.27091	-0.714988	-2.67751	154
GOBP_NUCLEOBASE_CONTAINING_SMALL_MOLECULE_METABOLIC_PROCESS	6.18968e-24	3.9525e-21	1.27091	-0.51379	-2.18341	567
GOBP_FATTY_ACID_METABOLIC_PROCESS	2.15862e-23	1.29733e-20	1.25451	-0.603438	-2.42882	299
KEGG_OXIDATIVE_PHOSPHORYLATION	1.37015e-20	7.77714e-18	1.16907	-0.735249	-2.65611	117
KEGG_PARKINSONS_DISEASE	4.704e-20	2.52951e-17	1.16018	-0.725497	-2.6137	115
GOBP_ELECTRON_TRANSPORT_CHAIN	1.45819e-19	7.44915e-17	1.14219	-0.727551	-2.6283	117
GOBP_ORGANOPHOSPHATE_METABOLIC_PROCESS	3.02169e-19	1.47012e-16	1.13309	-0.432298	-1.88478	868
REACTOME_MITOCHONDRIAL_PROTEIN_DEGRADATION	1.12825e-18	5.23969e-16	1.11466	-0.744616	-2.62004	98
GOBP_LIPID_METABOLIC_PROCESS	3.20838e-18	1.42522e-15	1.10534	-0.416769	-1.8297	983
GOBP_ATP_SYNTHESIS_COUPLED_ELECTRON_TRANSPORT	5.34554e-18	2.27564e-15	1.09593	-0.748529	-2.61584	93
KEGG_ALZHEIMERS_DISEASE	9.20356e-18	3.76131e-15	1.08644	-0.676759	-2.50517	140
GOBP_PURINE_CONTAINING_COMPOUND_BIOSYNTHETIC_PROCESS	2.70675e-17	1.06365e-14	1.07687	-0.597715	-2.33593	220
GOBP_ACYL_COA_METABOLIC_PROCESS	4.54341e-17	1.71926e-14	1.06721	-0.759896	-2.59426	79
GOBP_LIPID_CATABOLIC_PROCESS	9.21956e-17	3.36415e-14	1.05746	-0.579458	-2.28846	244
HALLMARK_FATTY_ACID_METABOLISM	3.49771e-16	1.1912e-13	1.0377	-0.66421	-2.45267	137
KEGG_HUNTINGTONS_DISEASE	3.40307e-16	1.1912e-13	1.0377	-0.633684	-2.38917	162
GOBP_MONOCARBOXYLIC_ACID_CATABOLIC_PROCESS	4.04038e-16	1.29393e-13	1.0377	-0.712134	-2.52964	104
REACTOME_PROTEIN_LOCALIZATION	4.05265e-16	1.29393e-13	1.0377	-0.638627	-2.39349	155
GOBP_NUCLEOTIDE_METABOLIC_PROCESS	2.50901e-15	7.76805e-13	1.00732	-0.489659	-2.02814	414
REACTOME_METABOLISM_OF_AMINO_ACIDS_AND_DERIVATIVES	7.32389e-15	2.20083e-12	0.986546	-0.539742	-2.15832	279
HALLMARK_EPITHELIAL_MESENCHYMAL_TRANSITION	9.55516e-15	2.78929e-12	0.986546	0.578103	2.30477	194
GOBP_FATTY_ACID_CATABOLIC_PROCESS	3.13023e-14	8.88377e-12	0.965328	-0.708248	-2.46659	91
GOBP_AMINO_ACID_METABOLIC_PROCESS	3.35526e-14	9.26506e-12	0.965328	-0.573227	-2.22892	211
GOBP_SMALL_MOLECULE_BIOSYNTHETIC_PROCESS	4.38059e-14	1.1778e-11	0.965328	-0.471974	-1.97054	448
GOBP_MITOCHONDRION_ORGANIZATION	9.65753e-14	2.53003e-11	0.954542	-0.478316	-1.97841	401
GOBP_NUCLEOSIDE_PHOSPHATE_BIOSYNTHETIC_PROCESS	1.18286e-13	3.02131e-11	0.943632	-0.534456	-2.13263	273
KEGG_VALINE_LEUCINE_AND_ISOLEUCINE_DEGRADATION	1.40722e-13	3.50673e-11	0.943632	-0.8385	-2.56588	41
KEGG_MEDICUS_REFERENCE_MITOCHONDRIAL_COMPLEX_UCP1_IN_THERMOGENESIS	2.55092e-13	6.20542e-11	0.932595	-0.763461	-2.49567	60
GOBP_LIPID_OXIDATION	2.81191e-13	6.68123e-11	0.932595	-0.693207	-2.43148	96
GOBP_CELL_MOTILITY	4.56035e-13	1.05894e-10	0.921426	0.346644	1.59929	1200
GOBP_PROTON_MOTIVE_FORCE_DRIVEN_ATP_SYNTHESIS	4.68535e-13	1.06378e-10	0.921426	-0.738525	-2.49382	74
GOBP_GLYCOPROTEIN_METABOLIC_PROCESS	5.17981e-13	1.15048e-10	0.921426	0.488793	2.04245	305
REACTOME_EXTRACELLULAR_MATRIX_ORGANIZATION	5.34801e-13	1.16257e-10	0.921426	0.541261	2.19134	223
GOBP_AMIDE_METABOLIC_PROCESS	1.01207e-12	2.15423e-10	0.91012	-0.485765	-1.98709	355
GOBP_MITOCHONDRIAL_RESPIRATORY_CHAIN_COMPLEX_ASSEMBLY	1.55842e-12	3.24946e-10	0.91012	-0.669257	-2.35488	98
REACTOME_COMPLEX_I_BIOGENESIS	2.87785e-12	5.88059e-10	0.898671	-0.729377	-2.43244	68
KEGG_PROPANOATE_METABOLISM	3.9209e-12	7.85488e-10	0.887075	-0.876182	-2.50417	29
GOBP_ATP_BIOSYNTHETIC_PROCESS	4.74188e-12	9.31688e-10	0.887075	-0.664011	-2.33362	97
REACTOME_FATTY_ACID_METABOLISM	5.70265e-12	1.09932e-09	0.887075	-0.617683	-2.26459	132
GOBP_ATP_METABOLIC_PROCESS	6.5228e-12	1.23414e-09	0.887075	-0.55165	-2.13411	202
GOBP_AMINO_ACID_CATABOLIC_PROCESS	6.71375e-12	1.24717e-09	0.887075	-0.703422	-2.38708	76
GOBP_FATTY_ACID_BETA_OXIDATION	7.9655e-12	1.45328e-09	0.875325	-0.729689	-2.4274	67
GOBP_NUCLEOTIDE_BIOSYNTHETIC_PROCESS	8.77284e-12	1.57249e-09	0.875325	-0.553735	-2.12596	191
GOBP_DICARBOXYLIC_ACID_METABOLIC_PROCESS	1.15234e-11	2.0299e-09	0.875325	-0.69582	-2.38114	81
GOBP_PROTON_TRANSMEMBRANE_TRANSPORT	1.20641e-11	2.08913e-09	0.875325	-0.595865	-2.22118	148
GOBP_RIBOSE_PHOSPHATE_BIOSYNTHETIC_PROCESS	1.57869e-11	2.68824e-09	0.863415	-0.583178	-2.19138	159
GOBP_PURINE_NUCLEOTIDE_BIOSYNTHETIC_PROCESS	1.69435e-11	2.8379e-09	0.863415	-0.5838	-2.19683	160
GOBP_NUCLEOSIDE_TRIPHOSPHATE_BIOSYNTHETIC_PROCESS	2.15915e-11	3.55808e-09	0.863415	-0.627332	-2.27035	120
GOBP_CELL_ADHESION	2.42227e-11	3.92831e-09	0.863415	0.349216	1.59395	977
GOBP_EXTERNAL_ENCAPSULATING_STRUCTURE_ORGANIZATION	3.84948e-11	6.14534e-09	0.851339	0.502604	2.05954	248
GOBP_ORGANOPHOSPHATE_BIOSYNTHETIC_PROCESS	4.12314e-11	6.48094e-09	0.851339	-0.42377	-1.78892	520
GOBP_GLYCOPROTEIN_BIOSYNTHETIC_PROCESS	4.53062e-11	7.01353e-09	0.851339	0.496292	2.03039	245
GOBP_ORGANIC_ACID_BIOSYNTHETIC_PROCESS	9.06992e-11	1.3831e-08	0.839089	-0.520069	-2.03772	226
GOBP_RIBOSE_PHOSPHATE_METABOLIC_PROCESS	9.9862e-11	1.50043e-08	0.839089	-0.472071	-1.91256	318
GOBP_COLLAGEN_FIBRIL_ORGANIZATION	1.046e-10	1.54883e-08	0.839089	0.705387	2.39696	64
KEGG_CITRATE_CYCLE_TCA_CYCLE	1.61219e-10	2.35311e-08	0.826657	-0.855125	-2.42843	28
GOBP_NUCLEOSIDE_TRIPHOSPHATE_METABOLIC_PROCESS	1.98251e-10	2.85287e-08	0.826657	-0.503567	-1.98919	245
REACTOME_METABOLISM_OF_LIPIDS	2.62591e-10	3.72624e-08	0.814036	-0.404234	-1.7209	587
REACTOME_CITRIC_ACID_CYCLE_TCA_CYCLE	3.88743e-10	5.4408e-08	0.814036	-0.815274	-2.40325	34
GOBP_MITOCHONDRIAL_GENE_EXPRESSION	4.15112e-10	5.73135e-08	0.814036	-0.546709	-2.07046	169
GOBP_ALPHA_AMINO_ACID_METABOLIC_PROCESS	5.43216e-10	7.30268e-08	0.801216	-0.582741	-2.14852	136
GOBP_PROTEOGLYCAN_METABOLIC_PROCESS	5.37904e-10	7.30268e-08	0.801216	0.646622	2.29569	83
GOBP_MITOCHONDRIAL_TRANSLATION	5.87474e-10	7.7951e-08	0.801216	-0.586456	-2.1506	131
GOBP_TRICARBOXYLIC_ACID_CYCLE	6.81589e-10	8.92794e-08	0.801216	-0.840854	-2.4032	29
GOBP_PHOSPHORUS_METABOLIC_PROCESS	8.90576e-10	1.15177e-07	0.801216	-0.330303	-1.48005	1517
GOBP_REGULATION_OF_LOCOMOTION	1.17259e-09	1.49754e-07	0.788187	0.352595	1.58393	769
GOBP_LOCOMOTION	1.20208e-09	1.51625e-07	0.788187	0.34669	1.56904	863
GOBP_SUPRAMOLECULAR_FIBER_ORGANIZATION	1.28483e-09	1.60087e-07	0.788187	0.366232	1.62681	641
GOBP_MITOCHONDRIAL_ELECTRON_TRANSPORT_NADH_TO_UBIQUINONE	1.84109e-09	2.26632e-07	0.788187	-0.738806	-2.33542	49
REACTOME_GLYCOSAMINOGLYCAN_METABOLISM	1.87156e-09	2.2764e-07	0.774939	0.61234	2.22824	96
GOBP_POSITIVE_REGULATION_OF_LOCOMOTION	2.3105e-09	2.74493e-07	0.774939	0.40435	1.74577	441
KEGG_PEROXISOME	2.29456e-09	2.74493e-07	0.774939	-0.682802	-2.28436	69
REACTOME_PEROXISOMAL_PROTEIN_IMPORT	2.41636e-09	2.8377e-07	0.774939	-0.714427	-2.3035	55
KEGG_MEDICUS_REFERENCE_ELECTRON_TRANSFER_IN_COMPLEX_I	3.35259e-09	3.8487e-07	0.774939	-0.751455	-2.32746	44
KEGG_MEDICUS_VARIANT_MUTATION_CAUSED_ABERRANT_SNCA_TO_ELECTRON_TRANSFER_IN_COMPLEX_I	3.35259e-09	3.8487e-07	0.774939	-0.751455	-2.32746	44
KEGG_BUTANOATE_METABOLISM	3.71406e-09	4.21628e-07	0.774939	-0.841674	-2.34526	26
GOBP_KETONE_METABOLIC_PROCESS	5.06831e-09	5.69043e-07	0.761461	-0.538298	-2.03357	165
KEGG_GLYCOLYSIS_GLUCONEOGENESIS	6.29866e-09	6.99493e-07	0.761461	-0.74691	-2.29264	42
REACTOME_MITOCHONDRIAL_FATTY_ACID_BETA_OXIDATION	8.31129e-09	9.1308e-07	0.74774	-0.806324	-2.3351	31
KEGG_FATTY_ACID_METABOLISM	1.33406e-08	1.45001e-06	0.74774	-0.776763	-2.31873	36
GOBP_REGULATION_OF_CELL_POPULATION_PROLIFERATION	1.43373e-08	1.54194e-06	0.74774	0.315787	1.45053	1123
REACTOME_MITOCHONDRIAL_BIOGENESIS	1.65936e-08	1.766e-06	0.733762	-0.607072	-2.12432	94
GOBP_CELL_CHEMOTAXIS	1.70709e-08	1.79808e-06	0.733762	0.487155	1.93186	185
GOBP_PROTEINOGENIC_AMINO_ACID_METABOLIC_PROCESS	1.75117e-08	1.82568e-06	0.733762	-0.586377	-2.09325	107
KEGG_PPAR_SIGNALING_PATHWAY	1.86703e-08	1.92681e-06	0.733762	-0.720387	-2.28147	50
GOBP_NEUROGENESIS	1.97221e-08	2.01501e-06	0.733762	0.308848	1.42715	1258
GOBP_MONOCARBOXYLIC_ACID_BIOSYNTHETIC_PROCESS	2.05444e-08	2.07823e-06	0.733762	-0.526182	-1.97481	158
GOBP_REGULATION_OF_LIPID_METABOLIC_PROCESS	2.1925e-08	2.17483e-06	0.733762	-0.473876	-1.87191	245
KEGG_MEDICUS_VARIANT_MUTATION_INACTIVATED_PINK1_TO_ELECTRON_TRANSFER_IN_COMPLEX_I	2.18878e-08	2.17483e-06	0.733762	-0.737333	-2.29514	45
GOBP_ENZYME_LINKED_RECEPTOR_PROTEIN_SIGNALING_PATHWAY	2.54748e-08	2.50266e-06	0.733762	0.342843	1.5382	747
GOBP_SULFUR_COMPOUND_METABOLIC_PROCESS	2.7975e-08	2.69642e-06	0.733762	-0.473411	-1.86964	244
REACTOME_ELASTIC_FIBRE_FORMATION	2.78883e-08	2.69642e-06	0.733762	0.744107	2.29153	38
GOBP_CELL_PROJECTION_ORGANIZATION	3.19848e-08	3.02649e-06	0.719513	0.308353	1.42364	1228
REACTOME_MITOCHONDRIAL_TRANSLATION	3.19919e-08	3.02649e-06	0.719513	-0.608314	-2.13204	95
GOBP_LIPID_MODIFICATION	3.3576e-08	3.12084e-06	0.719513	-0.530794	-1.99207	157
GOBP_PYRUVATE_METABOLIC_PROCESS	3.36001e-08	3.12084e-06	0.719513	-0.592946	-2.10626	104
KEGG_MEDICUS_VARIANT_MUTATION_CAUSED_ABERRANT_ABETA_TO_ELECTRON_TRANSFER_IN_COMPLEX_I	3.84933e-08	3.54312e-06	0.719513	-0.711752	-2.25413	50
KEGG_MEDICUS_VARIANT_MUTATION_CAUSED_ABERRANT_TDP43_TO_ELECTRON_TRANSFER_IN_COMPLEX_I	3.9184e-08	3.57449e-06	0.719513	-0.732764	-2.28092	45
GOBP_POSITIVE_REGULATION_OF_SIGNALING	4.29203e-08	3.88068e-06	0.719513	0.305462	1.41329	1302
GOBP_PROTEIN_FOLDING	6.68507e-08	5.99134e-06	0.704976	0.470824	1.87834	196
GOBP_THIOESTER_BIOSYNTHETIC_PROCESS	7.89158e-08	6.95578e-06	0.704976	-0.721264	-2.23395	44
KEGG_PYRUVATE_METABOLISM	7.89733e-08	6.95578e-06	0.704976	-0.768334	-2.26488	34
GOBP_ANATOMICAL_STRUCTURE_FORMATION_INVOLVED_IN_MORPHOGENESIS	8.10178e-08	7.07486e-06	0.704976	0.331401	1.4981	836
GOBP_TAXIS	9.10064e-08	7.87977e-06	0.704976	0.429812	1.78129	282
GOBP_PROTEOGLYCAN_BIOSYNTHETIC_PROCESS	1.04959e-07	9.01147e-06	0.704976	0.660299	2.20817	59
GOBP_BRANCHED_CHAIN_AMINO_ACID_METABOLIC_PROCESS	1.1502e-07	9.79302e-06	0.704976	-0.824577	-2.25406	24
GOBP_REGULATION_OF_FATTY_ACID_METABOLIC_PROCESS	1.21862e-07	1.02898e-05	0.690132	-0.621268	-2.11235	77
GOBP_FATTY_ACID_DERIVATIVE_METABOLIC_PROCESS	1.24122e-07	1.03947e-05	0.690132	-0.670634	-2.18123	58
GOBP_RESPONSE_TO_GROWTH_FACTOR	1.28744e-07	1.06941e-05	0.690132	0.354831	1.56209	561
REACTOME_MITOCHONDRIAL_PROTEIN_IMPORT	1.36067e-07	1.12113e-05	0.690132	-0.647774	-2.14375	65
GOBP_MITOCHONDRIAL_TRANSPORT	1.39107e-07	1.13701e-05	0.690132	-0.507023	-1.9168	166
GOBP_TISSUE_MORPHOGENESIS	1.41588e-07	1.1481e-05	0.690132	0.381321	1.64788	446
GOBP_PROTEIN_MATURATION	1.47737e-07	1.17924e-05	0.690132	0.372089	1.61215	461
REACTOME_BRANCHED_CHAIN_AMINO_ACID_CATABOLISM	1.47138e-07	1.17924e-05	0.690132	-0.830763	-2.20279	21
KEGG_ARGININE_AND_PROLINE_METABOLISM	1.54719e-07	1.2254e-05	0.690132	-0.715277	-2.21541	44
REACTOME_EPIGENETIC_REGULATION_OF_GENE_EXPRESSION_BY_MLL3_AND_MLL4_COMPLEXES	1.69005e-07	1.32825e-05	0.690132	-0.591519	-2.06714	93
GOBP_POSITIVE_REGULATION_OF_LIPID_METABOLIC_PROCESS	1.86067e-07	1.45118e-05	0.690132	-0.573703	-2.01865	98
GOBP_GENERATION_OF_NEURONS	1.90595e-07	1.47523e-05	0.690132	0.312841	1.4348	1073
GOBP_TRIGLYCERIDE_METABOLIC_PROCESS	1.95862e-07	1.5046e-05	0.690132	-0.617695	-2.07384	71
GOBP_HOMEOSTATIC_PROCESS	2.03628e-07	1.54109e-05	0.690132	-0.323887	-1.43733	1222
GOBP_LIPID_HOMEOSTASIS	2.03331e-07	1.54109e-05	0.690132	-0.550601	-2.00136	124
GOBP_REGULATION_OF_CHEMOTAXIS	2.20468e-07	1.65626e-05	0.690132	0.50604	1.93578	138
HALLMARK_XENOBIOTIC_METABOLISM	2.70712e-07	2.00425e-05	0.674963	-0.512011	-1.90578	147
KEGG_REGULATION_OF_ACTIN_CYTOSKELETON	2.68831e-07	2.00425e-05	0.674963	0.502426	1.94648	151
KEGG_TYROSINE_METABOLISM	3.28429e-07	2.41407e-05	0.674963	-0.798367	-2.22458	26
GOBP_NADH_DEHYDROGENASE_COMPLEX_ASSEMBLY	3.32497e-07	2.42652e-05	0.674963	-0.705877	-2.16668	42
GOBP_ACETYL_COA_METABOLIC_PROCESS	3.78465e-07	2.7216e-05	0.674963	-0.765242	-2.24542	33
GOBP_LONG_CHAIN_FATTY_ACID_METABOLIC_PROCESS	3.78771e-07	2.7216e-05	0.674963	-0.630992	-2.0927	66
REACTOME_DISEASES_OF_BRANCHED_CHAIN_AMINO_ACID_CATABOLISM	3.80923e-07	2.7216e-05	0.674963	-0.901674	-2.13702	13
KEGG_TRYPTOPHAN_METABOLISM	3.83951e-07	2.72419e-05	0.674963	-0.811192	-2.21747	24
GOBP_WOUND_HEALING	4.27171e-07	3.00994e-05	0.674963	0.407333	1.70206	305
GOBP_POSITIVE_REGULATION_OF_CELL_POPULATION_PROLIFERATION	4.43804e-07	3.10572e-05	0.674963	0.34263	1.51461	604
GOBP_ALCOHOL_METABOLIC_PROCESS	5.0588e-07	3.51604e-05	0.659444	-0.44157	-1.75492	261
GOBP_FATTY_ACID_BIOSYNTHETIC_PROCESS	5.43065e-07	3.72382e-05	0.659444	-0.53982	-1.95645	121
REACTOME_PYRUVATE_METABOLISM	5.39827e-07	3.72382e-05	0.659444	-0.706299	-2.17893	43
GOBP_LEUKOCYTE_MIGRATION	5.64118e-07	3.8424e-05	0.659444	0.433709	1.76346	234
GOBP_REGULATION_OF_LIPID_CATABOLIC_PROCESS	8.15725e-07	5.51938e-05	0.659444	-0.700004	-2.15951	43
HALLMARK_PEROXISOME	9.33615e-07	6.27549e-05	0.659444	-0.575828	-1.98855	86
GOBP_INTEGRIN_MEDIATED_SIGNALING_PATHWAY	1.0019e-06	6.69048e-05	0.643552	0.556724	1.99941	89
GOBP_RESPONSE_TO_WOUNDING	1.08531e-06	7.20039e-05	0.643552	0.373741	1.60398	406
REACTOME_MOLECULES_ASSOCIATED_WITH_ELASTIC_FIBRES	1.18543e-06	7.81388e-05	0.643552	0.749463	2.21583	31
GOBP_MORPHOGENESIS_OF_AN_EPITHELIUM	1.2378e-06	8.07193e-05	0.643552	0.384126	1.63613	370
REACTOME_COMPLEX_IV_ASSEMBLY	1.24038e-06	8.07193e-05	0.643552	-0.692244	-2.14407	44
REACTOME_BIOLOGICAL_OXIDATIONS	1.26322e-06	8.16854e-05	0.643552	-0.521055	-1.90294	128
GOBP_MITOCHONDRIAL_MEMBRANE_ORGANIZATION	1.44948e-06	9.31404e-05	0.643552	-0.527254	-1.89618	113
GOBP_CIRCULATORY_SYSTEM_DEVELOPMENT	1.55798e-06	9.88686e-05	0.643552	0.313703	1.41958	864
GOBP_TUBE_MORPHOGENESIS	1.55646e-06	9.88686e-05	0.643552	0.331948	1.47752	659
GOBP_PYRIDINE_CONTAINING_COMPOUND_METABOLIC_PROCESS	1.73008e-06	0.000109112	0.643552	-0.507146	-1.88358	145
GOBP_L_AMINO_ACID_CATABOLIC_PROCESS	1.76324e-06	0.000110521	0.643552	-0.674964	-2.10786	46
HALLMARK_INFLAMMATORY_RESPONSE	1.78479e-06	0.00011119	0.643552	0.491724	1.86635	131
GOBP_CELL_SUBSTRATE_ADHESION	1.80062e-06	0.000111497	0.643552	0.410687	1.69631	270
GOBP_POSITIVE_REGULATION_OF_MULTICELLULAR_ORGANISMAL_PROCESS	1.82165e-06	0.00011212	0.643552	0.299502	1.37489	1103
GOBP_CELL_CELL_SIGNALING	1.93124e-06	0.000118153	0.627257	0.322964	1.45323	779
KEGG_BETA_ALANINE_METABOLISM	1.99159e-06	0.000121119	0.627257	-0.843892	-2.12639	17
REACTOME_HEMOSTASIS	2.13726e-06	0.00012921	0.627257	0.365876	1.56883	404
REACTOME_COLLAGEN_FORMATION	2.15619e-06	0.000129587	0.627257	0.59812	2.05145	67
GOBP_CELL_SURFACE_RECEPTOR_PROTEIN_TYROSINE_KINASE_SIGNALING_PATHWAY	2.23037e-06	0.000133262	0.627257	0.350534	1.52126	473
KEGG_DRUG_METABOLISM_CYTOCHROME_P450	2.43938e-06	0.000144902	0.627257	-0.739236	-2.14082	31
REACTOME_EPIGENETIC_REGULATION_BY_WDR5_CONTAINING_HISTONE_MODIFYING_COMPLEXES	2.52929e-06	0.000149374	0.627257	-0.521763	-1.89654	124
REACTOME_PEROXISOMAL_LIPID_METABOLISM	2.58521e-06	0.000151799	0.627257	-0.782817	-2.15984	25
GOBP_NUCLEOSIDE_PHOSPHATE_CATABOLIC_PROCESS	2.61925e-06	0.000152919	0.627257	-0.482702	-1.8066	153
GOBP_POSITIVE_REGULATION_OF_LIPID_BIOSYNTHETIC_PROCESS	3.24987e-06	0.000188658	0.627257	-0.589709	-1.97748	70
GOBP_SHORT_CHAIN_FATTY_ACID_METABOLIC_PROCESS	3.70122e-06	0.000213646	0.627257	-0.8694	-2.12911	15
REACTOME_TP53_REGULATES_METABOLIC_GENES	3.83185e-06	0.000219944	0.610527	-0.593239	-2.00322	74
GOBP_POSITIVE_REGULATION_OF_CHEMOTAXIS	3.97733e-06	0.000225812	0.610527	0.529549	1.92948	97
REACTOME_CYTOPROTECTION_BY_HMOX1	3.9783e-06	0.000225812	0.610527	-0.659302	-2.0702	47
GOBP_NEGATIVE_REGULATION_OF_VASCULAR_ASSOCIATED_SMOOTH_MUSCLE_CELL_PROLIFERATION	4.1083e-06	0.000231903	0.610527	-0.791563	-2.11837	22
REACTOME_COLLAGEN_BIOSYNTHESIS_AND_MODIFYING_ENZYMES	4.41095e-06	0.000247619	0.610527	0.6365	2.06624	50
GOBP_MITOCHONDRIAL_TRANSMEMBRANE_TRANSPORT	4.55621e-06	0.000254376	0.610527	-0.546593	-1.90644	92
GOBP_MITOCHONDRIAL_ELECTRON_TRANSPORT_CYTOCHROME_C_TO_OXYGEN	4.77017e-06	0.000263288	0.610527	-0.833744	-2.13241	18
HALLMARK_BILE_ACID_METABOLISM	4.79314e-06	0.000263288	0.610527	-0.568666	-1.94141	79
KEGG_LYSINE_DEGRADATION	4.76504e-06	0.000263288	0.610527	-0.680145	-2.0813	41
REACTOME_DEGRADATION_OF_THE_EXTRACELLULAR_MATRIX	5.2642e-06	0.000287617	0.610527	0.542469	1.9464	88
GOBP_CELL_ACTIVATION	5.30211e-06	0.000288147	0.610527	0.317688	1.42401	731
GOBP_REGULATION_OF_CELL_ADHESION	5.7346e-06	0.000310002	0.610527	0.337319	1.48067	544
KEGG_CYTOKINE_CYTOKINE_RECEPTOR_INTERACTION	5.94423e-06	0.000319643	0.610527	0.508195	1.88649	110
GOBP_FATTY_ACYL_COA_METABOLIC_PROCESS	5.98193e-06	0.000319986	0.610527	-0.708302	-2.08792	34
GOBP_REGULATION_OF_KETONE_METABOLIC_PROCESS	6.27492e-06	0.000333911	0.610527	-0.539929	-1.91222	102
GOBP_CHEMICAL_HOMEOSTASIS	6.78006e-06	0.000358921	0.610527	-0.3431	-1.47843	707
GOBP_REGULATION_OF_SMALL_MOLECULE_METABOLIC_PROCESS	6.85938e-06	0.000361249	0.610527	-0.420048	-1.66924	260
GOBP_TUBE_DEVELOPMENT	6.91441e-06	0.000362279	0.610527	0.309726	1.39753	815
GOBP_PURINE_CONTAINING_COMPOUND_CATABOLIC_PROCESS	7.55283e-06	0.000393711	0.610527	-0.499082	-1.83258	133
GOBP_GLYCOSYLATION	7.85586e-06	0.000407428	0.593325	0.427293	1.70412	195
GOBP_GLYCOSAMINOGLYCAN_METABOLIC_PROCESS	8.27747e-06	0.000427126	0.593325	0.606537	2.02067	58
GOBP_POSITIVE_REGULATION_OF_DEVELOPMENTAL_PROCESS	8.40161e-06	0.000431353	0.593325	0.302725	1.37693	929
GOBP_RESPONSE_TO_NUTRIENT_LEVELS	9.1802e-06	0.000468971	0.593325	-0.382523	-1.57835	390
REACTOME_METABOLISM_OF_VITAMINS_AND_COFACTORS	1.02823e-05	0.000522659	0.593325	-0.46453	-1.74342	158
GOBP_NEGATIVE_REGULATION_OF_RESPONSE_TO_STIMULUS	1.04513e-05	0.000528621	0.593325	0.282139	1.30695	1313
REACTOME_CRISTAE_FORMATION	1.05932e-05	0.000533157	0.593325	-0.716444	-2.10223	33
GOBP_UBIQUINONE_METABOLIC_PROCESS	1.11508e-05	0.000558472	0.593325	-0.772741	-2.04895	21
GOBP_SUCCINYL_COA_METABOLIC_PROCESS	1.13811e-05	0.000567224	0.593325	-0.911613	-2.00809	10
GOBP_LEUKOCYTE_CHEMOTAXIS	1.20004e-05	0.000595187	0.593325	0.482431	1.83593	132
GOBP_REGULATION_OF_LEUKOCYTE_MIGRATION	1.25354e-05	0.000618713	0.593325	0.46013	1.78929	157
GOBP_NEGATIVE_REGULATION_OF_SMOOTH_MUSCLE_CELL_PROLIFERATION	1.29243e-05	0.000634842	0.593325	-0.662316	-2.04325	43
REACTOME_COMPLEX_III_ASSEMBLY	1.32525e-05	0.000647852	0.593325	-0.747072	-2.08165	26
KEGG_GLYCINE_SERINE_AND_THREONINE_METABOLISM	1.36751e-05	0.000665325	0.593325	-0.775695	-2.07591	22
REACTOME_TRIGLYCERIDE_CATABOLISM	1.40318e-05	0.000679444	0.593325	-0.821883	-2.04823	16
GOBP_APOPTOTIC_MITOCHONDRIAL_CHANGES	1.51418e-05	0.000729734	0.593325	-0.520106	-1.83007	98
REACTOME_FORMATION_OF_ATP_BY_CHEMIOSMOTIC_COUPLING	1.60403e-05	0.000769407	0.57561	-0.792483	-2.0807	20
GOBP_MONONUCLEAR_CELL_MIGRATION	1.64959e-05	0.000787565	0.57561	0.467979	1.78824	137
GOBP_HEPARAN_SULFATE_PROTEOGLYCAN_METABOLIC_PROCESS	1.6964e-05	0.000806143	0.57561	0.682128	2.07481	36
GOBP_SECONDARY_ALCOHOL_METABOLIC_PROCESS	1.72834e-05	0.000817521	0.57561	-0.506554	-1.82994	117
GOBP_INNER_MITOCHONDRIAL_MEMBRANE_ORGANIZATION	1.76265e-05	0.00082991	0.57561	-0.655301	-2.03979	45
GOBP_BLOOD_VESSEL_MORPHOGENESIS	1.96274e-05	0.000919879	0.57561	0.333717	1.44827	473
KEGG_MEDICUS_REFERENCE_BMP_SIGNALING_PATHWAY	2.01068e-05	0.000938041	0.57561	0.822401	2.07061	16
KEGG_LEUKOCYTE_TRANSENDOTHELIAL_MIGRATION	2.3047e-05	0.00107032	0.57561	0.5536	1.92194	72
KEGG_HISTIDINE_METABOLISM	2.4851e-05	0.00114888	0.57561	-0.808395	-2.06757	18
GOBP_COLLAGEN_METABOLIC_PROCESS	2.55564e-05	0.00117617	0.57561	0.533208	1.89219	82
GOBP_POSITIVE_REGULATION_OF_WNT_SIGNALING_PATHWAY	2.76564e-05	0.00126711	0.57561	0.474537	1.7791	119
GOBP_STEROL_HOMEOSTASIS	2.84562e-05	0.00129793	0.57561	-0.582634	-1.91471	62
GOBP_FATTY_ACID_DERIVATIVE_BIOSYNTHETIC_PROCESS	2.93515e-05	0.00132108	0.57561	-0.648438	-2.00043	43
GOBP_REGULATION_OF_RESPONSE_TO_EXTERNAL_STIMULUS	2.91121e-05	0.00132108	0.57561	0.310448	1.39297	748
REACTOME_INTEGRIN_CELL_SURFACE_INTERACTIONS	2.92356e-05	0.00132108	0.57561	0.584793	1.96091	60
GOBP_AMINOGLYCAN_METABOLIC_PROCESS	3.14314e-05	0.00140849	0.557332	0.562436	1.92396	66
GOBP_NEURON_DEVELOPMENT	3.20469e-05	0.00142979	0.557332	0.302928	1.36939	836
GOBP_AMINOGLYCAN_BIOSYNTHETIC_PROCESS	3.2733e-05	0.00145406	0.557332	0.644455	2.00595	40
GOBP_NECROPTOTIC_PROCESS	3.42434e-05	0.00150528	0.557332	-0.679719	-2.01687	35
GOBP_QUINONE_METABOLIC_PROCESS	3.43574e-05	0.00150528	0.557332	-0.748277	-2.04549	24
REACTOME_ATTENUATION_PHASE	3.44755e-05	0.00150528	0.557332	0.725253	2.04462	25
REACTOME_FOXO_MEDIATED_TRANSCRIPTION	3.44247e-05	0.00150528	0.557332	-0.611862	-1.95809	53
REACTOME_PHASE_I_FUNCTIONALIZATION_OF_COMPOUNDS	3.52639e-05	0.00153315	0.557332	-0.579693	-1.90717	63
GOBP_ANIMAL_ORGAN_MORPHOGENESIS	3.81828e-05	0.00165303	0.557332	0.311705	1.39079	685
GOBP_ACETYL_COA_BIOSYNTHETIC_PROCESS	3.86334e-05	0.00166547	0.557332	-0.779567	-2.04679	20
REACTOME_CHEMOKINE_RECEPTORS_BIND_CHEMOKINES	4.24126e-05	0.00182071	0.557332	0.781915	2.02358	18
KEGG_FC_GAMMA_R_MEDIATED_PHAGOCYTOSIS	4.31497e-05	0.00184461	0.557332	0.536289	1.86826	73
GOBP_ACTIN_FILAMENT_BASED_PROCESS	4.56341e-05	0.00194268	0.557332	0.317772	1.40573	605
GOBP_LONG_CHAIN_FATTY_ACID_TRANSPORT	4.5975e-05	0.00194907	0.557332	-0.640569	-1.97616	43
REACTOME_REGULATION_OF_PYRUVATE_DEHYDROGENASE_PDH_COMPLEX	4.77146e-05	0.00201446	0.557332	-0.833869	-2.01033	14
REACTOME_MITOCHONDRIAL_FATTY_ACID_BETA_OXIDATION_OF_UNSATURATED_FATTY_ACIDS	5.07132e-05	0.00213225	0.557332	-0.965141	-1.76561	5
KEGG_MEDICUS_REFERENCE_ELECTRON_TRANSFER_IN_COMPLEX_IV	5.11668e-05	0.0021425	0.557332	-0.827735	-2.02707	15
KEGG_LIMONENE_AND_PINENE_DEGRADATION	5.19601e-05	0.00216684	0.557332	-0.892161	-1.96524	10
GOBP_GLUCOSE_METABOLIC_PROCESS	5.32808e-05	0.00221289	0.557332	-0.450852	-1.69655	160
GOBP_REGULATION_OF_LIPID_BIOSYNTHETIC_PROCESS	5.36109e-05	0.00221758	0.557332	-0.473693	-1.75256	139
GOBP_CELL_JUNCTION_ORGANIZATION	5.47685e-05	0.00225633	0.557332	0.319764	1.40912	578
GOBP_ADAPTIVE_THERMOGENESIS	5.5329e-05	0.00226119	0.557332	-0.476127	-1.74601	131
GOBP_GLYCOSAMINOGLYCAN_BIOSYNTHETIC_PROCESS	5.52161e-05	0.00226119	0.557332	0.662523	2.01517	36
GOBP_EXTRACELLULAR_REGULATION_OF_SIGNAL_TRANSDUCTION	5.63246e-05	0.0022927	0.557332	0.887098	1.919	9
GOBP_CELL_CELL_ADHESION	5.65945e-05	0.00229455	0.557332	0.316219	1.39677	598
REACTOME_TRIGLYCERIDE_METABOLISM	5.94188e-05	0.00239953	0.557332	-0.738107	-2.01769	24
KEGG_FOCAL_ADHESION	6.2605e-05	0.00251825	0.538434	0.427718	1.67132	163
GOBP_CARTILAGE_DEVELOPMENT	6.35335e-05	0.00253563	0.538434	0.4354	1.69067	156
GOBP_CELLULAR_RESPONSE_TO_ENDOGENOUS_STIMULUS	6.3513e-05	0.00253563	0.538434	0.287752	1.30989	948
GOBP_SMALL_GTPASE_MEDIATED_SIGNAL_TRANSDUCTION	6.3926e-05	0.00254137	0.538434	0.338648	1.45694	414
GOBP_TRICARBOXYLIC_ACID_METABOLIC_PROCESS	6.44759e-05	0.0025533	0.538434	-0.82826	-1.99681	14
GOBP_NADP_METABOLIC_PROCESS	6.55746e-05	0.00258678	0.538434	-0.659887	-1.97664	37
GOBP_PHOSPHORYLATION	6.61514e-05	0.00259949	0.538434	0.313227	1.38905	631
GOBP_NEGATIVE_REGULATION_OF_LIPID_CATABOLIC_PROCESS	6.74792e-05	0.00264151	0.538434	-0.788214	-1.98609	17
REACTOME_CLASS_I_PEROXISOMAL_MEMBRANE_PROTEIN_IMPORT	6.90804e-05	0.00269387	0.538434	-0.767225	-2.01438	20
REACTOME_MATURATION_OF_TCA_ENZYMES_AND_REGULATION_OF_TCA_CYCLE	7.01514e-05	0.00272524	0.538434	-0.766531	-2.01256	20
KEGG_ECM_RECEPTOR_INTERACTION	7.05176e-05	0.00272908	0.538434	0.55656	1.88741	63
KEGG_INSULIN_SIGNALING_PATHWAY	7.08584e-05	0.00273193	0.538434	-0.473603	-1.70867	116
GOBP_ACYLGLYCEROL_HOMEOSTASIS	7.30577e-05	0.00280613	0.538434	-0.727377	-2.00688	25
GOBP_REGULATION_OF_IMMUNE_SYSTEM_PROCESS	7.47987e-05	0.00285597	0.538434	0.286192	1.31287	1078
REACTOME_HSF1_DEPENDENT_TRANSACTIVATION	7.49144e-05	0.00285597	0.538434	0.673259	2.01801	33
GOBP_FATTY_ACID_BETA_OXIDATION_USING_ACYL_COA_DEHYDROGENASE	7.52157e-05	0.0028568	0.538434	-0.863848	-1.94637	11
GOBP_CHAPERONE_MEDIATED_PROTEIN_FOLDING	7.56379e-05	0.00286219	0.538434	0.543107	1.86277	67
KEGG_MEDICUS_REFERENCE_CITRATE_CYCLE_SECOND_CARBON_OXIDATION_2	7.81886e-05	0.0029478	0.538434	-0.885753	-1.95112	10
GOBP_ERBB_SIGNALING_PATHWAY	7.87794e-05	0.00295915	0.538434	0.473954	1.747	105
GOBP_POSITIVE_REGULATION_OF_LEUKOCYTE_MIGRATION	7.957e-05	0.0029779	0.538434	0.484734	1.78138	103
GOBP_CARBOHYDRATE_METABOLIC_PROCESS	8.06847e-05	0.00300763	0.538434	-0.347759	-1.44881	438
REACTOME_SIGNALING_BY_TGFB_FAMILY_MEMBERS	8.09531e-05	0.00300763	0.538434	0.449133	1.72172	140
KEGG_MEDICUS_REFERENCE_ISOLEUCINE_DEGRADATION	8.25627e-05	0.00305632	0.538434	-0.885107	-1.9497	10
GOBP_DE_NOVO_PROTEIN_FOLDING	8.50664e-05	0.00313067	0.538434	0.647914	1.98448	37
GOBP_POSITIVE_REGULATION_OF_LIPID_STORAGE	8.54272e-05	0.00313067	0.538434	-0.816682	-2.00001	15
GOBP_TEMPERATURE_HOMEOSTASIS	8.5797e-05	0.00313067	0.538434	-0.467756	-1.72724	137
REACTOME_O_LINKED_GLYCOSYLATION	8.57963e-05	0.00313067	0.538434	0.536559	1.87682	75
REACTOME_SIGNALING_BY_RETINOIC_ACID	8.62994e-05	0.0031378	0.538434	-0.683489	-1.99122	32
REACTOME_CREATINE_METABOLISM	9.25551e-05	0.00335332	0.538434	-0.926471	-1.85048	7
GOBP_DICARBOXYLIC_ACID_CATABOLIC_PROCESS	9.33907e-05	0.00337164	0.538434	-0.790992	-1.97125	16
GOBP_POSITIVE_REGULATION_OF_INTRACELLULAR_SIGNAL_TRANSDUCTION	9.52676e-05	0.00342729	0.538434	0.292698	1.32273	832
HALLMARK_INTERFERON_ALPHA_RESPONSE	9.8326e-05	0.00350034	0.538434	-0.507898	-1.77729	94
KEGG_MEDICUS_REFERENCE_BMP_SIGNALING_PATHWAY_BMP_ANTAGONIST	9.82648e-05	0.00350034	0.538434	0.876709	1.89653	9
REACTOME_TRANSLATION	9.77389e-05	0.00350034	0.538434	-0.381166	-1.53129	290
GOBP_REGULATION_OF_CYTOSKELETON_ORGANIZATION	9.92077e-05	0.00351946	0.538434	0.326272	1.40825	438
GOBP_EPITHELIAL_TUBE_MORPHOGENESIS	9.98115e-05	0.00352863	0.538434	0.38182	1.5652	250
GOBP_POSITIVE_REGULATION_OF_CELL_ADHESION	0.000101573	0.00356623	0.538434	0.349515	1.47579	336
GOBP_REGULATION_OF_CELL_DIFFERENTIATION	0.000101264	0.00356623	0.538434	0.285547	1.31038	1092
GOBP_REGULATION_OF_CELLULAR_RESPONSE_TO_GROWTH_FACTOR_STIMULUS	0.000103452	0.00361977	0.538434	0.373836	1.53511	255
HALLMARK_ANGIOGENESIS	0.00010426	0.00363558	0.538434	0.682516	1.97938	29
GOBP_POSITIVE_REGULATION_OF_CYTOSOLIC_CALCIUM_ION_CONCENTRATION	0.000104994	0.0036487	0.538434	0.524905	1.83388	74
GOBP_BRANCHING_MORPHOGENESIS_OF_AN_EPITHELIAL_TUBE	0.000105725	0.00366168	0.538434	0.465341	1.73519	115
KEGG_MEDICUS_REFERENCE_UREA_CYCLE	0.000106234	0.00366686	0.538434	-0.978579	-1.68182	4
GOBP_NADH_METABOLIC_PROCESS	0.000106652	0.0036689	0.538434	-0.659789	-1.95774	35
GOBP_MITOCHONDRIAL_ELECTRON_TRANSPORT_UBIQUINOL_TO_CYTOCHROME_C	0.00010782	0.00369664	0.538434	-0.816914	-1.96946	14
GOBP_OLEFINIC_COMPOUND_METABOLIC_PROCESS	0.000108792	0.00371749	0.538434	-0.504528	-1.77313	97
GOBP_NEGATIVE_REGULATION_OF_REACTIVE_OXYGEN_SPECIES_METABOLIC_PROCESS	0.000115662	0.00393907	0.538434	-0.692073	-1.98949	30
REACTOME_MET_PROMOTES_CELL_MOTILITY	0.000116138	0.00394215	0.538434	0.632134	1.9564	39
GOBP_LYMPHOCYTE_MIGRATION	0.00011653	0.00394233	0.538434	0.52667	1.82845	72
KEGG_BIOSYNTHESIS_OF_UNSATURATED_FATTY_ACIDS	0.00011947	0.00402847	0.538434	-0.753672	-1.9788	20
GOBP_AMINO_ACID_BETAINE_BIOSYNTHETIC_PROCESS	0.000125132	0.00419173	0.518848	-0.954436	-1.74602	5
GOBP_PROTEIN_REFOLDING	0.00012495	0.00419173	0.518848	0.685451	1.97079	28
GOBP_SKELETAL_SYSTEM_DEVELOPMENT	0.000126563	0.00422578	0.518848	0.33552	1.43381	388
REACTOME_SYNDECAN_INTERACTIONS	0.000129745	0.00431793	0.518848	0.701747	1.97836	25
GOBP_NEURON_MIGRATION	0.000132113	0.00438246	0.518848	0.443529	1.68343	131
KEGG_MEDICUS_REFERENCE_BMP_HAMP_SIGNALING_PATHWAY	0.000133232	0.00440527	0.518848	0.865526	1.92675	10
REACTOME_NR1H2_NR1H3_REGULATE_GENE_EXPRESSION_LINKED_TO_LIPOGENESIS	0.000134865	0.00444488	0.518848	-0.898455	-1.86239	8
GOBP_VASCULATURE_DEVELOPMENT	0.000138587	0.00455287	0.518848	0.319048	1.40537	572
REACTOME_SIGNALING_BY_TGF_BETA_RECEPTOR_COMPLEX	0.000140801	0.00461079	0.518848	0.489925	1.7628	90
KEGG_MEDICUS_REFERENCE_BETA_OXIDATION	0.000143962	0.00469924	0.518848	-0.874267	-1.92582	10
GOBP_EMBRYONIC_MORPHOGENESIS	0.000144496	0.00470163	0.518848	0.328594	1.42049	448
GOBP_POSITIVE_REGULATION_OF_IMMUNE_SYSTEM_PROCESS	0.000146279	0.00474456	0.518848	0.297816	1.33582	740
GOBP_LIPID_LOCALIZATION	0.000147906	0.00478213	0.518848	-0.377059	-1.52311	311
GOBP_REGULATION_OF_MONONUCLEAR_CELL_MIGRATION	0.000153866	0.00495915	0.518848	0.476125	1.74035	99
GOBP_REGULATION_OF_CALCIUM_ION_TRANSPORT	0.000159674	0.00511696	0.518848	0.427605	1.65005	146
KEGG_NITROGEN_METABOLISM	0.000160265	0.00511696	0.518848	-0.826081	-1.95786	13
REACTOME_TGF_BETA_RECEPTOR_SIGNALING_ACTIVATES_SMADS	0.000160121	0.00511696	0.518848	0.605821	1.93386	46
REACTOME_METABOLISM_OF_WATER_SOLUBLE_VITAMINS_AND_COFACTORS	0.000162118	0.00515998	0.518848	-0.489426	-1.73854	104
GOBP_MODIFIED_AMINO_ACID_METABOLIC_PROCESS	0.000167347	0.0053099	0.518848	-0.448875	-1.65497	136
GOBP_CELLULAR_RESPONSE_TO_HEAT	0.00017244	0.00543771	0.518848	0.565364	1.87729	57
GOBP_CELL_MATRIX_ADHESION	0.00017221	0.00543771	0.518848	0.400702	1.58161	177
REACTOME_GLYOXYLATE_METABOLISM_AND_GLYCINE_DEGRADATION	0.000178814	0.00562138	0.518848	-0.836601	-1.9368	12
GOBP_MESENCHYME_DEVELOPMENT	0.00018124	0.00568014	0.518848	0.373042	1.52239	241
GOBP_FATTY_ACID_DERIVATIVE_CATABOLIC_PROCESS	0.000183203	0.0057241	0.518848	-0.836055	-1.93554	12
GOBP_REGULATION_OF_LEUKOCYTE_CHEMOTAXIS	0.000192585	0.00598068	0.518848	0.497883	1.76683	82
REACTOME_BETA_OXIDATION_OF_VERY_LONG_CHAIN_FATTY_ACIDS	0.000192315	0.00598068	0.518848	-0.870296	-1.91707	10
KEGG_MEDICUS_VARIANT_MUTATION_CAUSED_ABERRANT_HTT_TO_ELECTRON_TRANSFER_IN_COMPLEX_III	0.000194173	0.0060117	0.518848	-0.834786	-1.9326	12
GOBP_STEROID_METABOLIC_PROCESS	0.000200851	0.00619969	0.518848	-0.404991	-1.5781	215
GOBP_REGULATION_OF_CELL_PROJECTION_ORGANIZATION	0.000203603	0.00626569	0.518848	0.319797	1.39888	523
GOBP_NEGATIVE_REGULATION_OF_FATTY_ACID_OXIDATION	0.000209531	0.00641834	0.518848	-0.832835	-1.92809	12
GOBP_REGULATION_OF_CELLULAR_RESPIRATION	0.000209819	0.00641834	0.518848	-0.639108	-1.9144	37
GOBP_ORGANOPHOSPHATE_CATABOLIC_PROCESS	0.000220836	0.00673518	0.518848	-0.415101	-1.59703	194
GOBP_REGULATION_OF_CELLULAR_RESPONSE_TO_VASCULAR_ENDOTHELIAL_GROWTH_FACTOR_STIMULUS	0.000229274	0.00696344	0.518848	0.671165	1.92971	28
REACTOME_DISEASES_OF_GLYCOSYLATION	0.000229684	0.00696344	0.518848	0.455888	1.69479	112
GOBP_PROTEIN_O_LINKED_GLYCOSYLATION	0.000235816	0.00712821	0.518848	0.499116	1.76314	80
GOBP_RESPONSE_TO_TOXIC_SUBSTANCE	0.000239525	0.00721897	0.518848	-0.420731	-1.59392	170
GOBP_EMBRYO_IMPLANTATION	0.000240687	0.00723264	0.518848	0.568101	1.85502	52
GOBP_POSITIVE_REGULATION_OF_FATTY_ACID_BIOSYNTHETIC_PROCESS	0.00024206	0.00723693	0.518848	-0.76982	-1.91848	16
GOBP_POSITIVE_REGULATION_OF_SECRETION	0.000242246	0.00723693	0.518848	0.384325	1.54309	207
REACTOME_POST_TRANSLATIONAL_PROTEIN_MODIFICATION	0.000248439	0.00740028	0.498493	0.270509	1.24767	1199
GOBP_GRANULOCYTE_CHEMOTAXIS	0.000251173	0.00745998	0.498493	0.515973	1.7769	69
KEGG_MEDICUS_REFERENCE_VALINE_DEGRADATION	0.00025314	0.00748365	0.498493	-0.887549	-1.83978	8
REACTOME_TRANSCRIPTIONAL_ACTIVATION_OF_MITOCHONDRIAL_BIOGENESIS	0.000253435	0.00748365	0.498493	-0.580785	-1.86581	54
GOBP_LIPID_BIOSYNTHETIC_PROCESS	0.000256185	0.00754305	0.498493	-0.329931	-1.39875	552
REACTOME_GLYCINE_DEGRADATION	0.000257519	0.00756055	0.498493	-0.93128	-1.78712	6
REACTOME_SIGNAL_TRANSDUCTION_BY_L1	0.000258859	0.00757813	0.498493	0.745552	1.92947	18
KEGG_METABOLISM_OF_XENOBIOTICS_BY_CYTOCHROME_P450	0.000260901	0.00761608	0.498493	-0.672938	-1.92329	29
GOBP_REGULATION_OF_FATTY_ACID_OXIDATION	0.000267546	0.0077878	0.498493	-0.655812	-1.89922	31
KEGG_MEDICUS_REFERENCE_ELECTRON_TRANSFER_IN_COMPLEX_III	0.000272793	0.00791796	0.498493	-0.838863	-1.89008	11
GOBP_PYRUVATE_DECARBOXYLATION_TO_ACETYL_COA	0.000278289	0.0080546	0.498493	-0.812968	-1.92678	13
GOBP_ENDOTHELIAL_CELL_APOPTOTIC_PROCESS	0.000283316	0.00806305	0.498493	0.583116	1.85213	45
GOBP_POSITIVE_REGULATION_OF_FATTY_ACID_METABOLIC_PROCESS	0.000280388	0.00806305	0.498493	-0.655395	-1.89801	31
GOBP_REGULATION_OF_ACTIN_FILAMENT_BASED_PROCESS	0.000281035	0.00806305	0.498493	0.352629	1.47484	307
KEGG_MEDICUS_REFERENCE_GLYCOGEN_BIOSYNTHESIS	0.000282659	0.00806305	0.498493	-0.9454	-1.72949	5
KEGG_O_GLYCAN_BIOSYNTHESIS	0.00028326	0.00806305	0.498493	0.72716	1.96117	21
REACTOME_ASSEMBLY_OF_COLLAGEN_FIBRILS_AND_OTHER_MULTIMERIC_STRUCTURES	0.000283316	0.00806305	0.498493	0.582273	1.84946	45
GOBP_NEGATIVE_REGULATION_OF_STEROL_TRANSPORT	0.000284502	0.00807433	0.498493	-0.88567	-1.83589	8
GOBP_CYTOKINE_PRODUCTION	0.000286476	0.00810781	0.498493	0.310583	1.36118	532
GOBP_POSITIVE_REGULATION_OF_COLD_INDUCED_THERMOGENESIS	0.000289743	0.00817764	0.498493	-0.518852	-1.74931	73
GOBP_FATTY_ACID_HOMEOSTASIS	0.000299853	0.00843966	0.498493	-0.797694	-1.92312	14
KEGG_MEDICUS_REFERENCE_AMH_SIGNALING_PATHWAY	0.000305364	0.00857118	0.498493	0.90339	1.83486	7
GOBP_CHOLESTEROL_EFFLUX	0.0003114	0.00871663	0.498493	-0.613631	-1.86715	40
KEGG_ALANINE_ASPARTATE_AND_GLUTAMATE_METABOLISM	0.000312357	0.00871955	0.498493	-0.697754	-1.92515	25
GOBP_NUTRIENT_STORAGE	0.000314757	0.00876258	0.498493	-0.516283	-1.74065	73
KEGG_MEDICUS_REFERENCE_ITGA_B_RHOGAP_RHOA_SIGNALING_PATHWAY	0.00031705	0.00878131	0.498493	0.747134	1.9576	19
KEGG_PHENYLALANINE_METABOLISM	0.000317148	0.00878131	0.498493	-0.83625	-1.88419	11
GOBP_PEROXISOME_ORGANIZATION	0.000320172	0.00884108	0.498493	-0.632233	-1.90518	38
GOBP_REGULATION_OF_CELLULAR_COMPONENT_SIZE	0.000321734	0.00886025	0.498493	0.358665	1.48581	280
GOBP_EXOCYST_LOCALIZATION	0.000327172	0.00898578	0.498493	-0.942535	-1.72425	5
GOBP_HEPARAN_SULFATE_PROTEOGLYCAN_BIOSYNTHETIC_PROCESS	0.000331144	0.0090705	0.498493	0.692081	1.93086	24
GOBP_CALCIUM_ION_TRANSMEMBRANE_IMPORT_INTO_CYTOSOL	0.000333761	0.00911774	0.498493	0.450572	1.66082	105
GOBP_DE_NOVO_POST_TRANSLATIONAL_PROTEIN_FOLDING	0.000335229	0.00913344	0.498493	0.643159	1.91544	32
GOBP_PROGRAMMED_NECROTIC_CELL_DEATH	0.00034305	0.00932165	0.498493	-0.589627	-1.84136	46
GOBP_REGULATION_OF_CELLULAR_COMPONENT_BIOGENESIS	0.000346265	0.00938404	0.498493	0.283522	1.28271	845
GOBP_COLLECTING_DUCT_DEVELOPMENT	0.000351212	0.00941385	0.498493	0.920333	1.78933	6
GOBP_HEPARIN_PROTEOGLYCAN_METABOLIC_PROCESS	0.000348738	0.00941385	0.498493	0.773491	1.92081	15
GOBP_TRANSMEMBRANE_TRANSPORT	0.000349343	0.00941385	0.498493	-0.301143	-1.32062	957
GOBP_TRIGLYCERIDE_CATABOLIC_PROCESS	0.000352381	0.00941385	0.498493	-0.794482	-1.91538	14
GOBP_WNT_SIGNALING_PATHWAY	0.000352631	0.00941385	0.498493	0.330943	1.41138	374
REACTOME_REGULATION_OF_PYRUVATE_METABOLISM	0.000352893	0.00941385	0.498493	-0.656179	-1.91166	32
GOBP_REGULATION_OF_POSTSYNAPTIC_MEMBRANE_NEUROTRANSMITTER_RECEPTOR_LEVELS	0.000358267	0.00953233	0.498493	0.472585	1.69723	89
GOBP_VASCULAR_ENDOTHELIAL_GROWTH_FACTOR_RECEPTOR_SIGNALING_PATHWAY	0.000362464	0.00961896	0.498493	0.564688	1.8112	47
KEGG_MEDICUS_REFERENCE_CREATINE_PATHWAY	0.000369481	0.00976663	0.498493	-0.923914	-1.77299	6
REACTOME_MITOCHONDRIAL_FATTY_ACID_BETA_OXIDATION_OF_SATURATED_FATTY_ACIDS	0.000369941	0.00976663	0.498493	-0.86967	-1.86077	9
GOBP_SUCCINATE_METABOLIC_PROCESS	0.00037396	0.00984729	0.498493	-0.923637	-1.77245	6
GOBP_REGULATION_OF_GENERATION_OF_PRECURSOR_METABOLITES_AND_ENERGY	0.000381578	0.010001	0.498493	-0.457164	-1.647	115
GOBP_REGULATION_OF_PROGRAMMED_NECROTIC_CELL_DEATH	0.000381754	0.010001	0.498493	-0.665507	-1.91312	30
GOBP_REGULATION_OF_RELEASE_OF_SEQUESTERED_CALCIUM_ION_INTO_CYTOSOL	0.000385528	0.010074	0.498493	0.559096	1.82561	52
GOBP_SEQUESTERING_OF_EXTRACELLULAR_LIGAND_FROM_RECEPTOR	0.000388018	0.0101132	0.498493	0.899756	1.82748	7
GOBP_CELLULAR_RESPONSE_TO_VASCULAR_ENDOTHELIAL_GROWTH_FACTOR_STIMULUS	0.000393852	0.0102391	0.498493	0.525083	1.78067	63
KEGG_MEDICUS_REFERENCE_ITGA_B_FAK_RAC_SIGNALING_PATHWAY	0.000397426	0.0103058	0.498493	0.692912	1.96584	26
GOBP_CYTOSKELETON_ORGANIZATION	0.00040559	0.0104909	0.498493	0.271321	1.24696	1126
GOBP_REGULATION_OF_ANATOMICAL_STRUCTURE_SIZE	0.000411788	0.0105538	0.498493	0.335537	1.43013	372
GOBP_RESPONSE_TO_HEAT	0.000410304	0.0105538	0.498493	0.472308	1.68147	84
KEGG_MEDICUS_ENV_FACTOR_ARSENIC_TO_ELECTRON_TRANSFER_IN_COMPLEX_IV	0.000412152	0.0105538	0.498493	-0.749963	-1.88971	17
REACTOME_MET_ACTIVATES_PTK2_SIGNALING	0.000411431	0.0105538	0.498493	0.653538	1.89534	29
GOBP_METANEPHRIC_COLLECTING_DUCT_DEVELOPMENT	0.000413489	0.0105616	0.498493	0.944632	1.74281	5
GOBP_REGULATION_OF_WNT_SIGNALING_PATHWAY	0.000428419	0.0109052	0.498493	0.355466	1.46822	270
REACTOME_HEPARAN_SULFATE_HEPARIN_HS_GAG_METABOLISM	0.000429078	0.0109052	0.498493	0.587296	1.83497	41
GOBP_NEUTROPHIL_CHEMOTAXIS	0.000432485	0.0109645	0.498493	0.559797	1.81724	50
GOBP_CELL_JUNCTION_ASSEMBLY	0.000438776	0.0110965	0.498493	0.330567	1.40436	358
GOBP_VASCULAR_ENDOTHELIAL_GROWTH_FACTOR_SIGNALING_PATHWAY	0.000446664	0.0112681	0.498493	0.589915	1.8518	42
GOBP_POSITIVE_REGULATION_OF_NERVOUS_SYSTEM_DEVELOPMENT	0.0004492	0.0113041	0.498493	0.382077	1.52616	197
GOBP_POSITIVE_REGULATION_OF_ENDOTHELIAL_CELL_MIGRATION	0.000450647	0.0113127	0.498493	0.467359	1.68646	92
GOBP_NEUTRAL_LIPID_METABOLIC_PROCESS	0.000464037	0.0116203	0.498493	-0.483333	-1.6858	92
GOBP_SPROUTING_ANGIOGENESIS	0.000467498	0.0116783	0.498493	0.454899	1.67074	102
GOBP_REGULATION_OF_BIOMINERAL_TISSUE_DEVELOPMENT	0.000474985	0.0118364	0.498493	0.503358	1.73345	69
GOBP_NEUTRAL_LIPID_CATABOLIC_PROCESS	0.000477102	0.0118602	0.498493	-0.703311	-1.90119	23
GOBP_MORPHOGENESIS_OF_A_BRANCHING_STRUCTURE	0.000481472	0.0118821	0.498493	0.417987	1.61161	145
GOBP_POSITIVE_REGULATION_OF_RELEASE_OF_SEQUESTERED_CALCIUM_ION_INTO_CYTOSOL	0.000479148	0.0118821	0.498493	0.735901	1.92817	19
GOBP_VERY_LONG_CHAIN_FATTY_ACID_METABOLIC_PROCESS	0.000481117	0.0118821	0.498493	-0.667705	-1.89618	28
KEGG_ARRHYTHMOGENIC_RIGHT_VENTRICULAR_CARDIOMYOPATHY_ARVC	0.000484801	0.0119355	0.498493	0.538379	1.76496	53
GOBP_POSITIVE_REGULATION_OF_LIPID_LOCALIZATION	0.00049054	0.0120477	0.477271	-0.50743	-1.70363	71
GOBP_REGULATION_OF_TRANSMEMBRANE_RECEPTOR_PROTEIN_SERINE_THREONINE_KINASE_SIGNALING_PATHWAY	0.000496102	0.0121551	0.477271	0.365637	1.47758	218
GOBP_REGULATION_OF_BONE_REMODELING	0.000504747	0.0123373	0.477271	0.652717	1.87667	28
GOBP_TRANSLATION	0.000516289	0.0125893	0.477271	-0.315762	-1.34836	613
GOBP_LIPID_TRANSPORT_ACROSS_BLOOD_BRAIN_BARRIER	0.000517581	0.0125908	0.477271	-0.915828	-1.75747	6
GOBP_POSITIVE_REGULATION_OF_PROTEIN_MODIFICATION_PROCESS	0.000520173	0.0126238	0.477271	0.339396	1.42334	314
GOBP_CELL_SURFACE_RECEPTOR_PROTEIN_SERINE_THREONINE_KINASE_SIGNALING_PATHWAY	0.000522158	0.0126419	0.477271	0.351388	1.46616	300
GOBP_PYRIDINE_CONTAINING_COMPOUND_CATABOLIC_PROCESS	0.000532716	0.0128367	0.477271	-0.48085	-1.66055	86
REACTOME_ACTIVATION_OF_GENE_EXPRESSION_BY_SREBF_SREBP	0.000531711	0.0128367	0.477271	-0.585123	-1.79603	42
GOBP_POSITIVE_REGULATION_OF_CHOLESTEROL_EFFLUX	0.000534989	0.0128611	0.477271	-0.701249	-1.85938	21
GOBP_ENDOCARDIAL_CELL_DIFFERENTIATION	0.000537843	0.0128994	0.477271	0.960831	1.66797	4
GOBP_EMBRYO_DEVELOPMENT	0.000540545	0.0129036	0.477271	0.279633	1.26686	872
KEGG_MEDICUS_REFERENCE_ITGA_B_FAK_CDC42_SIGNALING_PATHWAY	0.000539933	0.0129036	0.477271	0.702574	1.9182	22
GOBP_GLUTAMINE_FAMILY_AMINO_ACID_METABOLIC_PROCESS	0.000543953	0.0129246	0.477271	-0.571402	-1.7942	47
GOBP_NEGATIVE_REGULATION_OF_RELEASE_OF_CYTOCHROME_C_FROM_MITOCHONDRIA	0.00054348	0.0129246	0.477271	-0.724078	-1.9011	20
REACTOME_NR1H2_AND_NR1H3_MEDIATED_SIGNALING	0.000550679	0.013054	0.477271	-0.61064	-1.84757	39
KEGG_TGF_BETA_SIGNALING_PATHWAY	0.000555783	0.0131247	0.477271	0.493624	1.70574	70
REACTOME_ROLE_OF_SECOND_MESSENGERS_IN_NETRIN_1_SIGNALING	0.00055623	0.0131247	0.477271	0.95986	1.66629	4
GOBP_MITOCHONDRIAL_FISSION	0.000567754	0.0133658	0.477271	-0.610389	-1.84681	39
GOBP_RESPONSE_TO_FATTY_ACID	0.000570838	0.0133767	0.477271	-0.586904	-1.8178	44
KEGG_GLYCOSAMINOGLYCAN_BIOSYNTHESIS_CHONDROITIN_SULFATE	0.000570155	0.0133767	0.477271	0.731682	1.91712	19
GOBP_POSITIVE_REGULATION_OF_CELL_DIFFERENTIATION	0.000580328	0.0135402	0.477271	0.302254	1.3383	615
REACTOME_CELLULAR_RESPONSE_TO_HEAT_STRESS	0.000580464	0.0135402	0.477271	0.459446	1.66421	94
REACTOME_ECM_PROTEOGLYCANS	0.000584409	0.0136012	0.477271	0.55096	1.78855	50
REACTOME_GLYCOGEN_METABOLISM	0.000601822	0.0139746	0.477271	-0.683237	-1.8851	25
REACTOME_SIGNALING_BY_RECEPTOR_TYROSINE_KINASES	0.000608336	0.0140938	0.477271	0.32204	1.38681	421
REACTOME_NERVOUS_SYSTEM_DEVELOPMENT	0.000622291	0.0143845	0.477271	0.316595	1.37038	455
GOBP_ASPARTATE_FAMILY_AMINO_ACID_METABOLIC_PROCESS	0.000630113	0.0145004	0.477271	-0.653807	-1.87948	30
REACTOME_CELLULAR_RESPONSE_TO_CHEMICAL_STRESS	0.000630144	0.0145004	0.477271	-0.405933	-1.53786	170
GOBP_REGULATION_OF_PROGRAMMED_CELL_DEATH	0.000633018	0.0145338	0.477271	0.266709	1.22581	1131
KEGG_MEDICUS_VARIANT_MUTATION_CAUSED_ABERRANT_ABETA_TO_ELECTRON_TRANSFER_IN_COMPLEX_IV	0.000635528	0.0145587	0.477271	-0.748459	-1.86525	16
GOBP_REGULATION_OF_STEROL_TRANSPORT	0.000637191	0.0145642	0.477271	-0.588986	-1.83337	45
KEGG_MEDICUS_REFERENCE_ITGA_B_RHOGEF_RHOA_SIGNALING_PATHWAY	0.000646813	0.0147511	0.477271	0.729447	1.91126	19
GOBP_MODIFIED_AMINO_ACID_BIOSYNTHETIC_PROCESS	0.000676966	0.0154044	0.477271	-0.59475	-1.8097	40
GOBP_T_CELL_RECEPTOR_SIGNALING_PATHWAY	0.000681509	0.0154733	0.477271	0.469262	1.69137	91
GOBP_MYELOID_LEUKOCYTE_MIGRATION	0.000687726	0.0155798	0.477271	0.41121	1.58019	142
GOBP_ACTIN_FILAMENT_ORGANIZATION	0.000690875	0.0156007	0.477271	0.330035	1.40073	354
REACTOME_CONSTITUTIVE_SIGNALING_BY_ABERRANT_PI3K_IN_CANCER	0.000691704	0.0156007	0.477271	0.579273	1.81839	42
GOBP_PHOSPHATIDYLINOSITOL_3_KINASE_PROTEIN_KINASE_B_SIGNAL_TRANSDUCTION	0.000696176	0.015667	0.477271	0.361849	1.47074	233
GOBP_REGULATION_OF_MITOCHONDRION_ORGANIZATION	0.000713224	0.0159803	0.477271	-0.446588	-1.60383	112
HALLMARK_ESTROGEN_RESPONSE_LATE	0.000712706	0.0159803	0.477271	-0.429182	-1.59402	145
GOBP_RESPONSE_TO_XENOBIOTIC_STIMULUS	0.000717428	0.0160393	0.477271	-0.367755	-1.46468	268
GOBP_MORPHOGENESIS_OF_A_POLARIZED_EPITHELIUM	0.000728034	0.0162409	0.477271	0.546791	1.76611	49
GOBP_REGULATION_OF_EPITHELIAL_TO_MESENCHYMAL_TRANSITION	0.000733595	0.0162938	0.477271	0.461	1.64121	84
REACTOME_REGULATION_OF_INSULIN_LIKE_GROWTH_FACTOR_IGF_TRANSPORT_AND_UPTAKE_BY_INSULIN_LIKE_GROWTH_FACTOR_BINDING_PROTEINS_IGFBPS	0.000732294	0.0162938	0.477271	0.478756	1.68832	79
GOBP_NEGATIVE_REGULATION_OF_MULTICELLULAR_ORGANISMAL_PROCESS	0.000736157	0.0163152	0.477271	0.283962	1.27547	758
GOBP_REGULATION_OF_FATTY_ACID_BETA_OXIDATION	0.000740717	0.0163774	0.477271	-0.735688	-1.85374	17
KEGG_MEDICUS_REFERENCE_ITGA_B_RHOG_RAC_SIGNALING_PATHWAY	0.000742168	0.0163774	0.477271	0.671078	1.87226	24
KEGG_ANTIGEN_PROCESSING_AND_PRESENTATION	0.000753654	0.016595	0.477271	0.569203	1.79398	43
GOBP_POSITIVE_REGULATION_OF_CELL_MIGRATION_INVOLVED_IN_SPROUTING_ANGIOGENESIS	0.000759724	0.0166051	0.477271	0.695515	1.89893	22
GOBP_POSITIVE_REGULATION_OF_RESPONSE_TO_EXTERNAL_STIMULUS	0.00075582	0.0166051	0.477271	0.313624	1.35889	462
GOBP_REGULATION_OF_OXIDATIVE_PHOSPHORYLATION	0.000760143	0.0166051	0.477271	-0.735037	-1.90514	19
GOBP_SUCCINYL_COA_CATABOLIC_PROCESS	0.000760614	0.0166051	0.477271	-0.910362	-1.74698	6
GOBP_POSITIVE_REGULATION_OF_SMALL_MOLECULE_METABOLIC_PROCESS	0.000771	0.016796	0.477271	-0.44552	-1.61236	120
GOBP_MAINTENANCE_OF_POSTSYNAPTIC_SPECIALIZATION_STRUCTURE	0.000788491	0.0171404	0.477271	0.837294	1.81126	9
GOBP_OSSIFICATION	0.000791419	0.0171676	0.477271	0.333746	1.40843	335
GOBP_CELL_MORPHOGENESIS	0.000797312	0.017244	0.477271	0.291696	1.30696	724
GOBP_MONOCARBOXYLIC_ACID_TRANSPORT	0.000798319	0.017244	0.477271	-0.472706	-1.65414	94
GOBP_LONG_CHAIN_FATTY_ACID_BIOSYNTHETIC_PROCESS	0.000812731	0.0175183	0.477271	-0.689778	-1.88558	24
GOBP_MITOCHONDRIAL_RESPIRASOME_ASSEMBLY	0.000814461	0.0175186	0.477271	-0.893167	-1.78396	7
KEGG_ENDOCYTOSIS	0.000817346	0.0175438	0.477271	0.39801	1.54166	153
GOBP_CANONICAL_WNT_SIGNALING_PATHWAY	0.000821509	0.0175961	0.477271	0.363181	1.48582	245
GOBP_RESPONSE_TO_ENDOGENOUS_STIMULUS	0.000834048	0.0177531	0.477271	0.269019	1.23536	1118
GOBP_RESPONSE_TO_STARVATION	0.000831866	0.0177531	0.477271	-0.399783	-1.53489	191
REACTOME_PLATELET_ADHESION_TO_EXPOSED_COLLAGEN	0.000833951	0.0177531	0.477271	0.801884	1.83229	11
REACTOME_CHONDROITIN_SULFATE_DERMATAN_SULFATE_METABOLISM	0.000862021	0.0183103	0.477271	0.567116	1.7874	43
GOBP_MULTICELLULAR_ORGANISMAL_LEVEL_HOMEOSTASIS	0.000877512	0.0185647	0.477271	-0.314097	-1.34	602
REACTOME_BETA_OXIDATION_OF_DECANOYL_COA_TO_OCTANOYL_COA_COA	0.00087763	0.0185647	0.477271	-0.908539	-1.74348	6
GOBP_REGULATION_OF_FATTY_ACID_BIOSYNTHETIC_PROCESS	0.000883065	0.0186411	0.477271	-0.614762	-1.82413	35
GOBP_MONOATOMIC_CATION_TRANSPORT	0.000890324	0.0187555	0.477271	-0.311298	-1.33151	629
GOBP_PLATELET_ACTIVATION	0.000906356	0.0190149	0.477271	0.442024	1.61344	98
GOBP_POSITIVE_REGULATION_OF_PHOSPHORYLATION	0.000904816	0.0190149	0.477271	0.365708	1.466	203
REACTOME_REGULATION_OF_HSF1_MEDIATED_HEAT_SHOCK_RESPONSE	0.000909065	0.0190326	0.477271	0.479725	1.68636	77
GOBP_TRABECULA_MORPHOGENESIS	0.000915982	0.0191382	0.477271	0.602434	1.84518	37
GOBP_CELL_GROWTH	0.00092291	0.0192436	0.477271	0.322369	1.37618	379
GOBP_EPITHELIUM_DEVELOPMENT	0.000928283	0.0193162	0.477271	0.282817	1.27555	806
GOBP_BONE_TRABECULA_MORPHOGENESIS	0.000951798	0.0197491	0.477271	0.776162	1.81647	12
GOBP_CELLULAR_EXTRAVASATION	0.000952951	0.0197491	0.477271	0.564912	1.80328	46
GOBP_GRANULOCYTE_MIGRATION	0.000960464	0.0198645	0.477271	0.459663	1.64225	86
GOBP_CELL_PROJECTION_MORPHOGENESIS	0.000963441	0.0198858	0.477271	0.311988	1.35897	489
GOBP_POSITIVE_REGULATION_OF_BLOOD_VESSEL_ENDOTHELIAL_CELL_MIGRATION	0.00097439	0.0200442	0.477271	0.522795	1.71387	53
GOBP_REGULATION_OF_MULTICELLULAR_ORGANISMAL_DEVELOPMENT	0.000975038	0.0200442	0.477271	0.272701	1.24461	982
GOBP_POSITIVE_REGULATION_OF_STEROL_TRANSPORT	0.000984101	0.0201899	0.45506	-0.65304	-1.85454	28
GOBP_BIOLOGICAL_PROCESS_INVOLVED_IN_SYMBIOTIC_INTERACTION	0.00100586	0.020595	0.45506	0.391502	1.51497	150
GOBP_REGULATION_OF_CELL_GROWTH	0.0010108	0.0206548	0.45506	0.330722	1.38857	320
GOBP_AMIDE_BIOSYNTHETIC_PROCESS	0.00102039	0.0208091	0.45506	-0.429582	-1.58628	137
GOBP_ERBB2_SIGNALING_PATHWAY	0.00103058	0.0209332	0.45506	0.751895	1.86718	15
REACTOME_BIOTIN_TRANSPORT_AND_METABOLISM	0.0010303	0.0209332	0.45506	-0.811567	-1.82857	11
GOBP_IMPORT_INTO_CELL	0.00105726	0.0213902	0.45506	0.288725	1.28327	648
GOBP_POSITIVE_REGULATION_OF_NEURON_DIFFERENTIATION	0.00105575	0.0213902	0.45506	0.497478	1.68095	62
GOBP_CELL_MIGRATION_INVOLVED_IN_SPROUTING_ANGIOGENESIS	0.00106579	0.0214778	0.45506	0.540975	1.73514	47
GOBP_POSITIVE_REGULATION_OF_NEUROTRANSMITTER_SECRETION	0.00106488	0.0214778	0.45506	0.773764	1.81086	12
GOBP_REGULATION_OF_SMAD_PROTEIN_SIGNAL_TRANSDUCTION	0.00108359	0.0217935	0.45506	0.521557	1.70982	53
GOBP_MONOATOMIC_ION_TRANSPORT	0.00108847	0.0218485	0.45506	-0.307589	-1.32858	732
GOBP_ALPHA_AMINO_ACID_BIOSYNTHETIC_PROCESS	0.00109409	0.0219183	0.45506	-0.576299	-1.79388	45
GOBP_TRANSFORMING_GROWTH_FACTOR_BETA_RECEPTOR_SIGNALING_PATHWAY	0.00111061	0.0221984	0.45506	0.371258	1.47226	185
REACTOME_TYSND1_CLEAVES_PEROXISOMAL_PROTEINS	0.00111242	0.0221984	0.45506	-0.884508	-1.76667	7
GOBP_FATTY_ACYL_COA_BIOSYNTHETIC_PROCESS	0.00111727	0.0222513	0.45506	-0.677138	-1.83044	23
GOBP_POSITIVE_REGULATION_OF_LYMPHOCYTE_MIGRATION	0.00111943	0.0222513	0.45506	0.621279	1.83684	31
GOBP_MAINTENANCE_OF_POSTSYNAPTIC_DENSITY_STRUCTURE	0.00112911	0.0224003	0.45506	0.924463	1.7056	5
GOBP_T_CELL_MIGRATION	0.00113511	0.0224756	0.45506	0.536935	1.74303	50
GOBP_SHORT_CHAIN_FATTY_ACID_CATABOLIC_PROCESS	0.00114859	0.0226986	0.45506	-0.883398	-1.76445	7
GOBP_ERBB2_ERBB4_SIGNALING_PATHWAY	0.00115491	0.0227355	0.45506	0.951072	1.65103	4
GOBP_REGULATION_OF_CANONICAL_WNT_SIGNALING_PATHWAY	0.00115338	0.0227355	0.45506	0.365035	1.46737	208
GOBP_REGULATION_OF_LIPID_LOCALIZATION	0.00117019	0.0229921	0.45506	-0.437084	-1.57465	115
REACTOME_CHONDROITIN_SULFATE_BIOSYNTHESIS	0.00118185	0.0231765	0.45506	0.747939	1.85736	15
GOBP_LAYER_FORMATION_IN_CEREBRAL_CORTEX	0.00118577	0.0232088	0.45506	0.762903	1.82342	13
GOBP_CARNITINE_BIOSYNTHETIC_PROCESS	0.001189	0.0232275	0.45506	-0.954373	-1.64022	4
GOBP_REGULATION_OF_OSTEOBLAST_DIFFERENTIATION	0.00119605	0.0233207	0.45506	0.428006	1.59597	115
GOBP_CHONDROCYTE_DIFFERENTIATION	0.00120065	0.0233245	0.45506	0.452441	1.64639	96
GOBP_NEGATIVE_REGULATION_OF_CELLULAR_RESPIRATION	0.0012031	0.0233245	0.45506	-0.901951	-1.73084	6
GOBP_REGULATION_OF_RIBOSOME_BIOGENESIS	0.0012031	0.0233245	0.45506	-0.901621	-1.73021	6
GOBP_LOCOMOTION_INVOLVED_IN_LOCOMOTORY_BEHAVIOR	0.00122167	0.0236398	0.45506	-0.853455	-1.76911	8
GOBP_LIPID_IMPORT_INTO_CELL	0.00124843	0.0241119	0.45506	-0.721573	-1.87025	19
GOBP_POSITIVE_REGULATION_OF_MACROPHAGE_DERIVED_FOAM_CELL_DIFFERENTIATION	0.00126324	0.024306	0.45506	-0.804264	-1.81212	11
REACTOME_SIGNALING_BY_NUCLEAR_RECEPTORS	0.0012623	0.024306	0.45506	-0.382293	-1.48788	213
GOBP_ANTIGEN_RECEPTOR_MEDIATED_SIGNALING_PATHWAY	0.00127074	0.0244044	0.45506	0.415199	1.54253	111
GOBP_REGULATION_OF_CELL_MIGRATION_INVOLVED_IN_SPROUTING_ANGIOGENESIS	0.00127626	0.0244644	0.45506	0.611356	1.82072	32
GOBP_POSITIVE_REGULATION_OF_CANONICAL_WNT_SIGNALING_PATHWAY	0.00127902	0.0244714	0.45506	0.45359	1.6275	88
GOBP_NEGATIVE_REGULATION_OF_SIGNALING	0.00128215	0.0244854	0.45506	0.264657	1.21819	1152
GOBP_MYELOID_CELL_DEVELOPMENT	0.00130163	0.0247861	0.45506	0.504953	1.69319	60
GOBP_T_CELL_ACTIVATION	0.00130275	0.0247861	0.45506	0.324724	1.37943	359
GOBP_POSITIVE_REGULATION_OF_KINASE_ACTIVITY	0.00131607	0.024993	0.45506	0.436096	1.61316	108
GOBP_POSITIVE_REGULATION_OF_PROTEIN_IMPORT_INTO_NUCLEUS	0.00132028	0.0250265	0.45506	0.596747	1.80108	34
GOBP_REGULATION_OF_PHOSPHORYLATION	0.00134389	0.0253819	0.45506	0.320455	1.36377	363
REACTOME_ASPARAGINE_N_LINKED_GLYCOSYLATION	0.00134399	0.0253819	0.45506	0.343576	1.42063	273
GOBP_BIOMINERAL_TISSUE_DEVELOPMENT	0.00137702	0.0259576	0.45506	0.416402	1.56345	120
GOBP_NUCLEOSIDE_DIPHOSPHATE_METABOLIC_PROCESS	0.00138563	0.0260719	0.45506	-0.450872	-1.61119	108
REACTOME_METABOLISM_OF_STEROIDS	0.00140085	0.0263097	0.45506	-0.430474	-1.55693	119
GOBP_AMINO_ACID_BETAINE_METABOLIC_PROCESS	0.00141179	0.0264666	0.45506	-0.756407	-1.85239	15
REACTOME_DEFECTS_OF_PLATELET_ADHESION_TO_EXPOSED_COLLAGEN	0.00143208	0.0267978	0.45506	0.94859	1.64672	4
GOBP_OLIGOSACCHARIDE_METABOLIC_PROCESS	0.00143493	0.026802	0.45506	0.58696	1.78534	36
KEGG_DILATED_CARDIOMYOPATHY	0.00143782	0.0268069	0.45506	0.491415	1.66047	62
GOBP_DORSAL_VENTRAL_PATTERN_FORMATION	0.00145819	0.0271372	0.45506	0.525453	1.71576	52
GOBP_NEGATIVE_REGULATION_OF_REACTIVE_OXYGEN_SPECIES_BIOSYNTHETIC_PROCESS	0.00147824	0.0274603	0.45506	-0.773709	-1.83373	13
GOBP_RESPONSE_TO_TRANSFORMING_GROWTH_FACTOR_BETA	0.00148397	0.0275167	0.45506	0.354808	1.4406	229
GOBP_FATTY_ACID_TRANSPORT	0.00149069	0.0275415	0.45506	-0.506002	-1.68328	67
REACTOME_COLLAGEN_DEGRADATION	0.00148884	0.0275415	0.45506	0.55904	1.75488	42
REACTOME_HSF1_ACTIVATION	0.00150273	0.0277137	0.45506	0.642753	1.83366	27
GOBP_REGULATION_OF_LYMPHOCYTE_MIGRATION	0.00151836	0.0279515	0.45506	0.556519	1.77648	46
GOBP_POSITIVE_REGULATION_OF_SMAD_PROTEIN_SIGNAL_TRANSDUCTION	0.00152955	0.0280565	0.45506	0.607756	1.81	32
GOBP_REGULATION_OF_MORPHOGENESIS_OF_AN_EPITHELIUM	0.00152696	0.0280565	0.45506	0.542938	1.74507	48
KEGG_GLYCOSAMINOGLYCAN_BIOSYNTHESIS_HEPARAN_SULFATE	0.00153521	0.0281098	0.45506	0.734269	1.84871	16
GOBP_COLLAGEN_BIOSYNTHETIC_PROCESS	0.00154169	0.0281779	0.45506	0.581378	1.79931	39
REACTOME_ALPHA_LINOLENIC_OMEGA3_AND_LINOLEIC_OMEGA6_ACID_METABOLISM	0.00155869	0.0284378	0.45506	-0.783355	-1.81353	12
GOBP_POSITIVE_REGULATION_OF_VASCULAR_ENDOTHELIAL_GROWTH_FACTOR_SIGNALING_PATHWAY	0.00156521	0.0285057	0.45506	0.757075	1.80949	13
GOBP_POLARIZED_EPITHELIAL_CELL_DIFFERENTIATION	0.00158457	0.028807	0.45506	0.678408	1.85222	22
GOBP_PYRUVATE_FAMILY_AMINO_ACID_METABOLIC_PROCESS	0.0016018	0.0290264	0.45506	-0.83856	-1.7942	9
GOBP_REGULATION_OF_CHOLESTEROL_EFFLUX	0.00160232	0.0290264	0.45506	-0.631535	-1.80496	29
GOBP_VASCULAR_ASSOCIATED_SMOOTH_MUSCLE_CELL_PROLIFERATION	0.00160742	0.0290674	0.45506	-0.536308	-1.71103	52
GOBP_POSITIVE_REGULATION_OF_MONONUCLEAR_CELL_MIGRATION	0.00163424	0.0295001	0.45506	0.487023	1.66014	65
GOBP_CELL_ADHESION_MEDIATED_BY_INTEGRIN	0.00165104	0.0297484	0.45506	0.48976	1.66088	63
GOBP_POSITIVE_REGULATION_OF_ACTION_POTENTIAL	0.00165382	0.0297484	0.45506	0.944452	1.63954	4
REACTOME_CELL_SURFACE_INTERACTIONS_AT_THE_VASCULAR_WALL	0.00167334	0.0300467	0.45506	0.480652	1.69239	78
GOBP_TISSUE_REMODELING	0.00169587	0.0303977	0.45506	0.400979	1.51611	126
GOBP_CHOLESTEROL_IMPORT	0.00171033	0.0305497	0.45506	-0.844003	-1.74952	8
GOBP_PYRUVATE_FAMILY_AMINO_ACID_CATABOLIC_PROCESS	0.00171033	0.0305497	0.45506	-0.844117	-1.74975	8
GOBP_MAMMALIAN_OOGENESIS_STAGE	0.00171479	0.030576	0.45506	0.834416	1.75666	8
GOBP_REGULATION_OF_NERVOUS_SYSTEM_DEVELOPMENT	0.00173155	0.030821	0.45506	0.332812	1.39461	312
GOBP_PHOSPHATIDYLGLYCEROL_ACYL_CHAIN_REMODELING	0.00175258	0.031141	0.45506	0.882846	1.71645	6
GOBP_POSITIVE_REGULATION_OF_EXOCYTOSIS	0.00176072	0.0312116	0.45506	0.508007	1.69242	58
REACTOME_NEGATIVE_REGULATION_OF_THE_PI3K_AKT_NETWORK	0.00176266	0.0312116	0.45506	0.483429	1.69098	75
GOBP_ADENOHYPOPHYSIS_DEVELOPMENT	0.00178317	0.0315201	0.45506	0.94324	1.63744	4
HALLMARK_HEME_METABOLISM	0.00178847	0.0315592	0.45506	-0.397868	-1.49323	158
GOBP_REGULATION_OF_CELLULAR_EXTRAVASATION	0.0018221	0.031987	0.45506	0.619526	1.78124	28
GOBP_REGULATION_OF_TISSUE_REMODELING	0.00182121	0.031987	0.45506	0.542688	1.72372	45
KEGG_MEDICUS_REFERENCE_ITGA_B_TALIN_VINCULIN_SIGNALING_PATHWAY	0.0018195	0.031987	0.45506	0.656626	1.86289	26
GOBP_ONE_CARBON_COMPOUND_TRANSPORT	0.00186126	0.0326183	0.45506	-0.913993	-1.67204	5
KEGG_MEDICUS_REFERENCE_TRANSCRIPTIONAL_ACTIVATION_BY_ACETYLATION_OF_H3K27	0.0019067	0.0333541	0.45506	0.751174	1.79539	13
REACTOME_DEFECTS_IN_BIOTIN_BTN_METABOLISM	0.00190977	0.0333541	0.45506	-0.841482	-1.74429	8
GOBP_RESPONSE_TO_CORTICOSTEROID	0.00194117	0.0338446	0.45506	-0.440032	-1.57083	107
GOBP_GLUTAMATE_CATABOLIC_PROCESS	0.00194538	0.0338602	0.45506	-0.889065	-1.70611	6
GOBP_ENDOCYTOSIS	0.00201187	0.0348986	0.431708	0.299952	1.31207	523
GOBP_REGULATION_OF_AEROBIC_RESPIRATION	0.00201137	0.0348986	0.431708	-0.64856	-1.78942	25
GOBP_ENDOTHELIAL_CELL_MIGRATION	0.00202689	0.0350402	0.431708	0.367256	1.45338	182
REACTOME_O_LINKED_GLYCOSYLATION_OF_MUCINS	0.00202461	0.0350402	0.431708	0.594501	1.78194	33
GOBP_BIOLOGICAL_PROCESS_INVOLVED_IN_INTERACTION_WITH_HOST	0.00204239	0.0352486	0.431708	0.40112	1.52135	130
REACTOME_NON_INTEGRIN_MEMBRANE_ECM_INTERACTIONS	0.00207558	0.0357609	0.431708	0.480403	1.63758	65
REACTOME_PLATELET_ACTIVATION_SIGNALING_AND_AGGREGATION	0.00210762	0.0362517	0.431708	0.369524	1.46879	189
GOBP_REGULATION_OF_VASCULAR_ENDOTHELIAL_GROWTH_FACTOR_RECEPTOR_SIGNALING_PATHWAY	0.00211723	0.0362948	0.431708	0.624823	1.76149	25
REACTOME_MAPLE_SYRUP_URINE_DISEASE	0.00211424	0.0362948	0.431708	-0.911613	-1.66768	5
KEGG_MEDICUS_REFERENCE_LEUCINE_DEGRADATION	0.00212718	0.0364044	0.431708	-0.88804	-1.70415	6
GOBP_CALCIUM_ION_TRANSMEMBRANE_TRANSPORT	0.0021346	0.0364702	0.431708	0.357004	1.42329	194
KEGG_HYPERTROPHIC_CARDIOMYOPATHY_HCM	0.00216614	0.0369474	0.431708	0.511154	1.69728	57
GOBP_POSITIVE_REGULATION_OF_OSTEOBLAST_DIFFERENTIATION	0.00216996	0.0369508	0.431708	0.492348	1.65092	60
GOBP_REGULATION_OF_BLOOD_BRAIN_BARRIER_PERMEABILITY	0.00219991	0.0373676	0.431708	-0.887773	-1.70363	6
GOBP_REGULATION_OF_SECRETION	0.00220175	0.0373676	0.431708	0.311066	1.33231	400
GOBP_NEGATIVE_REGULATION_OF_TRIGLYCERIDE_METABOLIC_PROCESS	0.00221224	0.0374833	0.431708	-0.827438	-1.77041	9
GOBP_LYMPH_VESSEL_DEVELOPMENT	0.00222438	0.0376267	0.431708	0.640058	1.78572	24
KEGG_MEDICUS_PATHOGEN_KSHV_VCYCLIN_TO_CELL_CYCLE_G1_S	0.00223187	0.037691	0.431708	0.908982	1.67704	5
GOBP_CARDIAC_VENTRICLE_FORMATION	0.00223627	0.0377029	0.431708	-0.886352	-1.7009	6
GOBP_POSITIVE_REGULATION_OF_FIBROBLAST_PROLIFERATION	0.0022539	0.0379375	0.431708	0.544969	1.73961	46
GOBP_CYTOKINE_MEDIATED_SIGNALING_PATHWAY	0.00226878	0.0381252	0.431708	0.320582	1.34824	326
GOBP_FORMATION_OF_PRIMARY_GERM_LAYER	0.00229972	0.0384049	0.431708	0.433759	1.5747	95
GOBP_REGULATION_OF_ANATOMICAL_STRUCTURE_MORPHOGENESIS	0.00230046	0.0384049	0.431708	0.288805	1.27927	621
KEGG_MEDICUS_REFERENCE_PLASMIN_MEDIATED_ACTIVATION_OF_LATENT_TGF_BETA	0.00229288	0.0384049	0.431708	0.854354	1.73526	7
REACTOME_NR1H2_NR1H3_REGULATE_GENE_EXPRESSION_LINKED_TO_GLUCONEOGENESIS	0.00229494	0.0384049	0.431708	-0.909334	-1.66352	5
GOBP_MESENCHYMAL_CELL_DIFFERENTIATION	0.00232099	0.0385587	0.431708	0.362282	1.44835	200
GOBP_PHOSPHAGEN_METABOLIC_PROCESS	0.00231677	0.0385587	0.431708	-0.943864	-1.62216	4
REACTOME_ERBB2_REGULATES_CELL_MOTILITY	0.00231823	0.0385587	0.431708	0.813743	1.76031	9
REACTOME_BETA_OXIDATION_OF_HEXANOYL_COA_TO_BUTANOYL_COA	0.00233108	0.0386007	0.431708	-0.90848	-1.66195	5
REACTOME_BETA_OXIDATION_OF_OCTANOYL_COA_TO_HEXANOYL_COA	0.00233108	0.0386007	0.431708	-0.90848	-1.66195	5
GOBP_HEAT_ACCLIMATION	0.00236696	0.0390682	0.431708	0.877546	1.70615	6
KEGG_MEDICUS_VARIANT_NOTCH_OVEREXPRESSION_TO_NOTCH_SIGNALING_PATHWAY	0.00236318	0.0390682	0.431708	0.798973	1.7786	10
GOBP_DEVELOPMENTAL_GROWTH_INVOLVED_IN_MORPHOGENESIS	0.00241947	0.0398705	0.431708	0.362505	1.43145	178
GOBP_SYMBIONT_ENTRY_INTO_HOST	0.00242457	0.0398902	0.431708	0.436718	1.60213	101
GOBP_REGULATION_OF_SMALL_GTPASE_MEDIATED_SIGNAL_TRANSDUCTION	0.00245561	0.0403359	0.431708	0.34516	1.41902	256
GOBP_BONE_TRABECULA_FORMATION	0.002469	0.0404698	0.431708	0.811313	1.75506	9
GOBP_PROTEINOGENIC_AMINO_ACID_BIOSYNTHETIC_PROCESS	0.00247475	0.0404698	0.431708	-0.589125	-1.73661	34
REACTOME_NR1H2_NR1H3_REGULATE_GENE_EXPRESSION_LINKED_TO_TRIGLYCERIDE_LIPOLYSIS_IN_ADIPOSE	0.00247564	0.0404698	0.431708	-0.907308	-1.65981	5
GOBP_GLUCAN_BIOSYNTHETIC_PROCESS	0.00248368	0.0405363	0.431708	-0.58846	-1.75663	36
GOBP_NEGATIVE_REGULATION_OF_CERAMIDE_BIOSYNTHETIC_PROCESS	0.00249444	0.0405823	0.431708	0.907898	1.67504	5
GOBP_NEGATIVE_REGULATION_OF_FATTY_ACID_METABOLIC_PROCESS	0.00249389	0.0405823	0.431708	-0.625927	-1.77754	28
GOBP_PATTERN_SPECIFICATION_PROCESS	0.00251647	0.0408756	0.431708	0.326907	1.36726	307
REACTOME_NR1H2_NR1H3_REGULATE_GENE_EXPRESSION_TO_LIMIT_CHOLESTEROL_UPTAKE	0.00254792	0.0413208	0.431708	-0.906393	-1.65814	5
REACTOME_ANTIMICROBIAL_PEPTIDES	0.00259988	0.0420966	0.431708	-0.882955	-1.69439	6
KEGG_MEDICUS_REFERENCE_STEROID_HORMONE_BIOSYNTHESIS_PROGESTERONE_TO_CORTISOL_CORTISONE	0.00260677	0.0421414	0.431708	-0.998956	-1.33062	1
GOBP_REGULATION_OF_ACTIN_FILAMENT_ORGANIZATION	0.00261314	0.0421777	0.431708	0.346987	1.40171	217
GOBP_MONOATOMIC_ION_TRANSMEMBRANE_TRANSPORT	0.0026182	0.0421927	0.35482	-0.312847	-1.33351	595
GOBP_CELLULAR_HOMEOSTASIS	0.00263076	0.0423284	0.35482	-0.313783	-1.33453	575
GOBP_REACTIVE_OXYGEN_SPECIES_METABOLIC_PROCESS	0.00266059	0.0427409	0.431708	-0.397848	-1.4971	160
GOBP_POSITIVE_REGULATION_OF_GLIOGENESIS	0.00269387	0.0430194	0.431708	0.538152	1.70038	44
GOBP_TRIGLYCERIDE_BIOSYNTHETIC_PROCESS	0.00268242	0.0430194	0.431708	-0.586776	-1.72968	34
REACTOME_ENHANCED_BINDING_OF_GP1BA_VARIANT_TO_VWF_MULTIMER_COLLAGEN	0.00269044	0.0430194	0.431708	0.969568	1.56439	3
REACTOME_SYNTHESIS_OF_BILE_ACIDS_AND_BILE_SALTS_VIA_7ALPHA_HYDROXYCHOLESTEROL	0.00269476	0.0430194	0.431708	-0.733113	-1.79535	15
KEGG_LYSOSOME	0.00272977	0.0435103	0.431708	0.421414	1.55886	108
KEGG_MEDICUS_REFERENCE_BMP_HAMP_SIGNALING_PATHWAY_AUXILIARY_FACTOR	0.00275701	0.0438759	0.431708	0.903626	1.66716	5
GOBP_MALONYL_COA_METABOLIC_PROCESS	0.00278169	0.0441998	0.431708	-0.881829	-1.69223	6
GOBP_LYMPHOCYTE_CHEMOTAXIS	0.0027912	0.0442822	0.431708	0.610363	1.7549	28
GOBP_REGULATION_OF_TRANSPORT	0.00281581	0.0446034	0.431708	0.263196	1.20777	1097
GOBP_POST_ANAL_TAIL_MORPHOGENESIS	0.00283144	0.0447814	0.431708	0.720468	1.78914	15
GOBP_REGULATION_OF_CELL_CELL_ADHESION_MEDIATED_BY_CADHERIN	0.00285561	0.0450939	0.431708	0.690875	1.76765	17
GOBP_DETECTION_OF_LIGHT_STIMULUS_INVOLVED_IN_SENSORY_PERCEPTION	0.00289568	0.0456561	0.431708	-0.816264	-1.7465	9
REACTOME_COLLAGEN_CHAIN_TRIMERIZATION	0.00294957	0.0463627	0.431708	0.609289	1.75181	28
REACTOME_PDH_COMPLEX_SYNTHESIZES_ACETYL_COA_FROM_PYR	0.00294546	0.0463627	0.431708	-0.901103	-1.64846	5
HALLMARK_WNT_BETA_CATENIN_SIGNALING	0.00300337	0.0471358	0.431708	0.573694	1.74499	36
GOBP_CELLULAR_RESPONSE_TO_XENOBIOTIC_STIMULUS	0.00301365	0.0471523	0.35482	-0.43058	-1.54476	111
GOBP_POSITIVE_REGULATION_OF_CELLULAR_PH_REDUCTION	0.00301295	0.0471523	0.431708	-0.964117	-1.54228	3
GOBP_NEGATIVE_REGULATION_OF_BROWN_FAT_CELL_DIFFERENTIATION	0.00309864	0.0483438	0.431708	0.967883	1.56167	3
GOBP_POSITIVE_REGULATION_OF_T_CELL_MIGRATION	0.00309927	0.0483438	0.431708	0.622446	1.77573	27
KEGG_MEDICUS_REFERENCE_CITRATE_CYCLE_FIRST_CARBON_OXIDATION	0.0031115	0.0484607	0.431708	-0.814598	-1.74293	9
GOBP_NEGATIVE_REGULATION_OF_MYOFIBROBLAST_DIFFERENTIATION	0.00311941	0.04851	0.431708	-0.939216	-1.61417	4
GOBP_XENOBIOTIC_METABOLIC_PROCESS	0.00312845	0.0485766	0.35482	-0.502877	-1.66423	65
GOBP_PRIMARY_ALCOHOL_METABOLIC_PROCESS	0.00313364	0.0485833	0.35482	-0.510208	-1.67857	63
GOBP_DIGESTION	0.00314059	0.0486166	0.35482	-0.526592	-1.69171	54
REACTOME_INTERLEUKIN_2_SIGNALING	0.0031453	0.0486166	0.431708	-0.877009	-1.68298	6
GOBP_MESODERM_DEVELOPMENT	0.00316359	0.0488253	0.431708	0.447728	1.59849	85
REACTOME_UBIQUINOL_BIOSYNTHESIS	0.00318457	0.049075	0.431708	-0.753258	-1.78526	13
GOBP_STEROL_TRANSPORT	0.0032538	0.0500663	0.344521	-0.463157	-1.60296	87
GOBP_DETECTION_OF_CHEMICAL_STIMULUS_INVOLVED_IN_SENSORY_PERCEPTION_OF_TASTE	0.00326535	0.0501685	0.431708	-0.938113	-1.61227	4
GOBP_ALPHA_LINOLENIC_ACID_METABOLIC_PROCESS	0.00329585	0.0503936	0.35482	-0.729905	-1.78749	15
GOBP_MONOATOMIC_CATION_TRANSMEMBRANE_TRANSPORT	0.00328638	0.0503936	0.31828	-0.318197	-1.34217	515
GOBP_UNSATURATED_FATTY_ACID_METABOLIC_PROCESS	0.00329973	0.0503936	0.344521	-0.478871	-1.62151	75
KEGG_MEDICUS_VARIANT_MUTATION_CAUSED_ABERRANT_PSEN_TO_MGLUR5_CA2_APOPTOTIC_PATHWAY	0.00329585	0.0503936	0.35482	-0.728984	-1.78524	15
GOBP_FATTY_ACID_BETA_OXIDATION_USING_ACYL_COA_OXIDASE	0.00330611	0.0504157	0.35482	-0.769659	-1.78183	12
KEGG_MEDICUS_VARIANT_MUTATION_CAUSED_ABERRANT_HTT_TO_ELECTRON_TRANSFER_IN_COMPLEX_II	0.00333726	0.0508149	0.35482	-0.900358	-1.64709	5
GOBP_DEMETHYLATION	0.00335902	0.0509186	0.35482	-0.831304	-1.72319	8
GOBP_L_LEUCINE_CATABOLIC_PROCESS	0.00335769	0.0509186	0.35482	-0.869797	-1.66914	6
GOBP_PHOTOTRANSDUCTION_VISIBLE_LIGHT	0.00335902	0.0509186	0.35482	-0.832189	-1.72503	8
GOBP_ERYTHROSE_4_PHOSPHATE_PHOSPHOENOLPYRUVATE_FAMILY_AMINO_ACID_CATABOLIC_PROCESS	0.00339983	0.0514609	0.431708	-0.875508	-1.6801	6
GOBP_ESTABLISHMENT_OF_EPITHELIAL_CELL_POLARITY	0.00341511	0.0515394	0.431708	0.618227	1.76369	27
GOBP_REGULATION_OF_LEUKOCYTE_ADHESION_TO_VASCULAR_ENDOTHELIAL_CELL	0.00341283	0.0515394	0.431708	0.69073	1.78759	18
HALLMARK_HYPOXIA	0.00342349	0.0515896	0.326352	-0.384835	-1.46582	177
GOBP_POSITIVE_REGULATION_OF_MHC_CLASS_I_BIOSYNTHETIC_PROCESS	0.00342949	0.051604	0.35482	0.93411	1.62159	4
GOBP_NEGATIVE_REGULATION_OF_PROGRAMMED_NECROTIC_CELL_DEATH	0.003443	0.0517311	0.344521	-0.699359	-1.7887	18
GOBP_GLUCAN_METABOLIC_PROCESS	0.00349329	0.0524096	0.335069	-0.480259	-1.61919	73
GOBP_AMINO_ACID_BIOSYNTHETIC_PROCESS	0.00351007	0.0525071	0.335069	-0.522641	-1.67902	54
KEGG_MEDICUS_REFERENCE_BILE_ACID_BIOSYNTHESIS	0.00350718	0.0525071	0.431708	-0.809974	-1.73304	9
GOBP_RESPONSE_TO_METAL_ION	0.00352408	0.0526397	0.31828	-0.367729	-1.44291	229
REACTOME_KETONE_BODY_METABOLISM	0.0035545	0.0530166	0.344521	-0.858634	-1.71499	7
REACTOME_PKA_MEDIATED_PHOSPHORYLATION_OF_KEY_METABOLIC_FACTORS	0.00357072	0.0531808	0.344521	-0.958592	-1.53344	3
GOBP_CRISTAE_FORMATION	0.00362526	0.0539088	0.335069	-0.683642	-1.79493	20
GOBP_REGULATION_OF_NEURON_MIGRATION	0.00363015	0.0539088	0.35482	0.559761	1.68945	34
KEGG_HEMATOPOIETIC_CELL_LINEAGE	0.0036364	0.0539232	0.431708	0.577571	1.7312	33
GOBP_MAINTENANCE_OF_PROTEIN_LOCATION_IN_EXTRACELLULAR_REGION	0.00366748	0.0543053	0.344521	0.900464	1.66132	5
GOBP_ISOPRENOID_METABOLIC_PROCESS	0.00367593	0.0543517	0.431708	-0.47758	-1.62679	78
GOBP_POSITIVE_REGULATION_OF_ASTROCYTE_DIFFERENTIATION	0.0036855	0.0544144	0.344521	0.802857	1.73677	9
GOBP_REGULATION_OF_MOLECULAR_FUNCTION	0.00373435	0.0549767	0.431708	0.273102	1.22662	761
KEGG_CARDIAC_MUSCLE_CONTRACTION	0.00372995	0.0549767	0.326352	-0.532161	-1.68536	50
GOBP_LIPID_DROPLET_DISASSEMBLY	0.00375197	0.0551567	0.335069	-0.853724	-1.70518	7
GOBP_RESPONSE_TO_COLD	0.00377572	0.0554261	0.326352	-0.595099	-1.7234	31
KEGG_RETINOL_METABOLISM	0.00381607	0.0559379	0.326352	-0.681258	-1.78867	20
GOBP_REGULATION_OF_SMOOTH_MUSCLE_CELL_CHEMOTAXIS	0.00384693	0.0563096	0.335069	0.869408	1.69032	6
GOBP_RELEASE_OF_CYTOCHROME_C_FROM_MITOCHONDRIA	0.00387955	0.0567058	0.31828	-0.533382	-1.68245	48
GOBP_OXALOACETATE_METABOLIC_PROCESS	0.00389636	0.0568701	0.326352	-0.793129	-1.74709	10
GOBP_REGULATION_OF_LIPID_STORAGE	0.00392744	0.0571604	0.31828	-0.557892	-1.68116	38
REACTOME_BRANCHED_CHAIN_KETOACID_DEHYDROGENASE_KINASE_DEFICIENCY	0.00392619	0.0571604	0.326352	-0.897902	-1.6426	5
GOBP_DETOXIFICATION	0.00395399	0.0573834	0.310777	-0.438663	-1.55357	102
GOBP_TRIGLYCERIDE_STORAGE	0.00395023	0.0573834	0.326352	-0.866732	-1.66326	6
REACTOME_KERATAN_SULFATE_KERATIN_METABOLISM	0.00403654	0.0584984	0.335069	0.609469	1.72911	26
GOBP_ACTIN_POLYMERIZATION_OR_DEPOLYMERIZATION	0.00406796	0.0588702	0.35482	0.386078	1.49066	148
GOBP_NEGATIVE_REGULATION_OF_MUSCLE_ADAPTATION	0.00409117	0.0589556	0.31828	-0.788228	-1.7363	10
GOBP_POSITIVE_REGULATION_OF_NEUROGENESIS	0.00407967	0.0589556	0.35482	0.369906	1.45051	169
GOBP_REGULATION_OF_UNSATURATED_FATTY_ACID_BIOSYNTHETIC_PROCESS	0.00409117	0.0589556	0.31828	-0.791414	-1.74331	10
GOBP_REGULATION_OF_MICROGLIAL_CELL_ACTIVATION	0.00410762	0.0591092	0.326352	0.789801	1.75818	10
GOBP_MITOCHONDRIAL_ELECTRON_TRANSPORT_SUCCINATE_TO_UBIQUINONE	0.0041225	0.0592399	0.31828	-0.896036	-1.63919	5
GOBP_ENDODERM_DEVELOPMENT	0.00415119	0.0594738	0.335069	0.474808	1.61018	63
GOBP_NEUTROPHIL_MIGRATION	0.0041521	0.0594738	0.335069	0.473235	1.61882	66
GOBP_REGULATION_OF_POSTSYNAPTIC_NEUROTRANSMITTER_RECEPTOR_INTERNALIZATION	0.00415624	0.0594738	0.407018	0.654793	1.76599	21
GOBP_PURINE_NUCLEOTIDE_CATABOLIC_PROCESS	0.0042343	0.0604021	0.297233	-0.418625	-1.5123	117
GOBP_SEQUESTERING_OF_CALCIUM_ION	0.00423729	0.0604021	0.335069	0.441103	1.57594	86
REACTOME_GLUCOSE_METABOLISM	0.00423885	0.0604021	0.303779	-0.496676	-1.64724	66
KEGG_GLYOXYLATE_AND_DICARBOXYLATE_METABOLISM	0.0042471	0.0604355	0.310777	-0.728641	-1.75664	14
GOBP_CARNITINE_METABOLIC_PROCESS	0.00427849	0.0606301	0.310777	-0.76087	-1.76148	12
GOBP_CELL_CELL_ADHESION_MEDIATED_BY_CADHERIN	0.00426803	0.0606301	0.326352	0.586675	1.72121	30
HALLMARK_UV_RESPONSE_DN	0.00427858	0.0606301	0.344521	0.387796	1.49228	143
GOBP_NITROGEN_CYCLE_METABOLIC_PROCESS	0.00428599	0.060651	0.310777	-0.78348	-1.72584	10
REACTOME_REGULATION_OF_CDH11_FUNCTION	0.004313	0.0609487	0.31828	0.78761	1.7533	10
REACTOME_RECOGNITION_OF_DNA_DAMAGE_BY_PCNA_CONTAINING_REPLICATION_COMPLEX	0.00432656	0.0610559	0.303779	-0.600339	-1.72578	30
KEGG_HEDGEHOG_SIGNALING_PATHWAY	0.00436476	0.06151	0.407018	0.578517	1.71041	31
GOBP_RESPONSE_TO_HORMONE	0.00443019	0.062346	0.269842	-0.298378	-1.28079	670
GOBP_RESPONSE_TO_SODIUM_PHOSPHATE	0.00445525	0.0626124	0.310777	0.835537	1.69705	7
GOBP_REGULATION_OF_FIBROBLAST_PROLIFERATION	0.0044655	0.0626703	0.407018	0.457	1.60911	78
GOBP_BROWN_FAT_CELL_DIFFERENTIATION	0.0044843	0.0627618	0.297233	-0.550336	-1.67455	40
REACTOME_EGFR_INTERACTS_WITH_PHOSPHOLIPASE_C_GAMMA	0.00448248	0.0627618	0.310777	0.897047	1.65502	5
GOBP_NEGATIVE_REGULATION_OF_LEUKOCYTE_MIGRATION	0.00451419	0.0630936	0.31828	0.549851	1.68413	37
GOBP_TRANS_SYNAPTIC_SIGNALING_BY_BDNF_MODULATING_SYNAPTIC_TRANSMISSION	0.00453041	0.0632339	0.407018	0.998238	1.33521	1
GOBP_POSTSYNAPSE_ORGANIZATION	0.00458163	0.0638615	0.335069	0.359743	1.42054	178
GOBP_NEGATIVE_REGULATION_OF_TRANSMEMBRANE_RECEPTOR_PROTEIN_SERINE_THREONINE_KINASE_SIGNALING_PATHWAY	0.00460511	0.0640417	0.326352	0.395725	1.48735	122
GOBP_REGULATION_OF_BONE_MINERALIZATION	0.00461336	0.0640417	0.31828	0.487486	1.62406	58
KEGG_GLYCOSAMINOGLYCAN_DEGRADATION	0.00460829	0.0640417	0.310777	0.671866	1.73877	18
GOBP_GLUTAMINE_FAMILY_AMINO_ACID_BIOSYNTHETIC_PROCESS	0.0046332	0.0642299	0.297233	-0.724042	-1.74555	14
GOBP_METAL_ION_TRANSPORT	0.00465371	0.0644268	0.35482	0.293882	1.27859	483
KEGG_PRIMARY_BILE_ACID_BIOSYNTHESIS	0.00467563	0.0646426	0.297233	-0.780765	-1.71986	10
REACTOME_CHOLESTEROL_BIOSYNTHESIS	0.00472144	0.0651877	0.291091	-0.625344	-1.74247	26
REACTOME_DEFECTS_IN_VITAMIN_AND_COFACTOR_METABOLISM	0.00477008	0.0657705	0.291091	-0.674928	-1.77205	20
REACTOME_DISEASES_ASSOCIATED_WITH_O_GLYCOSYLATION_OF_PROTEINS	0.00478053	0.0658257	0.310777	0.51757	1.64394	45
GOBP_ERBB4_ERBB4_SIGNALING_PATHWAY	0.00481541	0.066039	0.297233	0.981138	1.43862	2
GOBP_POSITIVE_REGULATION_OF_SKELETAL_MUSCLE_TISSUE_REGENERATION	0.00481541	0.066039	0.297233	0.980596	1.43783	2
GOBP_REGULATION_OF_SKELETAL_MUSCLE_TISSUE_REGENERATION	0.00481541	0.066039	0.297233	0.980596	1.43783	2
GOBP_LEUKOTRIENE_TRANSPORT	0.00488998	0.0662119	0.297233	0.893435	1.64836	5
GOBP_NEGATIVE_REGULATION_OF_CELL_CELL_ADHESION_MEDIATED_BY_CADHERIN	0.00485732	0.0662119	0.297233	0.810762	1.70686	8
GOBP_NUCLEUS_ORGANIZATION	0.00489282	0.0662119	0.31828	0.395685	1.50581	132
GOBP_SUBSTANTIA_NIGRA_DEVELOPMENT	0.00483811	0.0662119	0.285313	-0.559597	-1.67047	36
GOBP_VENOUS_BLOOD_VESSEL_MORPHOGENESIS	0.00485732	0.0662119	0.297233	0.812191	1.70987	8
KEGG_MEDICUS_PATHOGEN_HPV_E7_TO_P27_CELL_CYCLE_G1_S	0.00488998	0.0662119	0.297233	0.894185	1.64974	5
KEGG_MEDICUS_VARIANT_AMPLIFIED_CCNE_TO_CELL_CYCLE_G1_S	0.00488998	0.0662119	0.297233	0.894185	1.64974	5
REACTOME_PROTEIN_LIPOYLATION	0.00487045	0.0662119	0.291091	-0.776437	-1.71032	10
REACTOME_RESPONSE_TO_METAL_IONS	0.00487045	0.0662119	0.291091	-0.777114	-1.71182	10
REACTOME_TRANSPORT_OF_NUCLEOSIDES_AND_FREE_PURINE_AND_PYRIMIDINE_BASES_ACROSS_THE_PLASMA_MEMBRANE	0.00487045	0.0662119	0.291091	-0.77694	-1.71143	10
GOBP_POSITIVE_REGULATION_OF_REGULATED_SECRETORY_PATHWAY	0.00491138	0.0662874	0.303779	0.556227	1.66722	33
REACTOME_N_GLYCAN_TRIMMING_AND_ELONGATION_IN_THE_CIS_GOLGI	0.00490773	0.0662874	0.291091	-0.891205	-1.63035	5
REACTOME_SYNTHESIS_OF_KETONE_BODIES	0.00493778	0.0665559	0.291091	-0.858045	-1.64658	6
GOBP_REGULATION_OF_NEUROGENESIS	0.00497884	0.0670208	0.326352	0.334241	1.3756	258
GOBP_GLUTAMATE_METABOLIC_PROCESS	0.00499424	0.0670514	0.285313	-0.64035	-1.73099	23
GOBP_REGULATION_OF_MITOCHONDRIAL_MEMBRANE_PERMEABILITY	0.00498799	0.0670514	0.279866	-0.510877	-1.64123	54
GOBP_CXCL12_ACTIVATED_CXCR4_SIGNALING_PATHWAY	0.00501605	0.0672559	0.291091	0.980202	1.43725	2
HALLMARK_ALLOGRAFT_REJECTION	0.00505747	0.0677224	0.310777	0.406314	1.503	108
GOBP_EMBRYONIC_ORGAN_DEVELOPMENT	0.00512689	0.0685621	0.326352	0.316727	1.33408	329
GOBP_AMINO_ACID_ACTIVATION	0.00518519	0.069251	0.274717	-0.535145	-1.66578	45
GOBP_LIPID_PHOSPHORYLATION	0.00526209	0.0700338	0.285313	0.809332	1.70385	8
GOBP_POSITIVE_REGULATION_OF_DEVELOPMENTAL_GROWTH	0.00526436	0.0700338	0.303779	0.404039	1.49985	110
GOBP_PROTEIN_INSERTION_INTO_MITOCHONDRIAL_OUTER_MEMBRANE	0.00525088	0.0700338	0.279866	-0.751311	-1.73935	12
GOBP_POSITIVE_REGULATION_OF_GROWTH	0.00530248	0.070416	0.310777	0.357683	1.41355	179
GOBP_RHO_PROTEIN_SIGNAL_TRANSDUCTION	0.00530688	0.070416	0.303779	0.389165	1.46804	125
REACTOME_GRB2_EVENTS_IN_ERBB2_SIGNALING	0.00531589	0.0704441	0.285313	0.748742	1.71086	11
REACTOME_FOXO_MEDIATED_TRANSCRIPTION_OF_OXIDATIVE_STRESS_METABOLIC_AND_NEURONAL_GENES	0.00534453	0.070732	0.274717	-0.655277	-1.73749	21
GOBP_BONE_RESORPTION	0.00536021	0.0707713	0.291091	0.537337	1.66301	39
GOBP_LEUKOCYTE_ADHESION_TO_VASCULAR_ENDOTHELIAL_CELL	0.00536136	0.0707713	0.291091	0.596633	1.70209	27
GOBP_HIPPO_SIGNALING	0.00542652	0.0715391	0.291091	0.491339	1.61075	53
GOBP_EXPORT_FROM_CELL	0.00547235	0.0720503	0.335069	0.280364	1.24139	619
GOBP_REGULATION_OF_ERBB_SIGNALING_PATHWAY	0.00548005	0.0720588	0.291091	0.485564	1.60655	56
GOBP_HEMOSTASIS	0.00549845	0.0722077	0.303779	0.371856	1.45001	159
GOBP_HEAT_GENERATION	0.00560495	0.0732299	0.269842	-0.73305	-1.73737	13
GOBP_OSTEOBLAST_DIFFERENTIATION	0.00559611	0.0732299	0.303779	0.34991	1.39856	198
REACTOME_GLYCOGEN_SYNTHESIS	0.00560495	0.0732299	0.269842	-0.732676	-1.73648	13
REACTOME_VESICLE_MEDIATED_TRANSPORT	0.00558971	0.0732299	0.326352	0.285365	1.25644	563
GOBP_REGULATION_OF_CALCIUM_ION_TRANSMEMBRANE_TRANSPORT	0.00567022	0.073988	0.291091	0.408605	1.50161	103
GOBP_PHOSPHOLIPASE_C_ACTIVATING_G_PROTEIN_COUPLED_RECEPTOR_SIGNALING_PATHWAY	0.00570801	0.0743862	0.285313	0.471785	1.59414	62
KEGG_MEDICUS_REFERENCE_SEROTONIN_METABOLISM	0.00577919	0.0752179	0.269842	-0.978528	-1.44081	2
GOBP_EXTRINSIC_APOPTOTIC_SIGNALING_PATHWAY	0.00582949	0.0755836	0.297233	0.352505	1.40538	193
GOBP_FIBROBLAST_PROLIFERATION	0.00582568	0.0755836	0.285313	0.41704	1.51756	96
GOBP_GLUTAMINE_METABOLIC_PROCESS	0.00581621	0.0755836	0.265217	-0.70959	-1.73774	15
GOBP_POSITIVE_REGULATION_OF_MAPK_CASCADE	0.00584498	0.0756884	0.303779	0.32489	1.34966	289
GOBP_NEGATIVE_REGULATION_OF_SPHINGOLIPID_BIOSYNTHETIC_PROCESS	0.00587163	0.0759373	0.269842	0.859562	1.67118	6
GOBP_CHONDROITIN_SULFATE_PROTEOGLYCAN_METABOLIC_PROCESS	0.00588359	0.0759957	0.274717	0.609196	1.69961	24
GOBP_REGULATION_OF_MEMBRANE_PERMEABILITY	0.00589862	0.0760937	0.256635	-0.490714	-1.61443	63
GOBP_FUSED_ANTRUM_STAGE	0.00590872	0.0761115	0.269842	0.889439	1.64098	5
GOBP_PHOSPHATIDYLETHANOLAMINE_METABOLIC_PROCESS	0.0059149	0.0761115	0.260821	-0.66454	-1.74478	20
GOBP_POSITIVE_REGULATION_OF_UNSATURATED_FATTY_ACID_BIOSYNTHETIC_PROCESS	0.00592417	0.0761349	0.265217	-0.840669	-1.67911	7
GOBP_ADRENOMEDULLIN_RECEPTOR_SIGNALING_PATHWAY	0.0059453	0.0763105	0.265217	-0.916795	-1.57564	4
GOBP_PROTEIN_LIPID_COMPLEX_ORGANIZATION	0.00599027	0.0767911	0.256635	-0.559919	-1.6614	35
GOBP_MONOSACCHARIDE_BIOSYNTHETIC_PROCESS	0.00603843	0.077241	0.252644	-0.456098	-1.55076	77
GOBP_REGULATION_OF_CARBOHYDRATE_METABOLIC_PROCESS	0.00604804	0.077241	0.245188	-0.391057	-1.45242	145
GOBP_REPLACEMENT_OSSIFICATION	0.00604671	0.077241	0.269842	0.62137	1.71878	23
GOBP_ODONTOGENESIS_OF_DENTIN_CONTAINING_TOOTH	0.00608299	0.0774302	0.274717	0.491462	1.59874	51
GOBP_POSITIVE_CHEMOTAXIS	0.00608431	0.0774302	0.274717	0.509274	1.61759	45
REACTOME_ALPHA_OXIDATION_OF_PHYTANATE	0.00608559	0.0774302	0.260821	-0.884048	-1.61726	5
GOBP_BONE_REMODELING	0.00615791	0.0782529	0.274717	0.481706	1.5995	57
GOBP_DETOXIFICATION_OF_COPPER_ION	0.00623417	0.0791236	0.256635	-0.77013	-1.69643	10
GOBP_RESPIRATORY_SYSTEM_DEVELOPMENT	0.00626053	0.0793597	0.285313	0.354747	1.39877	176
GOBP_AXON_DEVELOPMENT	0.00628272	0.0794438	0.297233	0.305473	1.30261	375
GOBP_SMOOTHENED_SIGNALING_PATHWAY	0.00627761	0.0794438	0.279866	0.383318	1.45264	129
GOBP_ERBB2_EGFR_SIGNALING_PATHWAY	0.00631622	0.0797686	0.260821	0.888427	1.63912	5
GOBP_LONG_CHAIN_FATTY_ACID_CATABOLIC_PROCESS	0.00634795	0.0800703	0.256635	-0.94687	-1.51469	3
GOBP_ENERGY_RESERVE_METABOLIC_PROCESS	0.00637523	0.0801601	0.245188	-0.450372	-1.53756	79
GOBP_VOCALIZATION_BEHAVIOR	0.0063786	0.0801601	0.260821	0.725795	1.6986	12
REACTOME_O_GLYCOSYLATION_OF_TSR_DOMAIN_CONTAINING_PROTEINS	0.0063762	0.0801601	0.265217	0.56479	1.66983	31
GOBP_POSITIVE_REGULATION_OF_HIPPO_SIGNALING	0.00642088	0.0804644	0.260821	0.71374	1.70592	13
GOBP_REGULATION_OF_ACTIN_FILAMENT_LENGTH	0.00642644	0.0804644	0.274717	0.390123	1.46478	120
REACTOME_PINK1_PRKN_MEDIATED_MITOPHAGY	0.00641388	0.0804644	0.248833	-0.570918	-1.66327	32
REACTOME_LYSINE_CATABOLISM	0.00644783	0.0806334	0.252644	-0.792067	-1.69472	9
GOBP_L_LEUCINE_METABOLIC_PROCESS	0.00651659	0.0812432	0.252644	-0.834822	-1.66743	7
GOBP_PANCREATIC_JUICE_SECRETION	0.00652045	0.0812432	0.252644	-0.812076	-1.68334	8
GOBP_UREA_CYCLE	0.00652045	0.0812432	0.252644	-0.813128	-1.68551	8
GOBP_REACTIVE_OXYGEN_SPECIES_BIOSYNTHETIC_PROCESS	0.00654573	0.0814588	0.245188	-0.548418	-1.65261	38
GOBP_CELL_CELL_ADHESION_MEDIATED_BY_INTEGRIN	0.00663625	0.0824849	0.256635	0.69711	1.70064	14
GOBP_POSITIVE_REGULATION_OF_BIOMINERAL_TISSUE_DEVELOPMENT	0.0066638	0.0827267	0.260821	0.536594	1.64352	37
KEGG_MEDICUS_REFERENCE_CHONDROITIN_SULFATE_BIOSYNTHESIS	0.00667881	0.0828124	0.252644	0.801184	1.6867	8
GOBP_HYDROGEN_PEROXIDE_METABOLIC_PROCESS	0.00672646	0.0831239	0.241698	-0.600308	-1.70478	28
GOBP_NEGATIVE_REGULATION_OF_CHONDROCYTE_DIFFERENTIATION	0.00672834	0.0831239	0.256635	0.653955	1.71346	19
GOBP_REGULATION_OF_COMPLEMENT_DEPENDENT_CYTOTOXICITY	0.00672372	0.0831239	0.252644	0.887097	1.63666	5
GOBP_REGULATION_OF_TRIGLYCERIDE_METABOLIC_PROCESS	0.0067963	0.0838621	0.241698	-0.576655	-1.66998	31
GOBP_POSITIVE_REGULATION_OF_AXON_EXTENSION	0.00680706	0.0838936	0.256635	0.554	1.64991	32
GOBP_POSITIVE_REGULATION_OF_BONE_MINERALIZATION	0.00683323	0.0840795	0.256635	0.54927	1.64637	33
REACTOME_ETHANOL_OXIDATION	0.00683861	0.0840795	0.245188	-0.785808	-1.68133	9
GOBP_POSITIVE_REGULATION_OF_TRANSCRIPTION_BY_RNA_POLYMERASE_II	0.00688791	0.0844467	0.310777	0.263293	1.19681	921
GOBP_REGULATION_OF_CELL_SIZE	0.00689327	0.0844467	0.269842	0.380017	1.46235	143
KEGG_MEDICUS_REFERENCE_BMP15_SIGNALING_PATHWAY	0.00688398	0.0844467	0.248833	0.85253	1.65751	6
GOBP_CHONDROITIN_SULFATE_PROTEOGLYCAN_BIOSYNTHETIC_PROCESS	0.0069386	0.0849003	0.252644	0.651645	1.70741	19
KEGG_MEDICUS_REFERENCE_CA2_ENTRY_VOLTAGE_GATED_CA2_CHANNEL	0.00695154	0.0849325	0.248833	0.735315	1.68018	11
KEGG_TERPENOID_BACKBONE_BIOSYNTHESIS	0.00695787	0.0849325	0.241698	-0.723849	-1.71556	13
GOBP_REGULATION_OF_NEURON_PROJECTION_DEVELOPMENT	0.00697674	0.0850613	0.279866	0.312197	1.31619	334
GOBP_LYMPHOCYTE_ACTIVATION	0.00700476	0.0851229	0.291091	0.286077	1.25204	525
KEGG_MEDICUS_VARIANT_MUTATION_CAUSED_ABERRANT_SNCA_TO_VGCC_CA2_APOPTOTIC_PATHWAY	0.00700117	0.0851229	0.241698	-0.739021	-1.7109	12
REACTOME_FCGAMMA_RECEPTOR_FCGR_DEPENDENT_PHAGOCYTOSIS	0.00700679	0.0851229	0.256635	0.44798	1.55313	71
GOBP_ALCOHOL_CATABOLIC_PROCESS	0.00705703	0.0853887	0.238353	-0.619393	-1.69317	24
GOBP_POSITIVE_REGULATION_OF_EXOSOMAL_SECRETION	0.00704225	0.0853887	0.248833	0.708098	1.69243	13
GOBP_PROTEIN_CONTAINING_COMPLEX_REMODELING	0.00705299	0.0853887	0.238353	-0.65555	-1.69912	19
GOBP_REGULATED_EXOCYTOSIS	0.00707881	0.0853887	0.265217	0.381079	1.45472	136
GOBP_REGULATION_OF_TRIGLYCERIDE_BIOSYNTHETIC_PROCESS	0.00707728	0.0853887	0.238353	-0.666503	-1.70467	18
REACTOME_MITOCHONDRIAL_TRNA_AMINOACYLATION	0.00706242	0.0853887	0.238353	-0.639168	-1.69477	21
GOBP_CELL_CELL_JUNCTION_ORGANIZATION	0.00711744	0.0857534	0.265217	0.377502	1.45552	145
GOBP_RETINOL_METABOLIC_PROCESS	0.00714823	0.0859217	0.235142	-0.584118	-1.67915	30
KEGG_MEDICUS_VARIANT_SCRAPIE_CONFORMATION_PRPSC_TO_TRANSPORT_OF_CALCIUM	0.00714286	0.0859217	0.238353	-0.702912	-1.69461	14
GOBP_SIGNAL_RELEASE	0.00716846	0.0860636	0.274717	0.315941	1.32686	319
GOBP_MITOPHAGY	0.00720072	0.0860659	0.229089	-0.435812	-1.5157	90
GOBP_REGULATION_OF_OSSIFICATION	0.00720234	0.0860659	0.256635	0.416094	1.51057	95
GOBP_RESPONSE_TO_INSULIN	0.00720027	0.0860659	0.220823	-0.356207	-1.39209	220
REACTOME_CLASS_A_1_RHODOPSIN_LIKE_RECEPTORS	0.00719586	0.0860659	0.256635	0.420529	1.5131	90
GOBP_POSITIVE_REGULATION_OF_SYNAPSE_MATURATION	0.00722311	0.0861127	0.241698	0.975764	1.43074	2
GOBP_PROTEIN_LOCALIZATION_TO_CELL_SURFACE	0.00722101	0.0861127	0.252644	0.485501	1.60012	55
GOBP_ETHER_METABOLIC_PROCESS	0.00725052	0.0863387	0.235142	-0.64962	-1.70561	20
GOBP_2_OXOGLUTARATE_METABOLIC_PROCESS	0.0073091	0.0868338	0.235142	-0.688711	-1.71635	16
GOBP_ODONTOGENESIS	0.00730735	0.0868338	0.252644	0.438292	1.54324	78
REACTOME_DISEASES_OF_SIGNAL_TRANSDUCTION_BY_GROWTH_FACTOR_RECEPTORS_AND_SECOND_MESSENGERS	0.00732984	0.0869791	0.274717	0.303826	1.2949	373
GOBP_REGULATION_OF_PLASMA_LIPOPROTEIN_PARTICLE_LEVELS	0.00738962	0.0875867	0.229089	-0.500651	-1.60838	54
GOBP_RESPONSE_TO_FOOD	0.00741022	0.0877291	0.232057	-0.608943	-1.68012	25
GOBP_CYTOCHROME_COMPLEX_ASSEMBLY	0.00744048	0.0879854	0.229089	-0.530242	-1.6358	43
GOBP_LONG_CHAIN_FATTY_ACID_IMPORT_INTO_CELL	0.00750144	0.0886037	0.232057	-0.687841	-1.71418	16
GOBP_STEROL_BIOSYNTHETIC_PROCESS	0.00752294	0.0886526	0.226232	-0.491286	-1.5979	58
GOBP_VESICLE_MEDIATED_TRANSPORT	0.00751623	0.0886526	0.310777	0.255925	1.18147	1219
GOBP_G_PROTEIN_COUPLED_RECEPTOR_SIGNALING_PATHWAY	0.00766385	0.0902091	0.269842	0.299226	1.28581	410
GOBP_GLYCINE_METABOLIC_PROCESS	0.00770294	0.0903152	0.232057	-0.847628	-1.62659	6
GOBP_LIPID_DROPLET_ORGANIZATION	0.00770822	0.0903152	0.226232	-0.558075	-1.64508	34
GOBP_SEROTONIN_TRANSPORT	0.00769542	0.0903152	0.235142	0.823478	1.67255	7
GOBP_TELOMERASE_HOLOENZYME_COMPLEX_ASSEMBLY	0.00769075	0.0903152	0.235142	0.795777	1.67531	8
REACTOME_GLUCONEOGENESIS	0.00775494	0.0907586	0.229089	-0.692676	-1.69632	15
REACTOME_SYNTHESIS_OF_BILE_ACIDS_AND_BILE_SALTS	0.00781995	0.0914147	0.226232	-0.616631	-1.68562	24
REACTOME_UNFOLDED_PROTEIN_RESPONSE_UPR	0.00784402	0.0915912	0.245188	0.420377	1.50973	89
GOBP_THYROID_STIMULATING_HORMONE_SECRETING_CELL_DIFFERENTIATION	0.00786132	0.0916885	0.232057	0.942749	1.52112	3
GOBP_DETERMINATION_OF_DORSAL_VENTRAL_ASYMMETRY	0.00789793	0.0918304	0.232057	0.822808	1.67119	7
GOBP_MITOCHONDRIAL_ATP_TRANSMEMBRANE_TRANSPORT	0.00790045	0.0918304	0.229089	-0.846158	-1.62377	6
GOBP_REGULATION_OF_GROWTH_HORMONE_RECEPTOR_SIGNALING_PATHWAY	0.00789634	0.0918304	0.232057	0.848597	1.64986	6
GOBP_REGULATION_OF_CATALYTIC_ACTIVITY	0.00793868	0.0921699	0.269842	0.291291	1.26561	475
GOBP_PEROXISOME_FISSION	0.00797355	0.0924697	0.226232	-0.733445	-1.69799	12
GOBP_MORPHOGENESIS_OF_AN_EPITHELIAL_SHEET	0.00803126	0.0930333	0.238353	0.482104	1.58048	53
GOBP_AMEBOIDAL_TYPE_CELL_MIGRATION	0.00807834	0.0934727	0.252644	0.343395	1.37285	200
HALLMARK_UV_RESPONSE_UP	0.00809368	0.0934977	0.211071	-0.387512	-1.43446	140
REACTOME_ERBB2_ACTIVATES_PTK6_SIGNALING	0.00809881	0.0934977	0.229089	0.845355	1.64356	6
GOBP_SECONDARY_HEART_FIELD_SPECIFICATION	0.00820633	0.0946321	0.223479	-0.780073	-1.66906	9
GOBP_PREPULSE_INHIBITION	0.00824499	0.0948639	0.223479	-0.877911	-1.60603	5
KEGG_MEDICUS_VARIANT_EML4_ALK_FUSION_KINASE_TO_JAK_STAT_SIGNALING_PATHWAY	0.00824499	0.0948639	0.223479	-0.878431	-1.60698	5
GOBP_HYDROGEN_PEROXIDE_CATABOLIC_PROCESS	0.00831078	0.0955133	0.220823	-0.716038	-1.69705	13
GOBP_ALCOHOL_BIOSYNTHETIC_PROCESS	0.00833186	0.0956478	0.211071	-0.409534	-1.46926	111
REACTOME_SPHINGOLIPID_CATABOLISM	0.00837717	0.0960601	0.220823	-0.760978	-1.67627	10
GOBP_AROMATIC_AMINO_ACID_FAMILY_CATABOLIC_PROCESS	0.00849634	0.097145	0.220823	-0.801051	-1.66048	8
GOBP_REGULATION_OF_CELL_ACTIVATION	0.00849482	0.097145	0.256635	0.299456	1.28517	406
KEGG_MEDICUS_REFERENCE_HEPARAN_SULFATE_BIOSYNTHESIS	0.0085003	0.097145	0.223479	0.790458	1.66412	8
GOBP_TUBE_FORMATION	0.00852928	0.0973672	0.238353	0.387348	1.44595	116
GOBP_VITAMIN_METABOLIC_PROCESS	0.00854856	0.0974784	0.211071	-0.435456	-1.49687	84
GOBP_AROMATIC_AMINO_ACID_METABOLIC_PROCESS	0.00865551	0.0983505	0.215783	-0.679758	-1.69404	16
GOBP_CONNECTIVE_TISSUE_DEVELOPMENT	0.0086784	0.0983505	0.245188	0.335474	1.36211	227
GOBP_NEGATIVE_REGULATION_OF_CHONDROCYTE_PROLIFERATION	0.0086746	0.0983505	0.220823	0.905223	1.57144	4
GOBP_NON_PROTEINOGENIC_AMINO_ACID_METABOLIC_PROCESS	0.0086828	0.0983505	0.211071	-0.505009	-1.59296	48
GOBP_STOMACH_DEVELOPMENT	0.00866761	0.0983505	0.220823	0.939038	1.51513	3
REACTOME_ERYTHROCYTES_TAKE_UP_OXYGEN_AND_RELEASE_CARBON_DIOXIDE	0.00863627	0.0983505	0.220823	-0.995954	-1.32662	1
GOBP_NUCLEOBASE_CONTAINING_SMALL_MOLECULE_INTERCONVERSION	0.00869393	0.0983676	0.21826	-0.80009	-1.65849	8
GOBP_CORTICOTROPIN_SECRETION	0.00872843	0.0984308	0.21826	-0.941626	-1.5063	3
GOBP_NOREPINEPHRINE_UPTAKE	0.00871978	0.0984308	0.21826	-0.908788	-1.56188	4
GOBP_REGULATION_OF_CORTICOTROPIN_SECRETION	0.00872843	0.0984308	0.21826	-0.941626	-1.5063	3
GOBP_REGULATION_OF_CELLULAR_RESPONSE_TO_TRANSFORMING_GROWTH_FACTOR_BETA_STIMULUS	0.00873965	0.0984487	0.235142	0.379599	1.43527	126
GOBP_PROPIONATE_METABOLIC_PROCESS	0.00883392	0.0994011	0.215783	-0.875458	-1.60154	5
GOBP_RENAL_SYSTEM_VASCULATURE_DEVELOPMENT	0.00886263	0.0996144	0.223479	0.593895	1.6743	25
GOBP_CALCIUM_ION_TRANSPORT	0.00890208	0.0996905	0.241698	0.330156	1.35289	248
GOBP_DETOXIFICATION_OF_INORGANIC_COMPOUND	0.00891819	0.0996905	0.213388	-0.688864	-1.68699	15
REACTOME_BETA_OXIDATION_OF_BUTANOYL_COA_TO_ACETYL_COA	0.00891795	0.0996905	0.215783	-0.90842	-1.56124	4
REACTOME_BETA_OXIDATION_OF_LAUROYL_COA_TO_DECANOYL_COA_COA	0.00891795	0.0996905	0.215783	-0.90842	-1.56124	4
REACTOME_PEPTIDE_LIGAND_BINDING_RECEPTORS	0.00888023	0.0996905	0.226232	0.475252	1.55184	52
GOBP_INDOLE_CONTAINING_COMPOUND_METABOLIC_PROCESS	0.00894594	0.0998914	0.213388	-0.729196	-1.68815	12
GOBP_REGULATION_OF_PHOSPHOLIPID_METABOLIC_PROCESS	0.00899045	0.10017	0.208827	-0.593969	-1.67278	27
GOBP_REGULATION_OF_SUPRAMOLECULAR_FIBER_ORGANIZATION	0.0089905	0.10017	0.245188	0.312899	1.31376	321
GOBP_TROPHOBLAST_CELL_MIGRATION	0.00904121	0.100625	0.220823	0.644199	1.6879	19
GOBP_CONNECTIVE_TISSUE_REPLACEMENT	0.0091135	0.101296	0.21826	0.70041	1.67406	13
GOBP_POSITIVE_REGULATION_OF_CELLULAR_COMPONENT_ORGANIZATION	0.00912131	0.101296	0.265217	0.26284	1.18911	853
REACTOME_NCAM1_INTERACTIONS	0.00917431	0.101774	0.21826	0.609544	1.68607	23
GOBP_POSITIVE_REGULATION_OF_VASCULATURE_DEVELOPMENT	0.00921022	0.102062	0.229089	0.381523	1.43397	122
GOBP_N_ACYLPHOSPHATIDYLETHANOLAMINE_METABOLIC_PROCESS	0.00928303	0.102314	0.211071	-0.840811	-1.61351	6
GOBP_REGULATION_OF_NODAL_SIGNALING_PATHWAY	0.00927981	0.102314	0.213388	0.903786	1.56895	4
GOBP_RESPONSE_TO_CARBOHYDRATE	0.00925133	0.102314	0.19671	-0.37262	-1.40672	164
KEGG_MEDICUS_REFERENCE_BLOCKING_UBIQUITINATION_OF_H2AK119_BY_CK2	0.00925926	0.102314	0.215783	0.715157	1.6737	12
KEGG_MEDICUS_REFERENCE_PKA_HOLOENZYME	0.00928303	0.102314	0.211071	-0.842016	-1.61583	6
GOBP_ATTACHMENT_OF_MITOTIC_SPINDLE_MICROTUBULES_TO_KINETOCHORE	0.00934936	0.102916	0.206652	-0.637418	-1.67357	20
GOBP_TERPENOID_METABOLIC_PROCESS	0.0093578	0.102916	0.202499	-0.4855	-1.57908	58
GOBP_MESODERMAL_CELL_DIFFERENTIATION	0.00945577	0.103814	0.215783	0.596532	1.66428	24
GOBP_REGULATION_OF_EPITHELIAL_CELL_PROLIFERATION	0.0094598	0.103814	0.235142	0.325551	1.33984	258
GOBP_SELF_PROTEOLYSIS	0.00948055	0.10393	0.208827	-0.839936	-1.61183	6
GOBP_DIGESTIVE_SYSTEM_PROCESS	0.00951138	0.103937	0.202499	-0.500003	-1.58351	50
GOBP_GLYCEROL_TRANSMEMBRANE_TRANSPORT	0.00952192	0.103937	0.208827	-0.939086	-1.50223	3
GOBP_POSITIVE_REGULATION_OF_PROTEIN_METABOLIC_PROCESS	0.00953206	0.103937	0.252644	0.271248	1.20665	658
GOBP_UREA_TRANSPORT	0.00952192	0.103937	0.208827	-0.939086	-1.50223	3
REACTOME_PASSIVE_TRANSPORT_BY_AQUAPORINS	0.00952192	0.103937	0.208827	-0.939086	-1.50223	3
GOBP_PROTEIN_TARGETING_TO_PEROXISOME	0.00954607	0.103979	0.206652	-0.756141	-1.66562	10
HALLMARK_CHOLESTEROL_HOMEOSTASIS	0.00956762	0.104103	0.200513	-0.456522	-1.53272	71
GOBP_CELLULAR_RESPONSE_TO_VIRUS	0.00958815	0.104215	0.21826	0.487412	1.5666	48
GOBP_PRIMARY_ALCOHOL_BIOSYNTHETIC_PROCESS	0.00962326	0.104375	0.211071	0.767751	1.66082	9
REACTOME_COPII_MEDIATED_VESICLE_TRANSPORT	0.00961328	0.104375	0.21826	0.460215	1.56069	63
REACTOME_SEMAPHORIN_INTERACTIONS	0.00967671	0.104843	0.21826	0.471879	1.56687	57
REACTOME_METABOLIC_DISORDERS_OF_BIOLOGICAL_OXIDATION_ENZYMES	0.00969029	0.104879	0.202499	-0.600756	-1.65752	25
GOBP_REGULATION_OF_EXTENT_OF_CELL_GROWTH	0.00974314	0.105339	0.21826	0.42953	1.51239	78
GOBP_GLIAL_CELL_PROLIFERATION	0.00977836	0.105608	0.215783	0.496565	1.57723	45
GOBP_GLUTAMINE_FAMILY_AMINO_ACID_CATABOLIC_PROCESS	0.00980958	0.105785	0.202499	-0.673153	-1.67758	16
GOBP_REGULATION_OF_CAMP_DEPENDENT_PROTEIN_KINASE_ACTIVITY	0.00981547	0.105785	0.204544	-0.872062	-1.59533	5
GOBP_POSITIVE_REGULATION_OF_OSSIFICATION	0.00990312	0.106618	0.213388	0.504318	1.5831	42
GOBP_DERMATAN_SULFATE_PROTEOGLYCAN_METABOLIC_PROCESS	0.009942	0.106924	0.208827	0.695769	1.66296	13
GOBP_POSITIVE_REGULATION_OF_PHOSPHORUS_METABOLIC_PROCESS	0.0099552	0.10694	0.229089	0.326779	1.33518	243
REACTOME_REGULATION_OF_LIPID_METABOLISM_BY_PPARALPHA	0.00996441	0.10694	0.193114	-0.411097	-1.46224	105
GOBP_POLYOL_BIOSYNTHETIC_PROCESS	0.0100241	0.107468	0.19671	-0.506794	-1.58268	46
GOBP_NEUTRAL_LIPID_BIOSYNTHETIC_PROCESS	0.0100409	0.107535	0.19671	-0.523555	-1.60212	41
GOBP_SECRETION	0.0100894	0.10794	0.245188	0.274433	1.21911	644
GOBP_ESTABLISHMENT_OF_PROTEIN_LOCALIZATION_TO_PEROXISOME	0.0101029	0.107972	0.198584	-0.641419	-1.66249	19
HALLMARK_UNFOLDED_PROTEIN_RESPONSE	0.0101219	0.108062	0.21826	0.385205	1.43203	112
GOBP_BLOOD_VESSEL_ENDOTHELIAL_CELL_MIGRATION	0.0101443	0.108188	0.215783	0.398305	1.4559	99
GOBP_PROTEIN_HYDROXYLATION	0.010202	0.10869	0.206652	0.660536	1.66307	16
GOBP_EPIBOLY	0.0102498	0.109086	0.208827	0.531347	1.60369	34
REACTOME_UREA_CYCLE	0.0102686	0.109172	0.200513	-0.818086	-1.634	7
GOBP_NEGATIVE_REGULATION_OF_MONOCYTE_CHEMOTAXIS	0.010326	0.109668	0.202499	0.836998	1.62731	6
GOBP_POSITIVE_REGULATION_OF_LEUKOCYTE_CHEMOTAXIS	0.0103547	0.109745	0.211071	0.458849	1.54371	61
KEGG_MEDICUS_REFERENCE_GF_RTK_PI3K_SIGNALING_PATHWAY	0.0103448	0.109745	0.208827	0.477844	1.5512	50
GOBP_S_SHAPED_BODY_MORPHOGENESIS	0.0103912	0.110017	0.202499	0.871713	1.60828	5
GOBP_COGNITION	0.0104836	0.110387	0.183397	-0.351689	-1.36877	213
GOBP_ERYTHROSE_4_PHOSPHATE_PHOSPHOENOLPYRUVATE_FAMILY_AMINO_ACID_METABOLIC_PROCESS	0.0105018	0.110387	0.19671	-0.72324	-1.67436	12
GOBP_POSITIVE_REGULATION_OF_EPITHELIAL_CELL_PROLIFERATION	0.0104987	0.110387	0.21826	0.371739	1.42574	141
GOBP_SECRETORY_GRANULE_ORGANIZATION	0.0104598	0.110387	0.208827	0.482944	1.55224	48
REACTOME_MITOCHONDRIAL_RNA_DEGRADATION	0.0105018	0.110387	0.19671	-0.72268	-1.67307	12
REACTOME_REGULATION_OF_CHOLESTEROL_BIOSYNTHESIS_BY_SREBP_SREBF	0.0104934	0.110387	0.191388	-0.483271	-1.55819	55
REACTOME_TRNA_AMINOACYLATION	0.0104536	0.110387	0.193114	-0.520334	-1.59716	42
GOBP_POSITIVE_REGULATION_OF_GRANULOCYTE_DIFFERENTIATION	0.0105949	0.111252	0.200513	0.870623	1.60627	5
GOBP_ENDODERM_FORMATION	0.0106222	0.111422	0.206652	0.497275	1.57122	44
GOBP_GLYCOSPHINGOLIPID_METABOLIC_PROCESS	0.0106568	0.111422	0.206652	0.48509	1.55589	47
GOBP_KETONE_BODY_METABOLIC_PROCESS	0.0106656	0.111422	0.19671	-0.835897	-1.60408	6
GOBP_REGULATION_OF_RELEASE_OF_CYTOCHROME_C_FROM_MITOCHONDRIA	0.0106602	0.111422	0.191388	-0.530445	-1.59845	38
GOBP_REGULATION_OF_RNA_POLYMERASE_II_TRANSCRIPTION_PREINITIATION_COMPLEX_ASSEMBLY	0.0106656	0.111422	0.19671	-0.835838	-1.60397	6
GOBP_HOMOCYSTEINE_METABOLIC_PROCESS	0.0106962	0.111514	0.194887	-0.721165	-1.66956	12
REACTOME_RUNX2_REGULATES_CHONDROCYTE_MATURATION	0.010692	0.111514	0.198584	0.899249	1.56107	4
GOBP_INTERLEUKIN_33_MEDIATED_SIGNALING_PATHWAY	0.0107266	0.111602	0.198584	0.781836	1.64596	8
GOBP_REGULATION_OF_SYNAPSE_STRUCTURE_OR_ACTIVITY	0.0107259	0.111602	0.220823	0.333352	1.35041	224
GOBP_RESPONSE_TO_CADMIUM_ION	0.0107608	0.111845	0.191388	-0.564752	-1.63551	31
GOBP_MONOSACCHARIDE_METABOLIC_PROCESS	0.0107762	0.111891	0.180468	-0.349154	-1.36145	216
GOBP_CARDIAC_MUSCLE_TISSUE_MORPHOGENESIS	0.0108038	0.11195	0.204544	0.520071	1.58188	36
GOBP_REGULATION_OF_CELL_SUBSTRATE_ADHESION	0.0107991	0.11195	0.215783	0.350737	1.37534	169
GOBP_NEGATIVE_REGULATION_OF_CELL_POPULATION_PROLIFERATION	0.0108213	0.112018	0.232057	0.284053	1.23955	504
GOBP_PRO_B_CELL_DIFFERENTIATION	0.0108852	0.112565	0.198584	0.740358	1.64812	10
GOBP_MAPK_CASCADE	0.0109091	0.112698	0.232057	0.282366	1.23746	531
GOBP_CELLULAR_RESPONSE_TO_OXIDISED_LOW_DENSITY_LIPOPROTEIN_PARTICLE_STIMULUS	0.0109418	0.112921	0.193114	-0.769875	-1.64724	9
GOBP_MULTI_MULTICELLULAR_ORGANISM_PROCESS	0.0109759	0.113159	0.213388	0.370121	1.41954	141
GOBP_NEGATIVE_REGULATION_OF_RELEASE_OF_SEQUESTERED_CALCIUM_ION_INTO_CYTOSOL	0.0110024	0.113319	0.19671	0.868264	1.60192	5
REACTOME_GP1B_IX_V_ACTIVATION_SIGNALLING	0.0111313	0.114531	0.194887	0.781254	1.64474	8
GOBP_POSITIVE_REGULATION_OF_TRANSFERASE_ACTIVITY	0.0112071	0.115194	0.208827	0.375291	1.42338	130
GOBP_NEGATIVE_REGULATION_OF_RNA_METABOLIC_PROCESS	0.0112285	0.115298	0.248833	0.255509	1.17175	1079
GOBP_MACROPINOCYTOSIS	0.0112613	0.115518	0.194887	0.761602	1.64752	9
KEGG_MEDICUS_VARIANT_SCRAPIE_CONFORMATION_PRPSC_TO_MGLUR5_CA2_APOPTOTIC_PATHWAY	0.0113483	0.116295	0.188069	-0.667896	-1.66448	16
GOBP_ANTIMICROBIAL_HUMORAL_IMMUNE_RESPONSE_MEDIATED_BY_ANTIMICROBIAL_PEPTIDE	0.0113929	0.116416	0.198584	0.519426	1.59094	37
GOBP_ENERGY_HOMEOSTASIS	0.0114096	0.116416	0.183397	-0.463451	-1.53375	65
GOBP_MHC_CLASS_I_BIOSYNTHETIC_PROCESS	0.0114099	0.116416	0.193114	0.866542	1.59874	5
GOBP_REGULATION_OF_GLUCOSE_METABOLIC_PROCESS	0.0114172	0.116416	0.181915	-0.427829	-1.47745	86
GOBP_REGULATION_OF_TROPHOBLAST_CELL_MIGRATION	0.0114061	0.116416	0.194887	0.681743	1.66315	14
GOBP_REGULATION_OF_PROTEIN_MODIFICATION_PROCESS	0.011475	0.116889	0.226232	0.280245	1.23208	556
KEGG_ADIPOCYTOKINE_SIGNALING_PATHWAY	0.0115596	0.117634	0.181915	-0.476038	-1.54831	58
GOBP_VIRAL_PROCESS	0.011592	0.117846	0.215783	0.305818	1.29229	338
REACTOME_HIV_TRANSCRIPTION_ELONGATION	0.0116254	0.118068	0.19671	0.497142	1.56058	42
REACTOME_MECHANICAL_LOAD_ACTIVATES_SIGNALING_BY_PIEZO1_AND_INTEGRINS_IN_OSTEOCYTES	0.0116594	0.118296	0.193114	0.657374	1.65511	16
GOBP_REGULATION_OF_MITOCHONDRIAL_MEMBRANE_PERMEABILITY_INVOLVED_IN_APOPTOTIC_PROCESS	0.0116905	0.118396	0.181915	-0.508644	-1.57541	44
GOBP_TRANSDIFFERENTIATION	0.0116924	0.118396	0.188069	-0.896763	-1.54121	4
GOBP_HEART_DEVELOPMENT	0.0117262	0.118503	0.220823	0.287984	1.24975	467
GOBP_INFLAMMATORY_RESPONSE	0.0117155	0.118503	0.223479	0.28022	1.23147	552
GOBP_NEGATIVE_REGULATION_OF_LIPID_METABOLIC_PROCESS	0.011741	0.118535	0.180468	-0.453221	-1.51979	70
HALLMARK_KRAS_SIGNALING_UP	0.0118511	0.119529	0.204544	0.366221	1.41104	144
GOBP_PROTEIN_LOCALIZATION_TO_MITOCHONDRION	0.0118902	0.119805	0.175004	-0.388344	-1.42204	130
GOBP_NEGATIVE_REGULATION_OF_CELL_ADHESION	0.0119687	0.120475	0.206652	0.339296	1.35317	195
REACTOME_GPCR_LIGAND_BINDING	0.0119803	0.120475	0.202499	0.370693	1.41297	134
REACTOME_RUNX2_REGULATES_BONE_DEVELOPMENT	0.0121096	0.121656	0.191388	0.572416	1.62399	26
GOBP_REGULATION_OF_EXTRACELLULAR_MATRIX_ORGANIZATION	0.0122031	0.122474	0.193114	0.466293	1.53289	54
GOBP_REGULATION_OF_CELLULAR_LOCALIZATION	0.0122279	0.122603	0.226232	0.263683	1.18933	809
GOBP_CELLULAR_RESPONSE_TO_GLUCAGON_STIMULUS	0.0122433	0.122637	0.183397	-0.811076	-1.62	7
KEGG_INTESTINAL_IMMUNE_NETWORK_FOR_IGA_PRODUCTION	0.012284	0.122924	0.188069	0.650714	1.6649	17
KEGG_PROXIMAL_TUBULE_BICARBONATE_RECLAMATION	0.0123101	0.123064	0.180468	-0.666242	-1.66035	16
GOBP_REGULATION_OF_RHO_PROTEIN_SIGNAL_TRANSDUCTION	0.012343	0.123106	0.193114	0.424948	1.4938	77
GOBP_SULFUR_AMINO_ACID_METABOLIC_PROCESS	0.0123504	0.123106	0.179054	-0.595158	-1.64208	25
KEGG_GLYCOSAMINOGLYCAN_BIOSYNTHESIS_KERATAN_SULFATE	0.0123457	0.123106	0.186473	0.704144	1.64793	12
HALLMARK_TGF_BETA_SIGNALING	0.0123832	0.123313	0.191388	0.469458	1.52716	51
GOBP_CRANIAL_SKELETAL_SYSTEM_DEVELOPMENT	0.0126005	0.125355	0.189707	0.469097	1.52598	51
GOBP_ALKANESULFONATE_METABOLIC_PROCESS	0.0126457	0.125438	0.180468	-0.785199	-1.62762	8
GOBP_PROTEIN_DEPOLYMERIZATION	0.012624	0.125438	0.193114	0.399643	1.44759	94
KEGG_AMINOACYL_TRNA_BIOSYNTHESIS	0.0126441	0.125438	0.175004	-0.515162	-1.57644	41
GOBP_NEUROTRANSMITTER_RECEPTOR_INTERNALIZATION	0.0126882	0.125737	0.188069	0.559398	1.60836	28
GOBP_CARDIAC_MUSCLE_TISSUE_DEVELOPMENT	0.0127404	0.125779	0.198584	0.345153	1.35794	173
GOBP_REGULATION_OF_CARTILAGE_DEVELOPMENT	0.0127417	0.125779	0.189707	0.460153	1.533	58
GOBP_UV_DAMAGE_EXCISION_REPAIR	0.0127413	0.125779	0.177674	-0.687354	-1.6571	14
KEGG_MEDICUS_REFERENCE_GF_RTK_RAS_PI3K_SIGNALING_PATHWAY	0.0127137	0.125779	0.189707	0.463063	1.53211	56
GOBP_ASPARTATE_METABOLIC_PROCESS	0.0128357	0.125881	0.179054	-0.806631	-1.61112	7
GOBP_COMMON_MYELOID_PROGENITOR_CELL_PROLIFERATION	0.0128382	0.125881	0.179054	-0.82979	-1.59236	6
GOBP_EPITHELIAL_CELL_MORPHOGENESIS	0.0128178	0.125881	0.184916	0.584304	1.63017	24
GOBP_FATTY_ACYL_COA_CATABOLIC_PROCESS	0.0128382	0.125881	0.179054	-0.829545	-1.59189	6
GOBP_NEURON_NEURON_SYNAPTIC_TRANSMISSION	0.0128382	0.125881	0.179054	-0.829401	-1.59162	6
GOBP_TUMOR_NECROSIS_FACTOR_MEDIATED_SIGNALING_PATHWAY	0.0128292	0.125881	0.191388	0.397763	1.44403	95
KEGG_MEDICUS_VARIANT_MUTATION_CAUSED_ABERRANT_HTT_TO_MGLUR5_CA2_APOPTOTIC_PATHWAY	0.0127887	0.125881	0.176324	-0.617417	-1.6371	21
GOBP_NUCLEOSIDE_DIPHOSPHATE_CATABOLIC_PROCESS	0.012867	0.126042	0.171214	-0.423299	-1.46181	86
GOBP_MIDBRAIN_DOPAMINERGIC_NEURON_DIFFERENTIATION	0.012963	0.126739	0.181915	0.702675	1.64449	12
REACTOME_BIOSYNTHESIS_OF_MARESINS	0.0129534	0.126739	0.179054	-0.968474	-1.42601	2
GOBP_RESPONSE_TO_STILBENOID	0.0130797	0.127758	0.177674	-0.893672	-1.5359	4
GOBP_RESPONSE_TO_WATER_DEPRIVATION	0.0130926	0.127763	0.177674	-0.933547	-1.49337	3
GOBP_POSITIVE_REGULATION_OF_ENDOTHELIAL_CELL_CHEMOTAXIS	0.013256	0.129233	0.180468	0.685903	1.63938	13
GOBP_PEPTIDYL_LYSINE_HYDROXYLATION	0.0133576	0.1301	0.177674	0.776462	1.63465	8
GOBP_BONE_DEVELOPMENT	0.013426	0.13012	0.193114	0.34933	1.36501	163
GOBP_INTRACELLULAR_TRIGLYCERIDE_HOMEOSTASIS	0.0134361	0.13012	0.175004	-0.781233	-1.6194	8
GOBP_REGULATION_OF_CARDIAC_MUSCLE_ADAPTATION	0.0134361	0.13012	0.175004	-0.781227	-1.61939	8
GOBP_STEM_CELL_DIFFERENTIATION	0.0134212	0.13012	0.194887	0.337948	1.34732	194
REACTOME_ASPARTATE_AND_ASPARAGINE_METABOLISM	0.0134361	0.13012	0.175004	-0.782086	-1.62117	8
REACTOME_METALLOTHIONEINS_BIND_METALS	0.0134361	0.13012	0.175004	-0.782176	-1.62136	8
GOBP_POSITIVE_REGULATION_OF_LEUKOCYTE_ADHESION_TO_VASCULAR_ENDOTHELIAL_CELL	0.0134799	0.130174	0.179054	0.67377	1.6437	14
GOBP_REGULATION_OF_RECEPTOR_SIGNALING_PATHWAY_VIA_JAK_STAT	0.0134753	0.130174	0.183397	0.472258	1.52538	49
KEGG_PROSTATE_CANCER	0.0134688	0.130174	0.184916	0.421849	1.4785	76
GOBP_HEPARAN_SULFATE_PROTEOGLYCAN_CATABOLIC_PROCESS	0.0135551	0.130654	0.177674	0.73315	1.63207	10
REACTOME_ACYL_CHAIN_REMODELING_OF_DAG_AND_TAG	0.0135453	0.130654	0.173713	-0.861209	-1.57548	5
GOBP_POSITIVE_REGULATION_OF_CELL_GROWTH	0.0135851	0.130819	0.188069	0.37358	1.40412	122
GOBP_GLIOGENESIS	0.0136307	0.131135	0.194887	0.321573	1.3163	247
GOBP_SEROTONIN_UPTAKE	0.0136512	0.131208	0.176324	0.861215	1.58891	5
GOBP_HEPARIN_PROTEOGLYCAN_BIOSYNTHETIC_PROCESS	0.0137183	0.131422	0.176324	0.752704	1.62827	9
GOBP_POSITIVE_REGULATION_OF_MEMORY_T_CELL_DIFFERENTIATION	0.0136878	0.131422	0.173713	-0.93204	-1.49096	3
GOBP_POSITIVE_REGULATION_OF_MUSCLE_CONTRACTION	0.0137615	0.131422	0.177674	0.59391	1.64282	23
GOBP_SALIVARY_GLAND_DEVELOPMENT	0.0137634	0.131422	0.180468	0.556801	1.6009	28
REACTOME_CARGO_CONCENTRATION_IN_THE_ER	0.0137251	0.131422	0.180468	0.563726	1.60821	27
REACTOME_DISEASES_OF_METABOLISM	0.0137102	0.131422	0.160147	-0.346396	-1.34006	202
REACTOME_PROPIONYL_COA_CATABOLISM	0.0137417	0.131422	0.17245	-0.860826	-1.57478	5
GOBP_LINOLEIC_ACID_METABOLIC_PROCESS	0.0138079	0.131723	0.171214	-0.7125	-1.6495	12
GOBP_NEGATIVE_REGULATION_OF_CATECHOLAMINE_METABOLIC_PROCESS	0.0138443	0.131925	0.173713	0.96698	1.41786	2
GOBP_REGULATION_OF_METALLOPEPTIDASE_ACTIVITY	0.0138549	0.131925	0.175004	0.860897	1.58832	5
GOBP_ATP_EXPORT	0.0139704	0.131947	0.173713	0.824848	1.60369	6
GOBP_CELL_SUBSTRATE_JUNCTION_ORGANIZATION	0.013942	0.131947	0.183397	0.397665	1.43331	91
GOBP_EPITHELIAL_CELL_PROLIFERATION	0.0139241	0.131947	0.194887	0.308891	1.29508	313
GOBP_ETHANOL_METABOLIC_PROCESS	0.0140288	0.131947	0.171214	-0.779973	-1.61679	8
GOBP_GLYCOSAMINOGLYCAN_CATABOLIC_PROCESS	0.014038	0.131947	0.175004	0.665743	1.65324	15
GOBP_GROWTH	0.0140146	0.131947	0.208827	0.265148	1.18609	708
GOBP_NEGATIVE_REGULATION_OF_TRANSFORMING_GROWTH_FACTOR_BETA_RECEPTOR_SIGNALING_PATHWAY	0.0139907	0.131947	0.181915	0.409437	1.45362	83
GOBP_NON_PROTEINOGENIC_AMINO_ACID_CATABOLIC_PROCESS	0.0139589	0.131947	0.170004	-0.673488	-1.64933	15
GOBP_ORGANIC_HYDROXY_COMPOUND_TRANSPORT	0.0139127	0.131947	0.160147	-0.362622	-1.37378	170
GOBP_POSITIVE_REGULATION_OF_CATECHOLAMINE_SECRETION	0.0139704	0.131947	0.173713	0.824135	1.6023	6
GOBP_PROTEIN_FOLDING_IN_ENDOPLASMIC_RETICULUM	0.0139031	0.131947	0.175004	0.714214	1.63197	11
GOBP_REGULATION_OF_AXON_EXTENSION	0.0140105	0.131947	0.180468	0.446323	1.52141	65
GOBP_REGULATION_OF_GROWTH	0.0139611	0.131947	0.202499	0.287412	1.24426	457
KEGG_MEDICUS_REFERENCE_CXCL12_CXCR4_PKC_ERK_SIGNALING_PATHAWAY	0.014038	0.131947	0.175004	0.665735	1.65322	15
KEGG_MEDICUS_VARIANT_MUTATION_INACTIVATED_SIGMAR1_TO_CA2_APOPTOTIC_PATHWAY	0.014109	0.132492	0.168819	-0.697744	-1.65369	13
GOBP_RESPONSE_TO_DIETARY_EXCESS	0.014141	0.132671	0.167659	-0.607117	-1.62476	22
GOBP_NEGATIVE_REGULATION_OF_BONE_REMODELING	0.0141713	0.132711	0.173713	0.731745	1.62894	10
GOBP_REGULATION_OF_T_CELL_MIGRATION	0.0141631	0.132711	0.177674	0.516271	1.56425	35
GOBP_ADIPONECTIN_ACTIVATED_SIGNALING_PATHWAY	0.0142264	0.133106	0.170004	-0.779171	-1.61513	8
GOBP_PROTEIN_LOCALIZATION_TO_EXTRACELLULAR_REGION	0.0142607	0.133304	0.191388	0.318118	1.31111	264
GOBP_NEURAL_NUCLEUS_DEVELOPMENT	0.0142937	0.13349	0.164313	-0.495577	-1.54765	46
GOBP_CARDIAC_MUSCLE_CELL_MYOBLAST_DIFFERENTIATION	0.0143767	0.13402	0.17245	0.730988	1.62726	10
GOBP_NEGATIVE_REGULATION_OF_EXTRACELLULAR_MATRIX_DISASSEMBLY	0.0143754	0.13402	0.171214	0.823318	1.60071	6
KEGG_ASCORBATE_AND_ALDARATE_METABOLISM	0.0144155	0.134234	0.168819	-0.802418	-1.60271	7
KEGG_MEDICUS_VARIANT_MUTATION_CAUSED_ABBERANT_ATXN2_3_TO_MGLUR5_CA2_APOPTOTIC_PATHWAY	0.0144259	0.134234	0.166521	-0.659661	-1.64396	16
KEGG_PATHWAYS_IN_CANCER	0.0144494	0.134331	0.189707	0.31849	1.31195	261
GOBP_EPITHELIAL_TUBE_BRANCHING_INVOLVED_IN_LUNG_MORPHOGENESIS	0.0144988	0.134444	0.173713	0.576445	1.60824	24
KEGG_MEDICUS_REFERENCE_MGLUR5_CA2_APOPTOTIC_PATHWAY	0.014501	0.134444	0.165406	-0.619551	-1.62666	20
KEGG_MEDICUS_VARIANT_MUTATION_CAUSED_ABERRANT_PSEN1_TO_MGLUR5_CA2_APOPTOTIC_PATHWAY	0.0144956	0.134444	0.166521	-0.695973	-1.64949	13
GOBP_REGULATION_OF_RECEPTOR_SIGNALING_PATHWAY_VIA_STAT	0.0145151	0.134452	0.177674	0.456056	1.51433	57
GOBP_FATTY_ACID_TRANSMEMBRANE_TRANSPORT	0.0145371	0.134534	0.165406	-0.637409	-1.63026	18
GOBP_MUSCLE_ORGAN_MORPHOGENESIS	0.0146552	0.135336	0.175004	0.466697	1.51502	50
GOBP_NEURON_PROJECTION_GUIDANCE	0.0146635	0.135336	0.184916	0.348475	1.35982	161
REACTOME_ORGANELLE_BIOGENESIS_AND_MAINTENANCE	0.0146569	0.135336	0.153554	-0.328228	-1.30962	274
GOBP_EPINEPHRINE_SECRETION	0.0147148	0.135564	0.168819	0.927781	1.49697	3
GOBP_NEGATIVE_REGULATION_OF_EPINEPHRINE_SECRETION	0.0147148	0.135564	0.168819	0.927781	1.49697	3
GOBP_CELLULAR_RESPONSE_TO_SALT_STRESS	0.0147874	0.135952	0.170004	0.72982	1.62466	10
HALLMARK_ANDROGEN_RESPONSE	0.0147774	0.135952	0.159153	-0.412167	-1.43758	92
REACTOME_BILE_ACID_AND_BILE_SALT_METABOLISM	0.0147968	0.135952	0.162191	-0.578048	-1.62794	27
GOBP_BODY_FLUID_SECRETION	0.0148897	0.136683	0.160147	-0.469751	-1.51914	56
REACTOME_TRAFFICKING_OF_MYRISTOYLATED_PROTEINS_TO_THE_CILIUM	0.0149284	0.136915	0.167659	0.887402	1.5405	4
HALLMARK_TNFA_SIGNALING_VIA_NFKB	0.0149867	0.137327	0.183397	0.338693	1.34153	183
GOBP_CARBOHYDRATE_BIOSYNTHETIC_PROCESS	0.0150052	0.137373	0.154446	-0.371215	-1.38051	146
GOBP_CELL_PROJECTION_ASSEMBLY	0.0150892	0.138018	0.194887	0.281749	1.22934	499
GOBP_GLYOXYLATE_METABOLIC_PROCESS	0.0151158	0.138138	0.164313	-0.857693	-1.56904	5
GOBP_LATERAL_MESODERM_MORPHOGENESIS	0.0151301	0.138145	0.166521	0.887134	1.54004	4
REACTOME_NR1H2_NR1H3_REGULATE_GENE_EXPRESSION_TO_CONTROL_BILE_ACID_HOMEOSTASIS	0.0152054	0.138708	0.164313	-0.80149	-1.60085	7
REACTOME_SIGNALING_BY_GPCR	0.0152246	0.138759	0.186473	0.306901	1.28603	312
GOBP_NUCLEOBASE_TRANSPORT	0.0154028	0.140134	0.163242	-0.800455	-1.59879	7
GOBP_POSITIVE_REGULATION_OF_STEROID_METABOLIC_PROCESS	0.0153905	0.140134	0.160147	-0.585277	-1.61482	25
REACTOME_FATTY_ACYL_COA_BIOSYNTHESIS	0.0154251	0.140212	0.159153	-0.556911	-1.60094	30
GOBP_PHENOL_CONTAINING_COMPOUND_METABOLIC_PROCESS	0.0154412	0.140233	0.15722	-0.468061	-1.51368	56
GOBP_CYTOLYSIS_IN_ANOTHER_ORGANISM	0.0154578	0.14026	0.163242	-0.890257	-1.53003	4
GOBP_POSITIVE_REGULATION_OF_HEAT_GENERATION	0.0156003	0.141177	0.162191	-0.799778	-1.59743	7
GOBP_REGULATION_OF_CELL_CELL_ADHESION	0.0155731	0.141177	0.184916	0.304918	1.27636	310
REACTOME_CDH11_HOMOTYPIC_AND_HETEROTYPIC_INTERACTIONS	0.0155902	0.141177	0.164313	0.821248	1.59669	6
GOBP_POSITIVE_REGULATION_OF_DNA_REPLICATION	0.0156518	0.141392	0.168819	0.501555	1.55227	39
GOBP_POSITIVE_REGULATION_OF_GENE_EXPRESSION	0.0156438	0.141392	0.200513	0.260353	1.1757	826
GOBP_ERBB4_SIGNALING_PATHWAY	0.0156887	0.1416	0.164313	0.850517	1.56917	5
GOBP_ALDEHYDE_METABOLIC_PROCESS	0.0158088	0.142433	0.155355	-0.466627	-1.50904	56
REACTOME_CO_STIMULATION_BY_ICOS	0.0157959	0.142433	0.163242	0.796287	1.61733	7
GOBP_IMMUNE_RESPONSE_REGULATING_CELL_SURFACE_RECEPTOR_SIGNALING_PATHWAY	0.0158575	0.14254	0.179054	0.334097	1.33547	199
GOBP_POSITIVE_REGULATION_OF_NATURAL_KILLER_CELL_MEDIATED_IMMUNE_RESPONSE_TO_TUMOR_CELL	0.0158507	0.14254	0.162191	0.964626	1.41441	2
KEGG_PHOSPHATIDYLINOSITOL_SIGNALING_SYSTEM	0.0158625	0.14254	0.170004	0.451791	1.51493	60
REACTOME_GLYCOGEN_BREAKDOWN_GLYCOGENOLYSIS	0.0158976	0.142729	0.159153	-0.667602	-1.63492	15
GOBP_STEM_CELL_DIVISION	0.015914	0.142751	0.167659	0.551458	1.58554	28
KEGG_MEDICUS_REFERENCE_ICOSLG_ICOS_PI3K_SIGNALING_PATHWAY	0.0159887	0.143295	0.162191	0.769435	1.61986	8
GOBP_MULTI_PASS_TRANSMEMBRANE_PROTEIN_INSERTION_INTO_ER_MEMBRANE	0.0161753	0.144592	0.162191	0.747645	1.61733	9
GOBP_POSITIVE_REGULATION_OF_NON_CANONICAL_WNT_SIGNALING_PATHWAY	0.0161759	0.144592	0.163242	0.667243	1.62778	14
REACTOME_SIGNALING_BY_NOTCH1	0.0161607	0.144592	0.167659	0.429299	1.47756	68
GOBP_PROTEIN_REPAIR	0.0161927	0.144616	0.159153	-0.798011	-1.59391	7
GOBP_KIDNEY_MORPHOGENESIS	0.016451	0.146411	0.166521	0.428526	1.47575	69
GOBP_POSITIVE_REGULATION_OF_JNK_CASCADE	0.0164366	0.146411	0.166521	0.420968	1.46652	73
GOBP_POSITIVE_REGULATION_OF_PROTEIN_DEPOLYMERIZATION	0.0164481	0.146411	0.162191	0.647928	1.63132	16
GOBP_RESPIRATORY_CHAIN_COMPLEX_III_ASSEMBLY	0.0164283	0.146411	0.156279	-0.693131	-1.64276	13
GOBP_CDP_CHOLINE_PATHWAY	0.01649	0.146542	0.15722	-0.855582	-1.56518	5
GOBP_REGULATION_OF_RECEPTOR_INTERNALIZATION	0.0164944	0.146542	0.166521	0.449881	1.49383	57
GOBP_CHOLESTEROL_CATABOLIC_PROCESS	0.016591	0.146992	0.15722	-0.821364	-1.57619	6
GOBP_NEGATIVE_REGULATION_OF_CATECHOLAMINE_SECRETION	0.0166026	0.146992	0.159153	0.819222	1.59275	6
GOBP_RESPONSE_TO_EPIDERMAL_GROWTH_FACTOR	0.0165613	0.146992	0.165406	0.467722	1.50332	48
GOBP_SRP_DEPENDENT_COTRANSLATIONAL_PROTEIN_TARGETING_TO_MEMBRANE_SIGNAL_SEQUENCE_RECOGNITION	0.0165975	0.146992	0.15722	-0.773551	-1.60348	8
GOBP_NEGATIVE_REGULATION_OF_NEURON_PROJECTION_DEVELOPMENT	0.0166591	0.147332	0.168819	0.381868	1.40757	105
KEGG_MEDICUS_REFERENCE_ORIGIN_UNWINDING_AND_ELONGATION	0.0166698	0.147332	0.152676	-0.573446	-1.61498	27
GOBP_MITOCHONDRIAL_RNA_METABOLIC_PROCESS	0.0167526	0.147807	0.150964	-0.467314	-1.50674	55
GOBP_MUSCLE_CELL_DIFFERENTIATION	0.016747	0.147807	0.177674	0.303655	1.27243	312
GOBP_GLUCOSE_CATABOLIC_PROCESS	0.0168164	0.147987	0.153554	-0.598929	-1.60285	22
GOBP_MUSCLE_STRUCTURE_DEVELOPMENT	0.0168114	0.147987	0.186473	0.277421	1.21416	525
GOBP_RESPONSE_TO_GLUCAGON	0.0167954	0.147987	0.154446	-0.677486	-1.63332	14
REACTOME_MEMBRANE_TRAFFICKING	0.0168445	0.148107	0.186473	0.27686	1.2141	539
GOBP_RESPONSE_TO_OSMOTIC_STRESS	0.0168601	0.148116	0.164313	0.424789	1.47272	71
GOBP_NEGATIVE_REGULATION_OF_CELL_PROJECTION_ORGANIZATION	0.0168887	0.148133	0.171214	0.35443	1.36768	146
GOBP_REGULATION_OF_VESICLE_MEDIATED_TRANSPORT	0.016891	0.148133	0.180468	0.292398	1.24972	390
GOBP_REGULATION_OF_ACROSOME_REACTION	0.0169112	0.148183	0.158178	0.846749	1.56222	5
GOBP_METANEPHRIC_DISTAL_TUBULE_DEVELOPMENT	0.0169321	0.148239	0.15722	0.922914	1.48911	3
GOBP_NUCLEOBASE_CONTAINING_COMPOUND_CATABOLIC_PROCESS	0.0170052	0.14865	0.138395	-0.297988	-1.24946	476
KEGG_MEDICUS_REFERENCE_CHOLESTEROL_BIOSYNTHESIS	0.0170081	0.14865	0.153554	-0.69169	-1.63934	13
REACTOME_FOXO_MEDIATED_TRANSCRIPTION_OF_CELL_CYCLE_GENES	0.0170609	0.148984	0.153554	-0.664776	-1.628	15
GOBP_CARBOHYDRATE_CATABOLIC_PROCESS	0.0170925	0.149006	0.144646	-0.374481	-1.38432	138
GOBP_REGULATION_OF_PHOSPHOLIPID_CATABOLIC_PROCESS	0.0170789	0.149006	0.154446	-0.853956	-1.56221	5
GOBP_NEGATIVE_REGULATION_OF_MITOCHONDRIAL_FUSION	0.0171903	0.149678	0.154446	-0.771838	-1.59993	8
GOBP_POSITIVE_REGULATION_OF_AXON_EXTENSION_INVOLVED_IN_AXON_GUIDANCE	0.01721	0.149678	0.156279	0.816462	1.58738	6
GOBP_REGULATION_OF_SYNAPSE_ASSEMBLY	0.0172137	0.149678	0.166521	0.370848	1.39241	120
GOBP_MAINTENANCE_OF_LOCATION	0.0172911	0.150223	0.170004	0.345647	1.34411	157
GOBP_LIPOSACCHARIDE_METABOLIC_PROCESS	0.0173952	0.151	0.163242	0.398531	1.42384	86
GOBP_IMP_CATABOLIC_PROCESS	0.0174569	0.151278	0.153554	-0.926282	-1.48175	3
GOBP_POSITIVE_REGULATION_OF_TRANSMISSION_OF_NERVE_IMPULSE	0.0174559	0.151278	0.154446	0.962276	1.41097	2
GOBP_POSITIVE_REGULATION_OF_CELLULAR_COMPONENT_BIOGENESIS	0.0174834	0.151296	0.177674	0.292346	1.25038	392
GOBP_SYNAPTIC_SIGNALING	0.0175007	0.151296	0.180468	0.282389	1.22852	482
REACTOME_INTERACTION_BETWEEN_L1_AND_ANKYRINS	0.0175034	0.151296	0.150964	-0.642818	-1.61973	17
REACTOME_SIGNALING_BY_PTK6	0.0175591	0.151649	0.160147	0.482558	1.52472	44
GOBP_CARBOHYDRATE_DERIVATIVE_CATABOLIC_PROCESS	0.0175884	0.151774	0.141073	-0.340555	-1.32295	209
GOBP_RESPONSE_TO_OXYGEN_CONTAINING_COMPOUND	0.0176136	0.151864	0.129015	-0.265123	-1.17396	1164
GOBP_POSITIVE_REGULATION_OF_CYTOKINE_PRODUCTION	0.0176471	0.152024	0.173713	0.303869	1.27505	317
GOBP_INTERLEUKIN_6_PRODUCTION	0.0177528	0.152616	0.162191	0.385405	1.40678	98
GOBP_NEGATIVE_REGULATION_OF_RESPONSE_TO_EXTERNAL_STIMULUS	0.0177411	0.152616	0.171214	0.316209	1.29846	254
REACTOME_RA_BIOSYNTHESIS_PATHWAY	0.0177606	0.152616	0.150129	-0.674639	-1.62645	14
GOBP_NEURAL_TUBE_DEVELOPMENT	0.0178529	0.153059	0.165406	0.362323	1.38106	134
GOBP_POSITIVE_REGULATION_OF_TRIGLYCERIDE_METABOLIC_PROCESS	0.0178364	0.153059	0.150129	-0.663438	-1.62472	15
GOBP_REGULATION_OF_NEURONAL_ACTION_POTENTIAL	0.0178571	0.153059	0.152676	0.961894	1.4104	2
GOBP_REGULATION_OF_ENDOTHELIAL_CELL_CHEMOTAXIS	0.0179604	0.153815	0.154446	0.652092	1.61934	15
GOBP_NEGATIVE_REGULATION_OF_CELL_DIFFERENTIATION	0.0180921	0.154295	0.177674	0.28345	1.22953	470
GOBP_NEGATIVE_REGULATION_OF_RECEPTOR_BINDING	0.018052	0.154295	0.150964	-0.925326	-1.48022	3
GOBP_PROTEIN_INSERTION_INTO_ER_MEMBRANE	0.0180813	0.154295	0.156279	0.523466	1.55897	32
REACTOME_LIPID_PARTICLE_ORGANIZATION	0.018052	0.154295	0.150964	-0.925397	-1.48033	3
REACTOME_NEGATIVE_REGULATION_OF_FLT3	0.018107	0.154295	0.153554	0.686983	1.60776	12
REACTOME_SIGNALING_BY_TGFBR3	0.0180645	0.154295	0.15722	0.492884	1.53416	40
GOBP_URETERIC_BUD_FORMATION	0.0181337	0.154393	0.152676	0.843771	1.55673	5
GOBP_SYNAPSE_ORGANIZATION	0.0181962	0.154797	0.173713	0.292583	1.25032	388
GOBP_RENAL_SYSTEM_VASCULATURE_MORPHOGENESIS	0.0182149	0.154827	0.151813	0.763686	1.60775	8
GOBP_GLYCOSPHINGOLIPID_BIOSYNTHETIC_PROCESS	0.0182707	0.155172	0.155355	0.555923	1.57719	26
GOBP_ACTIVATION_OF_PROTEIN_KINASE_ACTIVITY	0.018294	0.155241	0.155355	0.522365	1.55569	32
KEGG_CHEMOKINE_SIGNALING_PATHWAY	0.0183613	0.155682	0.161159	0.369267	1.38648	120
GOBP_RESPONSE_TO_PEPTIDE_HORMONE	0.0184641	0.156165	0.135251	-0.311754	-1.26881	338
GOBP_VIRAL_LIFE_CYCLE	0.0184401	0.156165	0.167659	0.318081	1.2968	239
REACTOME_DEPOLYMERIZATION_OF_THE_NUCLEAR_LAMINA	0.0184571	0.156165	0.152676	0.657679	1.60444	14
GOBP_CAVEOLA_ASSEMBLY	0.0185624	0.156653	0.1485	-0.793998	-1.58589	7
GOBP_HORMONE_METABOLIC_PROCESS	0.0186464	0.156653	0.138395	-0.371371	-1.37283	138
GOBP_LEUKOCYTE_CELL_CELL_ADHESION	0.0186474	0.156653	0.166521	0.316108	1.29714	252
GOBP_PEPTIDYL_AMINO_ACID_MODIFICATION	0.0186577	0.156653	0.170004	0.295611	1.25463	354
GOBP_REGULATION_OF_GTPASE_ACTIVITY	0.0186507	0.156653	0.160147	0.364983	1.37181	122
GOBP_REGULATION_OF_LYMPHANGIOGENESIS	0.0186273	0.156653	0.150129	0.81441	1.58339	6
GOBP_SYNAPTIC_SIGNALING_VIA_NEUROPEPTIDE	0.0186597	0.156653	0.149308	0.961102	1.40924	2
KEGG_MEDICUS_REFERENCE_BETA_OXIDATION_PEROXISOME_VLCFA	0.0186494	0.156653	0.147705	-0.849538	-1.55412	5
REACTOME_BETA_OXIDATION_OF_PRISTANOYL_COA	0.0185734	0.156653	0.1485	-0.768236	-1.59246	8
GOBP_MESONEPHRIC_TUBULE_MORPHOGENESIS	0.0187405	0.157201	0.155355	0.462884	1.48777	48
KEGG_MEDICUS_REFERENCE_RTK_PLCG_ITPR_SIGNALING_PATHWAY	0.0187793	0.157241	0.153554	0.532758	1.56302	30
REACTOME_FORMATION_OF_THE_EARLY_ELONGATION_COMPLEX	0.0187914	0.157241	0.153554	0.519717	1.55779	33
REACTOME_GPVI_MEDIATED_ACTIVATION_CASCADE	0.0187656	0.157241	0.151813	0.577823	1.59833	23
GOBP_ACTIN_CROSSLINK_FORMATION	0.0188951	0.157372	0.150129	0.720251	1.60336	10
GOBP_CELL_MORPHOGENESIS_INVOLVED_IN_NEURON_DIFFERENTIATION	0.0188273	0.157372	0.17245	0.288364	1.24327	432
GOBP_ESTABLISHMENT_OF_EPITHELIAL_CELL_APICAL_BASAL_POLARITY	0.0189465	0.157372	0.150964	0.640098	1.61161	16
GOBP_LUNG_MORPHOGENESIS	0.0189213	0.157372	0.154446	0.463801	1.48761	47
GOBP_NEGATIVE_REGULATION_OF_TRANSMISSION_OF_NERVE_IMPULSE	0.0188793	0.157372	0.1485	-0.989819	-1.31845	1
GOBP_POLYSACCHARIDE_METABOLIC_PROCESS	0.0189366	0.157372	0.141073	-0.412164	-1.41941	85
GOBP_REGULATION_OF_GAMMA_DELTA_T_CELL_ACTIVATION	0.0189611	0.157372	0.146922	-0.816457	-1.56678	6
GOBP_REGULATION_OF_GAMMA_DELTA_T_CELL_DIFFERENTIATION	0.0189611	0.157372	0.146922	-0.816457	-1.56678	6
GOBP_VITAMIN_K_METABOLIC_PROCESS	0.0189527	0.157372	0.146152	-0.749461	-1.60357	9
KEGG_MEDICUS_REFERENCE_TIGHT_JUNCTION_ACTIN_SIGNALING_PATHWAY	0.0188521	0.157372	0.151813	0.623565	1.61377	18
GOBP_PROTEIN_CONTAINING_COMPLEX_LOCALIZATION	0.0190407	0.157905	0.162191	0.334682	1.32317	180
GOBP_REGULATION_OF_HEAT_GENERATION	0.0190921	0.158203	0.145393	-0.73223	-1.61295	10
GOBP_NEGATIVE_REGULATION_OF_CARDIAC_MUSCLE_ADAPTATION	0.0191586	0.158453	0.146152	-0.815463	-1.56487	6
GOBP_TACHYKININ_RECEPTOR_SIGNALING_PATHWAY	0.0191648	0.158453	0.147705	0.878995	1.52591	4
HALLMARK_MTORC1_SIGNALING	0.0191688	0.158453	0.135251	-0.34576	-1.32816	192
GOBP_MELANOCYTE_DIFFERENTIATION	0.0192345	0.158644	0.14391	-0.639835	-1.61222	17
GOBP_NEGATIVE_REGULATION_OF_PLASMINOGEN_ACTIVATION	0.0192386	0.158644	0.147705	0.786156	1.59675	7
GOBP_PROTEIN_O_LINKED_GLYCOSYLATION_VIA_SERINE	0.0192269	0.158644	0.147705	0.759898	1.59978	8
GOBP_REGULATION_OF_APOPTOTIC_PROCESS_INVOLVED_IN_DEVELOPMENT	0.0194234	0.159745	0.147705	0.699516	1.59838	11
GOBP_VALINE_CATABOLIC_PROCESS	0.0194346	0.159745	0.144646	-0.847738	-1.55083	5
GOBP_WOUND_HEALING_INVOLVED_IN_INFLAMMATORY_RESPONSE	0.0194293	0.159745	0.146922	0.759322	1.59857	8
REACTOME_L1CAM_INTERACTIONS	0.0194023	0.159745	0.154446	0.395747	1.4139	86
GOBP_LONG_CHAIN_FATTY_ACYL_COA_METABOLIC_PROCESS	0.0194619	0.159841	0.14247	-0.608429	-1.59746	20
GOBP_RESPONSE_TO_TUMOR_NECROSIS_FACTOR	0.0195322	0.160289	0.160147	0.334836	1.32219	178
GOBP_EMBRYONIC_APPENDAGE_MORPHOGENESIS	0.0195594	0.160384	0.154446	0.387394	1.40078	93
GOBP_POSITIVE_REGULATION_OF_CHOLESTEROL_METABOLIC_PROCESS	0.0197016	0.16142	0.141767	-0.626328	-1.60191	18
GOBP_GROWTH_PLATE_CARTILAGE_CHONDROCYTE_DEVELOPMENT	0.0197511	0.161697	0.14391	-0.813223	-1.56057	6
GOBP_CALCIUM_ION_IMPORT	0.0198876	0.162423	0.150129	0.479955	1.5127	43
KEGG_MEDICUS_PATHOGEN_SHIGELLA_IPAC_TO_ACTIN_SIGNALING_PATHWAY	0.019884	0.162423	0.146922	0.669492	1.60016	13
REACTOME_DNA_DAMAGE_BYPASS	0.0198626	0.162423	0.139051	-0.483838	-1.51099	46
GOBP_NEGATIVE_REGULATION_OF_FATTY_ACID_BETA_OXIDATION	0.0200236	0.163403	0.14247	-0.84665	-1.54884	5
GOBP_POSITIVE_REGULATION_OF_CALCIUM_ION_TRANSPORT	0.0201976	0.164692	0.150129	0.436594	1.47523	62
GOBP_HYPOTHALAMUS_CELL_DIFFERENTIATION	0.020247	0.1647	0.14391	0.810677	1.57614	6
GOBP_HYPOTHALAMUS_GONADOTROPHIN_RELEASING_HORMONE_NEURON_DIFFERENTIATION	0.020247	0.1647	0.14391	0.810677	1.57614	6
GOBP_RESPONSE_TO_SALT_STRESS	0.0202312	0.1647	0.145393	0.647169	1.60711	15
HALLMARK_INTERFERON_GAMMA_RESPONSE	0.0202679	0.16474	0.132309	-0.354971	-1.34479	170
GOBP_POSITIVE_REGULATION_OF_OSTEOBLAST_PROLIFERATION	0.0203327	0.16506	0.144646	0.715514	1.59281	10
GOBP_SEROTONIN_METABOLIC_PROCESS	0.0203397	0.16506	0.141767	-0.791069	-1.58004	7
REACTOME_RUNX1_REGULATES_TRANSCRIPTION_OF_GENES_INVOLVED_IN_BCR_SIGNALING	0.0203752	0.165086	0.143185	0.876898	1.52227	4
REACTOME_RUNX1_REGULATES_TRANSCRIPTION_OF_GENES_INVOLVED_IN_WNT_SIGNALING	0.0203752	0.165086	0.143185	0.876879	1.52224	4
GOBP_BEHAVIOR	0.0204697	0.165197	0.126448	-0.296936	-1.23677	437
GOBP_TRANS_SYNAPTIC_SIGNALING_MODULATING_SYNAPTIC_TRANSMISSION	0.0204495	0.165197	0.143185	0.808159	1.57124	6
KEGG_MEDICUS_VARIANT_MUTATION_CAUSED_ABERRANT_ABETA_TO_VGCC_CA2_APOPTOTIC_PATHWAY_N01006	0.0204559	0.165197	0.140389	-0.729531	-1.607	10
REACTOME_FORMATION_OF_INTERMEDIATE_MESODERM	0.0204495	0.165197	0.143185	0.808262	1.57144	6
REACTOME_FORMATION_OF_RNA_POL_II_ELONGATION_COMPLEX	0.020453	0.165197	0.149308	0.442197	1.46831	57
GOBP_GAMMA_DELTA_T_CELL_DIFFERENTIATION	0.0205371	0.165479	0.141073	-0.790782	-1.57947	7
GOBP_RESPONSE_TO_FIBROBLAST_GROWTH_FACTOR	0.0205253	0.165479	0.149308	0.40435	1.43117	81
GOBP_POSITIVE_REGULATION_OF_CELL_PROJECTION_ORGANIZATION	0.0205927	0.165796	0.159153	0.307314	1.27308	280
GOBP_LEUKOTRIENE_CATABOLIC_PROCESS	0.0206869	0.165964	0.141767	-0.988514	-1.31671	1
GOBP_MENAQUINONE_CATABOLIC_PROCESS	0.0206869	0.165964	0.141767	-0.988514	-1.31671	1
GOBP_NEUTROPHIL_EXTRAVASATION	0.0207435	0.165964	0.143185	0.713908	1.58924	10
GOBP_POSITIVE_REGULATION_OF_AUTOPHAGY_OF_MITOCHONDRION	0.0207106	0.165964	0.137749	-0.572019	-1.57824	25
GOBP_REGULATION_OF_L_GLUTAMATE_IMPORT_ACROSS_PLASMA_MEMBRANE	0.0207346	0.165964	0.140389	-0.790053	-1.57801	7
GOBP_RESPONSE_TO_BACTERIUM	0.0207153	0.165964	0.12695	-0.306828	-1.26018	371
GOBP_SMOOTH_MUSCLE_CONTRACTION	0.0206367	0.165964	0.1485	0.435475	1.47145	62
KEGG_MEDICUS_REFERENCE_THYROID_HORMONE_SIGNALING_PATHWAY	0.0207346	0.165964	0.140389	-0.790187	-1.57828	7
REACTOME_FIBRONECTIN_MATRIX_FORMATION	0.0207619	0.165982	0.141767	0.916254	1.47837	3
GOBP_REGULATION_OF_GLUCONEOGENESIS	0.0207831	0.166021	0.135863	-0.487449	-1.50976	44
GOBP_POSITIVE_REGULATION_OF_KIDNEY_DEVELOPMENT	0.0208088	0.16609	0.139715	-0.845163	-1.54612	5
GOBP_RECEPTOR_LOCALIZATION_TO_SYNAPSE	0.0208242	0.16609	0.147705	0.445845	1.47514	56
GOBP_POSITIVE_REGULATION_OF_LIPID_CATABOLIC_PROCESS	0.0208493	0.16616	0.137749	-0.622893	-1.59313	18
GOBP_ESTABLISHMENT_OF_PROTEIN_LOCALIZATION_TO_MITOCHONDRIAL_MEMBRANE	0.0208686	0.166184	0.136483	-0.527475	-1.54775	33
GOBP_AMYLOID_BETA_CLEARANCE	0.0209006	0.16631	0.137112	-0.570973	-1.57535	25
GOBP_PURINE_NUCLEOSIDE_DIPHOSPHATE_BIOSYNTHETIC_PROCESS	0.0210051	0.167011	0.139051	-0.843153	-1.54244	5
GOBP_L_ARGININE_BIOSYNTHETIC_PROCESS	0.0212049	0.16841	0.139051	-0.87915	-1.51094	4
GOBP_MICROVILLUS_ASSEMBLY	0.021214	0.16841	0.143185	0.597295	1.58476	20
REACTOME_ACETYLCHOLINE_REGULATES_INSULIN_SECRETION	0.0212594	0.168577	0.140389	0.80478	1.56467	6
REACTOME_SODIUM_COUPLED_PHOSPHATE_COTRANSPORTERS	0.0212681	0.168577	0.139715	0.958786	1.40585	2
GOBP_CELLULAR_RESPONSE_TO_INSULIN_STIMULUS	0.0213566	0.169146	0.12849	-0.350469	-1.33668	179
GOBP_COMPLEMENT_DEPENDENT_CYTOTOXICITY	0.0214662	0.169146	0.139715	0.781737	1.58777	7
GOBP_ENDOTHELIAL_CELL_FATE_COMMITMENT	0.0214662	0.169146	0.139715	0.781553	1.5874	7
GOBP_NEGATIVE_REGULATION_OF_AXON_EXTENSION_INVOLVED_IN_AXON_GUIDANCE	0.0214662	0.169146	0.139715	0.781526	1.58735	7
GOBP_REGULATION_OF_GLIOGENESIS	0.0214536	0.169146	0.145393	0.428564	1.46087	65
GOBP_RESPONSE_TO_FUNGUS	0.0215054	0.169146	0.14391	0.538151	1.54728	28
REACTOME_AMINO_ACID_CONJUGATION	0.0214903	0.169146	0.139051	-0.988253	-1.31636	1
REACTOME_PHASE_II_CONJUGATION_OF_COMPOUNDS	0.0213825	0.169146	0.133463	-0.447683	-1.47286	63
REACTOME_SIGNALING_BY_MET	0.0214583	0.169146	0.145393	0.415792	1.44153	71
REACTOME_TURBULENT_OSCILLATORY_DISTURBED_FLOW_SHEAR_STRESS_ACTIVATES_SIGNALING_BY_PIEZO1_AND_INTEGRINS_IN_ENDOTHELIAL_CELLS	0.0214731	0.169146	0.14391	0.535576	1.55324	29
KEGG_STARCH_AND_SUCROSE_METABOLISM	0.021569	0.169516	0.135251	-0.596937	-1.5828	21
GOBP_PROTEIN_LOCALIZATION_TO_ADHERENS_JUNCTION	0.0215974	0.169608	0.139715	0.836427	1.54318	5
GOBP_HEART_TRABECULA_MORPHOGENESIS	0.0216432	0.169771	0.141767	0.565019	1.57636	24
GOBP_MEMBRANE_DEPOLARIZATION	0.0216514	0.169771	0.132309	-0.451804	-1.46948	58
GOBP_CELL_SURFACE_RECEPTOR_SIGNALING_PATHWAY_VIA_STAT	0.0218125	0.170176	0.146152	0.387865	1.39558	90
GOBP_REGULATION_OF_ASTROCYTE_DIFFERENTIATION	0.0217847	0.170176	0.141073	0.616769	1.59618	18
KEGG_MEDICUS_PATHOGEN_EBV_EBNA3C_TO_CELL_CYCLE_G1_S_N00484	0.0217874	0.170176	0.138395	0.873133	1.51573	4
KEGG_MEDICUS_REFERENCE_BLOOD_GROUP_H_O_ANTIGEN_TYPE_2_BIOSYNTHESIS	0.0218011	0.170176	0.139051	0.835303	1.5411	5
REACTOME_NCAM_SIGNALING_FOR_NEURITE_OUT_GROWTH	0.0217438	0.170176	0.143185	0.478515	1.50211	42
REACTOME_NFE2L2_REGULATING_INFLAMMATION_ASSOCIATED_GENES	0.0218011	0.170176	0.139051	0.834686	1.53997	5
REACTOME_REGULATION_OF_FOXO_TRANSCRIPTIONAL_ACTIVITY_BY_ACETYLATION	0.0218196	0.170176	0.135863	-0.727082	-1.6016	10
GOBP_PLATELET_DERIVED_GROWTH_FACTOR_RECEPTOR_SIGNALING_PATHWAY	0.0219232	0.170853	0.143185	0.447959	1.46854	53
GOBP_NEGATIVE_REGULATION_OF_TRANSCRIPTION_BY_RNA_POLYMERASE_II	0.0220006	0.171326	0.166521	0.260549	1.16786	727
GOBP_PRONEPHROS_DEVELOPMENT	0.0220692	0.17173	0.137749	0.803468	1.56212	6
GOBP_REGULATION_OF_GLIAL_CELL_PROLIFERATION	0.0221938	0.172568	0.141073	0.527357	1.54718	30
GOBP_POSITIVE_REGULATION_OF_CELLULAR_EXTRAVASATION	0.0222777	0.173089	0.139051	0.633209	1.59427	16
GOBP_NEURON_PROJECTION_EXTENSION	0.0223348	0.173268	0.146152	0.361944	1.36038	122
GOBP_RESPONSE_TO_BMP	0.0223348	0.173268	0.146152	0.361895	1.3602	122
GOBP_REGULATION_OF_PROTEIN_LOCALIZATION_TO_CELL_SURFACE	0.0224215	0.173809	0.140389	0.511936	1.53447	33
GOBP_POSITIVE_REGULATION_OF_BONE_RESORPTION	0.0224651	0.174015	0.136483	0.754729	1.5889	8
GOBP_PROTEOLYSIS	0.0225513	0.174551	0.176324	0.249362	1.14711	1144
GOBP_ENDOTHELIUM_DEVELOPMENT	0.0226596	0.175256	0.144646	0.369226	1.37062	110
REACTOME_THE_RETINOID_CYCLE_IN_CONES_DAYLIGHT_VISION	0.0226953	0.175399	0.135251	-0.987731	-1.31566	1
GOBP_REGULATION_OF_ENDOTHELIAL_CELL_MIGRATION	0.022792	0.176014	0.146922	0.353644	1.35134	137
GOBP_REGULATION_OF_GRANULOCYTE_CHEMOTAXIS	0.0229041	0.176745	0.139715	0.499141	1.51822	36
GOBP_5_PHOSPHORIBOSE_1_DIPHOSPHATE_METABOLIC_PROCESS	0.0229885	0.177011	0.133463	-0.875617	-1.50487	4
GOBP_NEGATIVE_REGULATION_OF_LIPID_LOCALIZATION	0.0230251	0.177011	0.129547	-0.510143	-1.5137	35
GOBP_NEGATIVE_REGULATION_OF_VOLTAGE_GATED_CALCIUM_CHANNEL_ACTIVITY	0.0230236	0.177011	0.135251	0.831998	1.53501	5
GOBP_REGULATION_OF_HYALURONAN_BIOSYNTHETIC_PROCESS	0.0230236	0.177011	0.135251	0.832246	1.53547	5
GOBP_SMOOTH_MUSCLE_CELL_MATRIX_ADHESION	0.0230236	0.177011	0.135251	0.832082	1.53516	5
GOBP_AXON_EXTENSION	0.0230425	0.177011	0.141767	0.390011	1.39516	87
GOBP_SULFUR_COMPOUND_CATABOLIC_PROCESS	0.0230741	0.177044	0.129015	-0.507918	-1.5162	36
KEGG_MEDICUS_REFERENCE_MACHR_CA2_APOPTOTIC_PATHWAY	0.0230814	0.177044	0.131183	-0.639763	-1.59437	16
GOBP_POSITIVE_REGULATION_OF_CYTOSKELETON_ORGANIZATION	0.0231103	0.177132	0.146922	0.342568	1.3302	156
REACTOME_LONG_TERM_POTENTIATION	0.023251	0.178078	0.135251	0.674927	1.57955	12
GOBP_ARF_PROTEIN_SIGNAL_TRANSDUCTION	0.0233144	0.178163	0.136483	0.591339	1.56896	20
KEGG_MEDICUS_PATHOGEN_EBV_EBNA3C_TO_P27_CELL_CYCLE_G1_S_N00482	0.0232841	0.178163	0.134051	0.802129	1.55952	6
REACTOME_MELANIN_BIOSYNTHESIS	0.0232979	0.178163	0.133463	-0.987209	-1.31497	1
GOBP_APOPTOTIC_PROCESS	0.0234288	0.178338	0.181915	0.24122	1.12257	1451
GOBP_NEGATIVE_REGULATION_OF_PROTEIN_MATURATION	0.0234604	0.178338	0.135863	0.614197	1.58953	18
GOBP_REGULATION_OF_LEUKOCYTE_TETHERING_OR_ROLLING	0.023477	0.178338	0.133463	0.753322	1.58593	8
GOBP_REGULATION_OF_LIPID_TRANSPORT	0.0234319	0.178338	0.125953	-0.398021	-1.39882	97
GOBP_REGULATION_OF_MONOATOMIC_ION_TRANSPORT	0.0234064	0.178338	0.1485	0.31107	1.27444	249
GOBP_RESPONSE_TO_TOPOLOGICALLY_INCORRECT_PROTEIN	0.0234338	0.178338	0.145393	0.34398	1.33339	152
REACTOME_METABOLISM_OF_CARBOHYDRATES_AND_CARBOHYDRATE_DERIVATIVES	0.0234707	0.178338	0.1485	0.317132	1.28393	223
REACTOME_PREDNISONE_ADME	0.0234081	0.178338	0.132309	-0.918204	-1.46883	3
GOBP_POSITIVE_REGULATION_OF_HYDROGEN_PEROXIDE_METABOLIC_PROCESS	0.0236064	0.179055	0.131742	-0.917813	-1.4682	3
REACTOME_G_ALPHA_Q_SIGNALLING_EVENTS	0.0235955	0.179055	0.140389	0.378812	1.38271	98
GOBP_REGULATION_OF_EXTRINSIC_APOPTOTIC_SIGNALING_PATHWAY	0.0236534	0.179278	0.143185	0.356519	1.35318	131
GOBP_FEMALE_MATING_BEHAVIOR	0.0237014	0.179375	0.131183	-0.806031	-1.54677	6
GOBP_NEGATIVE_REGULATION_OF_PROTEIN_POLYUBIQUITINATION	0.0237014	0.179375	0.131183	-0.80636	-1.5474	6
GOBP_MALATE_ASPARTATE_SHUTTLE	0.0238374	0.180138	0.130086	-0.740971	-1.5854	9
REACTOME_MALATE_ASPARTATE_SHUTTLE	0.0238374	0.180138	0.130086	-0.740971	-1.5854	9
GOBP_PROXIMAL_TUBULE_DEVELOPMENT	0.0238989	0.180469	0.130631	-0.805436	-1.54563	6
GOBP_REGULATION_OF_ENDOTHELIAL_TUBE_MORPHOGENESIS	0.0239871	0.180601	0.131742	0.911604	1.47087	3
GOBP_RESPONSE_TO_SALT	0.0239697	0.180601	0.134647	0.599743	1.57142	19
KEGG_MEDICUS_REFERENCE_GF_RTK_RAS_ERK_SIGNALING_PATHWAY	0.0239718	0.180601	0.137749	0.436303	1.44874	57
REACTOME_SIGNALING_BY_PDGF	0.0239704	0.180601	0.137112	0.456024	1.46572	48
GOBP_POSITIVE_REGULATION_OF_CANONICAL_NF_KAPPAB_SIGNAL_TRANSDUCTION	0.0240466	0.180916	0.144646	0.330435	1.31063	186
REACTOME_CYTOCHROME_P450_ARRANGED_BY_SUBSTRATE_TYPE	0.0241646	0.18167	0.12695	-0.529272	-1.53276	31
GOBP_PHENOL_CONTAINING_COMPOUND_CATABOLIC_PROCESS	0.0242282	0.181935	0.129015	-0.740388	-1.58415	9
GOBP_RETINOIC_ACID_METABOLIC_PROCESS	0.0242354	0.181935	0.12797	-0.638263	-1.59063	16
GOBP_METANEPHRIC_PROXIMAL_TUBULE_DEVELOPMENT	0.0243125	0.182245	0.130086	-0.955528	-1.40694	2
GOBP_POSITIVE_REGULATION_OF_TRIGLYCERIDE_BIOSYNTHETIC_PROCESS	0.0243096	0.182245	0.12849	-0.683348	-1.58201	12
KEGG_GLUTATHIONE_METABOLISM	0.0243537	0.182421	0.125953	-0.496283	-1.50157	39
GOBP_T_CELL_CHEMOTAXIS	0.024568	0.183891	0.132309	0.628608	1.58268	16
GOBP_REGULATION_OF_KINASE_ACTIVITY	0.0246124	0.184088	0.14391	0.319434	1.29	216
GOBP_SKELETAL_MUSCLE_CELL_DIFFERENTIATION	0.0246686	0.184374	0.124027	-0.45348	-1.46214	55
GOBP_XENOBIOTIC_CATABOLIC_PROCESS	0.0247104	0.184551	0.12695	-0.65808	-1.58653	14
GOBP_POSITIVE_REGULATION_OF_SMOOTH_MUSCLE_CONTRACTION	0.0247393	0.184632	0.130631	0.689117	1.57462	11
GOBP_DENSE_CORE_GRANULE_TRANSPORT	0.0248937	0.185229	0.129547	0.750551	1.5801	8
GOBP_EMBRYONIC_ORGAN_MORPHOGENESIS	0.0249145	0.185229	0.14247	0.32314	1.29373	202
GOBP_IMMUNOLOGICAL_MEMORY_FORMATION_PROCESS	0.0248864	0.185229	0.12797	-0.803924	-1.54273	6
GOBP_NEGATIVE_REGULATION_OF_DNA_TEMPLATED_TRANSCRIPTION_INITIATION	0.0249313	0.185229	0.127457	-0.836578	-1.53042	5
GOBP_PROTEIN_LINEAR_POLYUBIQUITINATION	0.0249313	0.185229	0.127457	-0.836564	-1.53039	5
GOBP_RESPONSE_TO_CHEMOKINE	0.0249462	0.185229	0.133463	0.478033	1.48794	40
GOBP_RESPONSE_TO_GRANULOCYTE_MACROPHAGE_COLONY_STIMULATING_FACTOR	0.0248815	0.185229	0.12797	-0.780035	-1.558	7
GOBP_DISACCHARIDE_METABOLIC_PROCESS	0.024995	0.185431	0.129015	0.909666	1.46774	3
KEGG_MEDICUS_VARIANT_MUTATION_CAUSED_ABERRANT_HTT_TO_TRANSPORT_OF_CALCIUM	0.0250097	0.185431	0.126448	-0.649456	-1.59048	15
REACTOME_PI3K_EVENTS_IN_ERBB2_SIGNALING	0.0250565	0.185643	0.130086	0.706304	1.57231	10
GOBP_FOREBRAIN_NEURON_FATE_COMMITMENT	0.0250803	0.185685	0.12849	0.953911	1.3987	2
GOBP_NEGATIVE_REGULATION_OF_ERYTHROCYTE_DIFFERENTIATION	0.0251315	0.185929	0.126448	-0.718478	-1.58265	10
GOBP_TRABECULA_FORMATION	0.0252048	0.186337	0.131183	0.589466	1.56399	20
GOBP_NEGATIVE_REGULATION_OF_RESPONSE_TO_CYTOKINE_STIMULUS	0.0252628	0.186629	0.122637	-0.431903	-1.44038	68
REACTOME_CLASS_C_3_METABOTROPIC_GLUTAMATE_PHEROMONE_RECEPTORS	0.0252809	0.186629	0.12797	0.953099	1.39751	2
GOBP_FAT_CELL_DIFFERENTIATION	0.0253293	0.186851	0.117107	-0.338018	-1.30761	201
KEGG_MEDICUS_REFERENCE_GLYCOLYSIS	0.0253895	0.187161	0.124979	-0.63651	-1.58626	16
GOBP_BILE_ACID_BIOSYNTHETIC_PROCESS	0.0254608	0.187463	0.124027	-0.560954	-1.54771	25
GOBP_METANEPHRIC_MESENCHYME_DEVELOPMENT	0.0254672	0.187463	0.129015	0.704885	1.56915	10
GOBP_HISTAMINE_SECRETION	0.0255959	0.187965	0.125463	-0.73694	-1.57677	9
GOBP_LEUKOCYTE_TETHERING_OR_ROLLING	0.025609	0.187965	0.129547	0.625033	1.57368	16
GOBP_NEGATIVE_REGULATION_OF_IMMUNE_SYSTEM_PROCESS	0.0256075	0.187965	0.145393	0.291353	1.23893	362
REACTOME_PHYSIOLOGICAL_FACTORS	0.0255959	0.187965	0.125463	-0.737452	-1.57787	9
GOBP_POSITIVE_REGULATION_OF_PHOSPHATIDYLINOSITOL_3_KINASE_PROTEIN_KINASE_B_SIGNAL_TRANSDUCTION	0.025641	0.188065	0.138395	0.35089	1.34082	137
GOBP_LONG_CHAIN_FATTY_ACID_IMPORT_ACROSS_PLASMA_MEMBRANE	0.025716	0.188074	0.124979	-0.717754	-1.58106	10
GOBP_NEGATIVE_REGULATION_OF_CELLULAR_RESPONSE_TO_GROWTH_FACTOR_STIMULUS	0.0256864	0.188074	0.133463	0.400517	1.41023	78
GOBP_POSITIVE_REGULATION_OF_TRANSPORT	0.0257127	0.188074	0.150129	0.270278	1.19001	563
GOBP_REGULATION_OF_VASCULATURE_DEVELOPMENT	0.0257108	0.188074	0.141073	0.317264	1.2821	218
GOBP_L_PHENYLALANINE_METABOLIC_PROCESS	0.0257885	0.18847	0.125953	-0.913856	-1.46187	3
GOBP_ADP_TRANSPORT	0.0258216	0.188577	0.124979	-0.69571	-1.56753	11
GOBP_CARDIAC_LEFT_VENTRICLE_MORPHOGENESIS	0.025878	0.188704	0.12797	0.702617	1.5641	10
GOBP_RESPONSE_TO_STEROID_HORMONE	0.0258981	0.188704	0.115167	-0.320636	-1.27293	258
KEGG_MEDICUS_REFERENCE_GLUCONEOGENESIS	0.0259128	0.188704	0.124979	-0.834866	-1.52729	5
REACTOME_SURFACTANT_METABOLISM	0.0258906	0.188704	0.12849	0.655917	1.56771	13
GOBP_POSITIVE_REGULATION_OF_MORPHOGENESIS_OF_AN_EPITHELIUM	0.025949	0.188832	0.130631	0.537213	1.53258	27
GOBP_NEGATIVE_REGULATION_OF_ERBB_SIGNALING_PATHWAY	0.0260215	0.189225	0.130631	0.531829	1.5291	28
GOBP_POSITIVE_REGULATION_OF_CELL_SUBSTRATE_ADHESION	0.026044	0.189254	0.133463	0.376596	1.37217	97
GOBP_DEVELOPMENTAL_CELL_GROWTH	0.0261391	0.189553	0.137749	0.334568	1.31043	167
GOBP_HINDBRAIN_MORPHOGENESIS	0.0261452	0.189553	0.130631	0.494497	1.50409	36
GOBP_TRIGLYCERIDE_RICH_LIPOPROTEIN_PARTICLE_CLEARANCE	0.0261593	0.189553	0.124979	-0.868545	-1.49271	4
REACTOME_GLUTATHIONE_CONJUGATION	0.0261584	0.189553	0.121293	-0.545509	-1.54916	28
GOBP_EMBRYONIC_EPITHELIAL_TUBE_FORMATION	0.0262685	0.189944	0.132882	0.375618	1.36861	97
GOBP_NEGATIVE_REGULATION_OF_CARTILAGE_DEVELOPMENT	0.026266	0.189944	0.12849	0.55625	1.5519	24
GOBP_REGULATION_OF_PANCREATIC_JUICE_SECRETION	0.026269	0.189944	0.1245	-0.802283	-1.53958	6
GOBP_FATTY_ACID_ALPHA_OXIDATION	0.0263055	0.190073	0.124027	-0.834124	-1.52593	5
GOBP_VESICLE_MEDIATED_TRANSPORT_IN_SYNAPSE	0.0263801	0.190477	0.138395	0.325046	1.29634	195
GOBP_POSITIVE_REGULATION_OF_PEPTIDYL_THREONINE_PHOSPHORYLATION	0.0264128	0.190549	0.126448	0.727273	1.57326	9
REACTOME_RUNX1_REGULATES_TRANSCRIPTION_OF_GENES_INVOLVED_IN_INTERLEUKIN_SIGNALING	0.0264273	0.190549	0.125463	0.864741	1.50117	4
GOBP_POSITIVE_REGULATION_OF_B_CELL_DIFFERENTIATION	0.026477	0.190772	0.124027	-0.755888	-1.56686	8
GOBP_DETECTION_OF_LIGHT_STIMULUS	0.0265622	0.191091	0.121736	-0.578362	-1.54781	22
GOBP_PLACENTA_DEVELOPMENT	0.0265773	0.191091	0.134051	0.36178	1.34902	115
GOBP_POSITIVE_REGULATION_OF_PHOSPHOLIPID_TRANSPORT	0.0265729	0.191091	0.123095	-0.734812	-1.57222	9
GOBP_POSITIVE_REGULATION_OF_DEPHOSPHORYLATION	0.026629	0.191328	0.124979	0.864319	1.50043	4
GOBP_CHEMOKINE_PRODUCTION	0.0266608	0.191422	0.130086	0.419803	1.43605	66
REACTOME_KERATAN_SULFATE_BIOSYNTHESIS	0.0267031	0.191591	0.127457	0.591844	1.55072	19
GOBP_ADENINE_TRANSPORT	0.0268615	0.19172	0.123095	-0.801346	-1.53778	6
GOBP_ATRIAL_CARDIAC_MUSCLE_CELL_MEMBRANE_REPOLARIZATION	0.0268764	0.19172	0.123558	0.986426	1.31941	1
GOBP_CELL_SURFACE_RECEPTOR_SIGNALING_PATHWAY_VIA_JAK_STAT	0.02689	0.19172	0.130086	0.400752	1.40875	77
GOBP_CHONDROCYTE_DEVELOPMENT_INVOLVED_IN_ENDOCHONDRAL_BONE_MORPHOGENESIS	0.0268562	0.19172	0.123095	-0.777347	-1.55263	7
GOBP_DNA_METHYLATION_DEPENDENT_CONSTITUTIVE_HETEROCHROMATIN_FORMATION	0.0267989	0.19172	0.127457	0.547762	1.54424	25
GOBP_MEMBRANE_REPOLARIZATION_DURING_ATRIAL_CARDIAC_MUSCLE_CELL_ACTION_POTENTIAL	0.0268764	0.19172	0.123558	0.986426	1.31941	1
GOBP_NUCLEAR_ENVELOPE_ORGANIZATION	0.0268032	0.19172	0.129547	0.440486	1.44805	54
GOBP_O_GLYCAN_PROCESSING	0.0268068	0.19172	0.12849	0.536137	1.5295	27
GOBP_REGULATION_OF_ATRIAL_CARDIAC_MUSCLE_CELL_MEMBRANE_REPOLARIZATION	0.0268764	0.19172	0.123558	0.986426	1.31941	1
GOBP_LONG_CHAIN_FATTY_ACYL_COA_BIOSYNTHETIC_PROCESS	0.0269484	0.192003	0.121736	-0.644835	-1.57916	15
GOBP_HYALURONAN_CATABOLIC_PROCESS	0.0269883	0.192069	0.124979	0.684738	1.56462	11
KEGG_MEDICUS_VARIANT_MUTATION_CAUSED_ABERRANT_ABETA_TO_TRANSPORT_OF_CALCIUM	0.0269953	0.192069	0.122184	-0.693309	-1.56212	11
GOBP_COMMA_SHAPED_BODY_MORPHOGENESIS	0.0272123	0.193343	0.123558	0.9069	1.46328	3
GOBP_POSITIVE_REGULATION_OF_NK_T_CELL_ACTIVATION	0.0272123	0.193343	0.123558	0.90725	1.46384	3
GOBP_PHOSPHOLIPASE_C_ACTIVATING_SEROTONIN_RECEPTOR_SIGNALING_PATHWAY	0.0273755	0.194368	0.122184	-0.910528	-1.45655	3
GOBP_IMPORT_INTO_THE_MITOCHONDRION	0.0274838	0.195001	0.11791	-0.4583	-1.46216	52
GOBP_NEGATIVE_REGULATION_OF_FIBRINOLYSIS	0.0275415	0.195275	0.123095	0.767472	1.5588	7
REACTOME_DIGESTION_AND_ABSORPTION	0.0276516	0.19592	0.121293	-0.800784	-1.5367	6
GOBP_DETERMINATION_OF_LEFT_RIGHT_ASYMMETRY_IN_LATERAL_MESODERM	0.0277384	0.196263	0.122637	0.793063	1.54189	6
GOBP_ORGANELLE_LOCALIZATION	0.0277316	0.196263	0.14391	0.272162	1.18987	511
GOBP_GASTRULATION	0.0279953	0.197806	0.132309	0.34334	1.3238	145
GOBP_POSITIVE_REGULATION_OF_MOLECULAR_FUNCTION	0.0279871	0.197806	0.141073	0.282107	1.2162	431
REACTOME_SIGNALING_BY_ACTIVATED_POINT_MUTANTS_OF_FGFR1	0.0280185	0.197834	0.121736	0.90518	1.4605	3
GOBP_NEGATIVE_REGULATION_OF_MICROGLIAL_CELL_ACTIVATION	0.0281174	0.198121	0.122184	0.825633	1.52326	5
GOBP_POSITIVE_REGULATION_OF_EPITHELIAL_TO_MESENCHYMAL_TRANSITION	0.0281107	0.198121	0.126448	0.450753	1.44878	48
REACTOME_DOWNREGULATION_OF_ERBB2_SIGNALING	0.0280981	0.198121	0.124027	0.564913	1.54235	22
GOBP_CALCIUM_ION_HOMEOSTASIS	0.0281964	0.198541	0.133463	0.323099	1.29058	197
GOBP_CELLULAR_RESPONSE_TO_PEPTIDE_HORMONE_STIMULUS	0.028242	0.198588	0.110201	-0.31917	-1.26734	259
GOBP_TYPE_B_PANCREATIC_CELL_PROLIFERATION	0.0282367	0.198588	0.118318	-0.568562	-1.53693	23
GOBP_N_TERMINAL_PROTEIN_LIPIDATION	0.0282686	0.198638	0.119566	-0.82961	-1.51767	5
GOBP_GLAND_MORPHOGENESIS	0.0283592	0.198865	0.12797	0.374336	1.35898	95
GOBP_MESONEPHRIC_TUBULE_FORMATION	0.0283458	0.198865	0.121293	0.790858	1.5376	6
GOBP_POSITIVE_REGULATION_OF_PROTEIN_LOCALIZATION	0.0283444	0.198865	0.139051	0.283834	1.21511	397
GOBP_POSITIVE_REGULATION_OF_AXONOGENESIS	0.0284029	0.199034	0.125953	0.421437	1.42918	63
GOBP_IRIS_MORPHOGENESIS	0.0284446	0.19919	0.120855	0.860933	1.49455	4
GOBP_COLUMNAR_CUBOIDAL_EPITHELIAL_CELL_DIFFERENTIATION	0.0284838	0.199328	0.125953	0.415814	1.42617	67
GOBP_PHYLLOQUINONE_METABOLIC_PROCESS	0.0285658	0.199765	0.119566	-0.90867	-1.45358	3
GOBP_AMELOBLAST_DIFFERENTIATION	0.0286464	0.200191	0.120421	0.860809	1.49434	4
GOBP_ORGANIC_ACID_TRANSPORT	0.0287551	0.200814	0.109869	-0.332195	-1.28972	208
GOBP_ARP2_3_COMPLEX_MEDIATED_ACTIN_NUCLEATION	0.0287863	0.200883	0.124027	0.480973	1.48119	38
GOBP_CELLULAR_RESPONSE_TO_ZINC_ION	0.0288829	0.200883	0.116711	-0.609256	-1.55825	18
GOBP_NEGATIVE_REGULATION_OF_INCLUSION_BODY_ASSEMBLY	0.0288698	0.200883	0.120855	0.722242	1.56238	9
GOBP_NEGATIVE_REGULATION_OF_NODAL_SIGNALING_PATHWAY	0.0288248	0.200883	0.119991	0.903727	1.45816	3
GOBP_POSITIVE_REGULATION_OF_LIPID_TRANSPORT	0.0288073	0.200883	0.114417	-0.44324	-1.44163	58
GOBP_SOMATIC_STEM_CELL_POPULATION_MAINTENANCE	0.0288691	0.200883	0.1245	0.44101	1.44576	53
GOBP_CORPUS_CALLOSUM_MORPHOGENESIS	0.0290284	0.20162	0.118318	-0.773933	-1.54581	7
GOBP_POSITIVE_REGULATION_OF_INSULIN_LIKE_GROWTH_FACTOR_RECEPTOR_SIGNALING_PATHWAY	0.0290284	0.20162	0.118318	-0.774535	-1.54701	7
GOBP_DEOXYRIBONUCLEOSIDE_MONOPHOSPHATE_METABOLIC_PROCESS	0.0290742	0.201801	0.11632	-0.609093	-1.55783	18
GOBP_HIGH_DENSITY_LIPOPROTEIN_PARTICLE_REMODELING	0.0291471	0.202066	0.117506	-0.689158	-1.55277	11
GOBP_RESPONSE_TO_NUTRIENT	0.0291519	0.202066	0.111555	-0.369193	-1.34082	123
REACTOME_MITOPHAGY	0.0292244	0.202431	0.11479	-0.490283	-1.48341	39
GOBP_EPITHELIAL_TO_MESENCHYMAL_TRANSITION	0.0293486	0.203154	0.129547	0.34684	1.32763	139
GOBP_EXTRACELLULAR_MATRIX_ASSEMBLY	0.0293863	0.203277	0.123095	0.489206	1.488	36
GOBP_BENZENE_CONTAINING_COMPOUND_METABOLIC_PROCESS	0.0294287	0.203433	0.115932	-0.629868	-1.56971	16
GOBP_FOCAL_ADHESION_ASSEMBLY	0.02947	0.20358	0.124027	0.401405	1.40407	75
GOBP_RENAL_RESPONSE_TO_BLOOD_FLOW_INVOLVED_IN_CIRCULATORY_RENIN_ANGIOTENSIN_REGULATION_OF_SYSTEMIC_ARTERIAL_BLOOD_PRESSURE	0.0295436	0.203697	0.119146	0.822472	1.51743	5
GOBP_SMAD_PROTEIN_SIGNAL_TRANSDUCTION	0.0295599	0.203697	0.123558	0.407198	1.41174	71
REACTOME_CASPASE_MEDIATED_CLEAVAGE_OF_CYTOSKELETAL_PROTEINS	0.0295383	0.203697	0.116711	-0.688767	-1.55189	11
REACTOME_FERTILIZATION	0.0295666	0.203697	0.11873	0.763949	1.55165	7
GOBP_POSITIVE_REGULATION_OF_RECEPTOR_CLUSTERING	0.0296463	0.204108	0.119146	0.678844	1.55115	11
GOBP_POSITIVE_REGULATION_OF_INTERLEUKIN_12_PRODUCTION	0.0297733	0.204707	0.115167	-0.565894	-1.52972	23
KEGG_MEDICUS_ENV_FACTOR_DCE_TO_DNA_ADDUCTS	0.0297642	0.204707	0.115548	-0.660615	-1.5657	13
GOBP_ENDOSOME_TO_LYSOSOME_TRANSPORT	0.0298123	0.204828	0.112604	-0.432503	-1.42732	64
GOBP_POSITIVE_REGULATION_OF_INTERLEUKIN_6_PRODUCTION	0.0298311	0.204828	0.123095	0.407486	1.40329	69
GOBP_CARDIAC_VENTRICLE_MORPHOGENESIS	0.0299935	0.205283	0.122184	0.448935	1.45004	49
GOBP_CHORIONIC_TROPHOBLAST_CELL_PROLIFERATION	0.0299544	0.205283	0.116711	-0.906338	-1.44985	3
GOBP_OOGENESIS	0.0299978	0.205283	0.122637	0.406572	1.40957	71
REACTOME_ALTERNATIVE_COMPLEMENT_ACTIVATION	0.0299544	0.205283	0.116711	-0.906215	-1.44965	3
REACTOME_SYNTHESIS_OF_PG	0.0299716	0.205283	0.11791	0.763593	1.55092	7
GOBP_POSITIVE_REGULATION_OF_CELL_ACTIVATION	0.0300845	0.205739	0.130631	0.306409	1.25356	245
KEGG_MEDICUS_REFERENCE_MEVALONATE_PATHWAY	0.0303916	0.2077	0.11479	-0.705043	-1.55306	10
GOBP_SUBSTRATE_ADHESION_DEPENDENT_CELL_SPREADING	0.0304174	0.207737	0.122637	0.388213	1.38208	84
GOBP_STEM_CELL_DEVELOPMENT	0.030648	0.209172	0.121293	0.415615	1.41673	65
GOBP_NOREPINEPHRINE_SECRETION	0.030763	0.209374	0.11632	0.739614	1.55708	8
GOBP_POSITIVE_REGULATION_OF_EXIT_FROM_MITOSIS	0.0306982	0.209374	0.115932	0.948787	1.39119	2
GOBP_POSITIVE_REGULATION_OF_LEUKOCYTE_CELL_CELL_ADHESION	0.0308211	0.209374	0.12695	0.328188	1.29223	174
GOBP_PROTEIN_HOMOTETRAMERIZATION	0.0308035	0.209374	0.111212	-0.475361	-1.47232	44
GOBP_REGULATION_OF_NEUTROPHIL_EXTRAVASATION	0.030763	0.209374	0.11632	0.739383	1.55659	8
REACTOME_ACTIVATED_NTRK3_SIGNALS_THROUGH_RAS	0.0308118	0.209374	0.11479	-0.795734	-1.52701	6
REACTOME_CARDIAC_CONDUCTION	0.0307777	0.209374	0.110872	-0.429179	-1.42338	66
GOBP_BRANCHING_INVOLVED_IN_BLOOD_VESSEL_MORPHOGENESIS	0.0310192	0.21044	0.118318	0.542409	1.52915	25
REACTOME_CHREBP_ACTIVATES_METABOLIC_GENE_EXPRESSION	0.0310032	0.21044	0.114417	-0.770401	-1.53876	7
GOBP_POSITIVE_REGULATION_OF_BLOOD_BRAIN_BARRIER_PERMEABILITY	0.0311138	0.210662	0.114417	-0.861528	-1.48065	4
GOBP_PROTEIN_AUTO_ADP_RIBOSYLATION	0.0311033	0.210662	0.113682	-0.68664	-1.5471	11
REACTOME_MECP2_REGULATES_TRANSCRIPTION_FACTORS	0.0311138	0.210662	0.114417	-0.861524	-1.48065	4
GOBP_NUCLEOSIDE_MONOPHOSPHATE_METABOLIC_PROCESS	0.0311521	0.210782	0.110201	-0.4331	-1.42488	63
GOBP_CELLULAR_RESPONSE_TO_TOXIC_SUBSTANCE	0.0311768	0.21081	0.108893	-0.393668	-1.37306	92
GOBP_POSITIVE_REGULATION_OF_PROSTAGLANDIN_BIOSYNTHETIC_PROCESS	0.0312132	0.210916	0.113682	-0.827052	-1.51299	5
REACTOME_HIV_ELONGATION_ARREST_AND_RECOVERY	0.0312699	0.21116	0.118318	0.49878	1.48545	32
GOBP_NEGATIVE_REGULATION_OF_CHOLESTEROL_EFFLUX	0.0313119	0.211304	0.114048	-0.860323	-1.47858	4
GOBP_POSITIVE_REGULATION_OF_MEMBRANE_POTENTIAL	0.0313657	0.211391	0.11296	-0.703813	-1.55035	10
GOBP_REGULATION_OF_REACTIVE_OXYGEN_SPECIES_METABOLIC_PROCESS	0.0313663	0.211391	0.10763	-0.38007	-1.35678	107
GOBP_MESENCHYMAL_TO_EPITHELIAL_TRANSITION_INVOLVED_IN_METANEPHROS_MORPHOGENESIS	0.0315315	0.212091	0.115548	0.715277	1.54731	9
GOBP_REGULATION_OF_MYELOID_DENDRITIC_CELL_ACTIVATION	0.0315324	0.212091	0.114417	-0.982053	-1.3081	1
GOBP_TOLERANCE_INDUCTION_DEPENDENT_UPON_IMMUNE_RESPONSE	0.0315324	0.212091	0.114417	-0.982053	-1.3081	1
GOBP_BONE_CELL_DEVELOPMENT	0.0316872	0.212174	0.115548	0.661644	1.54846	12
GOBP_FAT_SOLUBLE_VITAMIN_METABOLIC_PROCESS	0.0316613	0.212174	0.111212	-0.554413	-1.51554	24
GOBP_KERATINOCYTE_PROLIFERATION	0.0315744	0.212174	0.11873	0.468463	1.46368	41
GOBP_PODOCYTE_CELL_MIGRATION	0.0315956	0.212174	0.113319	-0.769326	-1.53661	7
GOBP_REGULATION_OF_MEMBRANE_DEPOLARIZATION	0.0316361	0.212174	0.110201	-0.502564	-1.49122	35
KEGG_MEDICUS_VARIANT_MUTATION_CAUSED_ABERRANT_ABETA_TO_VGCC_CA2_APOPTOTIC_PATHWAY_N01004	0.0316901	0.212174	0.112604	-0.685962	-1.54557	11
KEGG_NEUROACTIVE_LIGAND_RECEPTOR_INTERACTION	0.0316344	0.212174	0.119566	0.402204	1.39634	72
KEGG_MEDICUS_VARIANT_AMPLIFIED_CCND1_TO_CELL_CYCLE_G1_S	0.0317848	0.21253	0.11479	0.817381	1.50804	5
REACTOME_DRUG_ADME	0.0317754	0.21253	0.109216	-0.459524	-1.44948	48
GOBP_MONOCYTE_CHEMOTAXIS	0.0318633	0.212915	0.116711	0.540984	1.52514	25
GOBP_HEPATOCYTE_GROWTH_FACTOR_RECEPTOR_SIGNALING_PATHWAY	0.0318953	0.21299	0.11479	0.675978	1.5446	11
GOBP_MESENCHYMAL_TO_EPITHELIAL_TRANSITION	0.0319983	0.21324	0.115167	0.625284	1.55277	15
GOBP_PLASMA_LIPOPROTEIN_PARTICLE_CLEARANCE	0.0319925	0.21324	0.109541	-0.529769	-1.51411	29
GOBP_POSITIVE_REGULATION_OF_SUBSTRATE_ADHESION_DEPENDENT_CELL_SPREADING	0.0320307	0.21324	0.117107	0.49301	1.48798	34
GOBP_REGULATION_OF_CARDIAC_EPITHELIAL_TO_MESENCHYMAL_TRANSITION	0.0320998	0.21324	0.114417	0.675693	1.54395	11
GOBP_REGULATION_OF_CHONDROCYTE_DIFFERENTIATION	0.0320832	0.21324	0.11791	0.459432	1.45165	44
GOBP_REGULATION_OF_MEMBRANE_REPOLARIZATION_DURING_VENTRICULAR_CARDIAC_MUSCLE_CELL_ACTION_POTENTIAL	0.0320845	0.21324	0.11296	-0.947901	-1.39571	2
KEGG_MEDICUS_PATHOGEN_HCV_CORE_TO_RXRA_LXRA_MEDIATED_TRANSCRIPTION	0.0319968	0.21324	0.112604	-0.793986	-1.52366	6
REACTOME_RUNX3_REGULATES_IMMUNE_RESPONSE_AND_CELL_MIGRATION	0.03205	0.21324	0.113682	0.899289	1.451	3
GOBP_NEGATIVE_REGULATION_OF_NUCLEOBASE_CONTAINING_COMPOUND_METABOLIC_PROCESS	0.0321272	0.213283	0.147705	0.244782	1.12893	1183
GOBP_METANEPHRIC_RENAL_VESICLE_MORPHOGENESIS	0.0322448	0.213925	0.114417	0.693492	1.54379	10
GOBP_PROTEIN_CATABOLIC_PROCESS_IN_THE_VACUOLE	0.0322853	0.214014	0.115932	0.539066	1.51973	25
REACTOME_GLYCOSPHINGOLIPID_METABOLISM	0.0323	0.214014	0.117506	0.459018	1.45035	44
GOBP_POSITIVE_REGULATION_OF_ENDOTHELIAL_CELL_PROLIFERATION	0.032378	0.214133	0.11791	0.397789	1.38977	74
GOBP_REGULATION_OF_ACYL_COA_BIOSYNTHETIC_PROCESS	0.0323855	0.214133	0.111901	-0.768321	-1.5346	7
GOBP_REGULATION_OF_EPITHELIAL_TO_MESENCHYMAL_TRANSITION_INVOLVED_IN_ENDOCARDIAL_CUSHION_FORMATION	0.0323952	0.214133	0.113319	0.785456	1.5271	6
REACTOME_CHL1_INTERACTIONS	0.0324018	0.214133	0.113319	0.759769	1.54316	7
GOBP_POSITIVE_REGULATION_OF_MYELINATION	0.0325708	0.21511	0.110535	-0.633718	-1.55194	15
REACTOME_CROSSLINKING_OF_COLLAGEN_FIBRILS	0.0326177	0.215281	0.114048	0.623929	1.5494	15
GOBP_DICARBOXYLIC_ACID_BIOSYNTHETIC_PROCESS	0.0327998	0.21595	0.111212	-0.747924	-1.55036	8
GOBP_REGULATION_OF_HYDROLASE_ACTIVITY	0.032779	0.21595	0.123095	0.327933	1.28815	172
GOBP_RESPONSE_TO_INTERLEUKIN_3	0.0328036	0.21595	0.11296	0.816433	1.50629	5
KEGG_MEDICUS_REFERENCE_RAB7_REGULATED_MICROTUBULE_MINUS_END_DIRECTED_TRANSPORT	0.0327593	0.21595	0.108256	-0.501437	-1.48787	35
GOBP_MATURATION_OF_SSU_RRNA_FROM_TRICISTRONIC_RRNA_TRANSCRIPT_SSU_RRNA_5_8S_RRNA_LSU_RRNA	0.0328326	0.216002	0.115932	0.488215	1.47924	35
GOBP_RECEPTOR_DIFFUSION_TRAPPING	0.0330026	0.216896	0.112251	0.784472	1.52519	6
REACTOME_EPIGENETIC_REGULATION_OF_GENE_EXPRESSION	0.033011	0.216896	0.101639	-0.314565	-1.25293	269
KEGG_MEDICUS_REFERENCE_REGULATION_OF_GF_RTK_RAS_ERK_SIGNALING_PTP	0.0330833	0.217231	0.109216	-0.623531	-1.55391	16
GOBP_FOAM_CELL_DIFFERENTIATION	0.0331523	0.217545	0.10763	-0.539864	-1.5204	27
GOBP_EPITHELIAL_CELL_DEVELOPMENT	0.0334049	0.217587	0.121293	0.336198	1.30096	150
GOBP_EPITHELIAL_CELL_FATE_COMMITMENT	0.0333743	0.217587	0.112251	0.711529	1.5392	9
GOBP_LOCALIZATION_WITHIN_MEMBRANE	0.0332676	0.217587	0.132309	0.265695	1.17287	586
GOBP_NEGATIVE_REGULATION_OF_ENDOTHELIAL_CELL_APOPTOTIC_PROCESS	0.0333611	0.217587	0.113319	0.552633	1.52865	23
GOBP_NEURAL_CREST_CELL_DIFFERENTIATION	0.0333114	0.217587	0.11632	0.399028	1.39009	73
GOBP_POSITIVE_REGULATION_OF_EPITHELIAL_TUBE_FORMATION	0.0334076	0.217587	0.111555	0.783207	1.52273	6
GOBP_PROTEIN_CATABOLIC_PROCESS	0.0332393	0.217587	0.139715	0.249817	1.13588	924
GOBP_PYRIMIDINE_CONTAINING_COMPOUND_TRANSMEMBRANE_TRANSPORT	0.0332161	0.217587	0.109869	-0.722802	-1.54652	9
GOBP_REGULATION_OF_CARBOHYDRATE_BIOSYNTHETIC_PROCESS	0.0333028	0.217587	0.106111	-0.407054	-1.38401	77
GOBP_T_FOLLICULAR_HELPER_CELL_DIFFERENTIATION	0.0334143	0.217587	0.111555	0.757936	1.53943	7
REACTOME_FASTK_FAMILY_PROTEINS_REGULATE_PROCESSING_AND_STABILITY_OF_MITOCHONDRIAL_RNAS	0.0331819	0.217587	0.110535	-0.792649	-1.52109	6
REACTOME_TRP_CHANNELS	0.0333333	0.217587	0.112604	0.659257	1.54288	12
REACTOME_INITIAL_TRIGGERING_OF_COMPLEMENT	0.0334507	0.217685	0.109541	-0.681035	-1.53447	11
GOBP_NEGATIVE_REGULATION_OF_GLUCOCORTICOID_METABOLIC_PROCESS	0.033488	0.217711	0.111212	0.854728	1.48378	4
GOBP_NERVOUS_SYSTEM_PROCESS	0.0334972	0.217711	0.0967542	-0.27968	-1.19297	600
GOBP_CHAPERONE_MEDIATED_AUTOPHAGY	0.0335391	0.217844	0.112251	0.658443	1.54097	12
GOBP_DOUBLE_STRAND_BREAK_REPAIR_VIA_NONHOMOLOGOUS_END_JOINING	0.033578	0.217862	0.105814	-0.415295	-1.39851	72
GOBP_POSITIVE_REGULATION_OF_CALCIUM_ION_TRANSMEMBRANE_TRANSPORT	0.0335845	0.217862	0.11479	0.462676	1.45239	42
GOBP_POTASSIUM_ION_TRANSPORT	0.033692	0.218282	0.103526	-0.373744	-1.3441	113
GOBP_REGULATION_OF_NEURON_DIFFERENTIATION	0.0336871	0.218282	0.11873	0.350812	1.32336	125
GOBP_POSITIVE_REGULATION_OF_NUCLEOCYTOPLASMIC_TRANSPORT	0.0337571	0.21848	0.115548	0.424814	1.40556	56
GOBP_REGULATION_OF_HYDROGEN_PEROXIDE_BIOSYNTHETIC_PROCESS	0.0337652	0.21848	0.109216	-0.823073	-1.50571	5
GOBP_DEOXYRIBONUCLEOTIDE_METABOLIC_PROCESS	0.0338668	0.218804	0.106111	-0.49293	-1.47146	36
GOBP_REGULATION_OF_REGULATED_SECRETORY_PATHWAY	0.0338795	0.218804	0.115932	0.390961	1.37658	78
GOBP_SOMATIC_DIVERSIFICATION_OF_IMMUNE_RECEPTORS_VIA_SOMATIC_MUTATION	0.033839	0.218804	0.108573	-0.666792	-1.54368	12
GOBP_CELL_PROLIFERATION_INVOLVED_IN_KIDNEY_DEVELOPMENT	0.0339371	0.219011	0.112251	0.609916	1.53562	16
GOBP_PEROXISOMAL_TRANSPORT	0.0339759	0.219011	0.107321	-0.576616	-1.52891	21
GOBP_POLYSACCHARIDE_BIOSYNTHETIC_PROCESS	0.0339707	0.219011	0.105814	-0.465347	-1.45324	46
GOBP_REGULATION_OF_GLIAL_CELL_DIFFERENTIATION	0.0341156	0.219772	0.114417	0.454004	1.44204	45
GOBP_ALDEHYDE_CATABOLIC_PROCESS	0.0342279	0.219957	0.107942	-0.666486	-1.54297	12
GOBP_MESENCHYMAL_CELL_MIGRATION	0.0342304	0.219957	0.113682	0.462159	1.45076	42
GOBP_VENTRICULAR_CARDIAC_MUSCLE_TISSUE_MORPHOGENESIS	0.0342189	0.219957	0.11296	0.502063	1.48438	31
REACTOME_LOSS_OF_FUNCTION_OF_SMAD2_3_IN_CANCER	0.0342244	0.219957	0.110201	0.75687	1.53727	7
GOBP_ADP_BIOSYNTHETIC_PROCESS	0.0344828	0.220754	0.108573	-0.856266	-1.47161	4
GOBP_ENDOCYTIC_RECYCLING	0.0345056	0.220754	0.11479	0.388404	1.37205	80
GOBP_FOREBRAIN_DEVELOPMENT	0.0345001	0.220754	0.122637	0.299242	1.23924	278
GOBP_POSITIVE_REGULATION_OF_CARDIAC_MUSCLE_CELL_PROLIFERATION	0.0344828	0.220754	0.111901	0.579693	1.51888	19
GOBP_POSITIVE_REGULATION_OF_DOUBLE_STRAND_BREAK_REPAIR_VIA_NONHOMOLOGOUS_END_JOINING	0.0344297	0.220754	0.107015	-0.614177	-1.54757	17
GOBP_REGULATION_OF_POSITIVE_CHEMOTAXIS	0.0344828	0.220754	0.111901	0.580057	1.51984	19
GOBP_SEMAPHORIN_PLEXIN_SIGNALING_PATHWAY	0.0343858	0.220754	0.113682	0.464069	1.44995	41
GOBP_NAD_METABOLIC_PROCESS	0.0345665	0.221005	0.105228	-0.533807	-1.51593	28
GOBP_DEVELOPMENTAL_GROWTH	0.0346344	0.221301	0.12797	0.271073	1.18283	500
GOBP_STEROID_BIOSYNTHETIC_PROCESS	0.0347811	0.222099	0.101902	-0.369559	-1.3333	116
GOBP_HEMATOPOIETIC_STEM_CELL_MIGRATION_TO_BONE_MARROW	0.0349001	0.222189	0.108893	0.853264	1.48124	4
GOBP_MEMBRANE_DEPOLARIZATION_DURING_AV_NODE_CELL_ACTION_POTENTIAL	0.0349001	0.222189	0.108893	0.853721	1.48203	4
GOBP_MITOCHONDRIAL_GENOME_MAINTENANCE	0.0349254	0.222189	0.105228	-0.515693	-1.49344	31
GOBP_POSITIVE_REGULATION_OF_CELL_DIVISION	0.0349067	0.222189	0.113682	0.41436	1.4001	62
GOBP_REGULATION_OF_DNA_DAMAGE_RESPONSE_SIGNAL_TRANSDUCTION_BY_P53_CLASS_MEDIATOR	0.0348237	0.222189	0.112604	0.477261	1.46179	37
GOBP_REGULATION_OF_PROTEIN_SERINE_THREONINE_KINASE_ACTIVITY	0.0349256	0.222189	0.115167	0.363405	1.33471	102
GOBP_LYMPH_VESSEL_MORPHOGENESIS	0.0349811	0.222265	0.110872	0.592817	1.5342	18
GOBP_NEGATIVE_REGULATION_OF_DIGESTIVE_SYSTEM_PROCESS	0.0349595	0.222265	0.10763	-0.791172	-1.51826	6
GOBP_POSITIVE_REGULATION_OF_SMOOTH_MUSCLE_CELL_PROLIFERATION	0.0352452	0.223804	0.11296	0.410571	1.39953	65
GOBP_ADENYLATE_CYCLASE_INHIBITING_G_PROTEIN_COUPLED_RECEPTOR_SIGNALING_PATHWAY	0.0353116	0.224086	0.111212	0.494961	1.47408	32
GOBP_NEGATIVE_REGULATION_OF_AMYLOID_FIBRIL_FORMATION	0.0354069	0.224551	0.106409	-0.677343	-1.52615	11
GOBP_POSITIVE_REGULATION_OF_FATTY_ACID_BETA_OXIDATION	0.0354568	0.224729	0.106111	-0.697843	-1.5372	10
GOBP_CYTOLYSIS	0.035552	0.225053	0.106711	-0.789404	-1.51486	6
GOBP_PROTEIN_IMPORT_INTO_PEROXISOME_MEMBRANE	0.035552	0.225053	0.106711	-0.789104	-1.51429	6
GOBP_MAMMARY_GLAND_ALVEOLUS_DEVELOPMENT	0.0355755	0.225062	0.108573	0.671268	1.53384	11
GOBP_ERBB3_SIGNALING_PATHWAY	0.0356203	0.225067	0.107942	0.731971	1.54099	8
GOBP_POSITIVE_REGULATION_OF_PLATELET_ACTIVATION	0.0356203	0.225067	0.107942	0.731407	1.5398	8
GOBP_PROTEOGLYCAN_CATABOLIC_PROCESS	0.0357143	0.225521	0.108893	0.618096	1.53492	15
GOBP_CONNECTIVE_TISSUE_REPLACEMENT_INVOLVED_IN_INFLAMMATORY_RESPONSE_WOUND_HEALING	0.0358372	0.226008	0.10763	0.779828	1.51616	6
GOBP_ELASTIN_METABOLIC_PROCESS	0.0358799	0.226008	0.107321	0.894326	1.44299	3
GOBP_NEURAL_TUBE_PATTERNING	0.0358725	0.226008	0.109869	0.534047	1.50558	25
GOBP_REGULATION_OF_BONE_MINERALIZATION_INVOLVED_IN_BONE_MATURATION	0.0358799	0.226008	0.107321	0.894028	1.44251	3
GOBP_REGULATION_OF_NEUTROPHIL_MEDIATED_CYTOTOXICITY	0.0359088	0.226051	0.107321	0.851348	1.47792	4
GOBP_EYE_MORPHOGENESIS	0.035935	0.226076	0.114417	0.357474	1.32699	110
GOBP_MORPHOGENESIS_OF_EMBRYONIC_EPITHELIUM	0.0360527	0.226677	0.11479	0.35237	1.31394	115
GOBP_HYALURONAN_BIOSYNTHETIC_PROCESS	0.0361471	0.226991	0.107942	0.687153	1.52967	10
GOBP_NEPHRON_TUBULE_FORMATION	0.0361471	0.226991	0.107942	0.687331	1.53007	10
GOBP_INTRINSIC_APOPTOTIC_SIGNALING_PATHWAY_IN_RESPONSE_TO_ENDOPLASMIC_RETICULUM_STRESS	0.0362717	0.227634	0.111555	0.420541	1.40638	59
GOBP_PROSTHETIC_GROUP_METABOLIC_PROCESS	0.0363421	0.227656	0.10552	-0.787945	-1.51206	6
GOBP_VALINE_METABOLIC_PROCESS	0.0363421	0.227656	0.10552	-0.787274	-1.51078	6
REACTOME_MOLYBDENUM_COFACTOR_BIOSYNTHESIS	0.0363421	0.227656	0.10552	-0.787945	-1.51206	6
REACTOME_CARGO_TRAFFICKING_TO_THE_PERICILIARY_MEMBRANE	0.0364188	0.227997	0.110535	0.452759	1.43057	44
GOBP_PYRIMIDINE_RIBONUCLEOTIDE_CATABOLIC_PROCESS	0.0364446	0.228019	0.106711	0.778822	1.5142	6
KEGG_RENAL_CELL_CARCINOMA	0.0364868	0.228143	0.110872	0.412351	1.39837	63
GOBP_PERIPHERAL_NERVOUS_SYSTEM_AXON_REGENERATION	0.0366545	0.229051	0.106409	0.752311	1.52801	7
GOBP_AV_NODE_CELL_TO_BUNDLE_OF_HIS_CELL_COMMUNICATION	0.036857	0.229895	0.106111	0.752143	1.52767	7
GOBP_OPSONIZATION	0.0368496	0.229895	0.106111	0.777041	1.51074	6
GOBP_REGULATION_OF_FIBRINOLYSIS	0.036855	0.229895	0.106711	0.706588	1.52851	9
GOBP_REGULATION_OF_DELAYED_RECTIFIER_POTASSIUM_CHANNEL_ACTIVITY	0.0369062	0.230061	0.104367	-0.819972	-1.50004	5
GOBP_GLYCEROPHOSPHOLIPID_BIOSYNTHETIC_PROCESS	0.036957	0.230098	0.115548	0.327449	1.28402	169
REACTOME_IRE1ALPHA_ACTIVATES_CHAPERONES	0.0369485	0.230098	0.109869	0.442169	1.42819	49
GOBP_EMBRYONIC_HEMOPOIESIS	0.0370758	0.2305	0.10763	0.590955	1.52938	18
GOBP_REGULATION_OF_KILLING_OF_CELLS_OF_ANOTHER_ORGANISM	0.0370893	0.2305	0.10552	0.892334	1.43977	3
REACTOME_CARNITINE_SHUTTLE	0.0370656	0.2305	0.10325	-0.635585	-1.5323	14
REACTOME_SMAC_XIAP_REGULATED_APOPTOTIC_RESPONSE	0.0371468	0.230717	0.104367	-0.740316	-1.53459	8
GOBP_PEPTIDYL_THREONINE_MODIFICATION	0.0371972	0.23089	0.109216	0.460745	1.43956	41
GOBP_ISOCITRATE_METABOLIC_PROCESS	0.0372988	0.231099	0.103804	-0.818852	-1.49799	5
GOBP_REGULATION_OF_CHOLESTEROL_STORAGE	0.0372587	0.231099	0.102976	-0.635228	-1.53144	14
REACTOME_SIGNALING_BY_VEGF	0.0372782	0.231099	0.111212	0.371078	1.33903	92
GOBP_ADHERENS_JUNCTION_ORGANIZATION	0.0374135	0.231669	0.108893	0.460545	1.43894	41
GOBP_REGULATION_OF_PRO_B_CELL_DIFFERENTIATION	0.0374646	0.231845	0.105228	0.751526	1.52641	7
GOBP_RESPONSE_TO_ISCHEMIA	0.0377498	0.233304	0.100099	-0.459522	-1.44289	47
GOBP_SULFUR_COMPOUND_BIOSYNTHETIC_PROCESS	0.0377688	0.233304	0.097212	-0.359439	-1.3162	130
REACTOME_TRANSCRIPTIONAL_REGULATION_OF_WHITE_ADIPOCYTE_DIFFERENTIATION	0.0377668	0.233304	0.0993535	-0.399741	-1.36585	80
GOBP_AUTOPHAGY_OF_MITOCHONDRION	0.0378263	0.233518	0.0979108	-0.373801	-1.33675	109
GOBP_PHOSPHATIDYLINOSITOL_ACYL_CHAIN_REMODELING	0.0379262	0.233851	0.104367	0.849707	1.47507	4
GOBP_RESPONSE_TO_HEPATOCYTE_GROWTH_FACTOR	0.0379039	0.233851	0.105814	0.636691	1.52176	13
REACTOME_OTHER_SEMAPHORIN_INTERACTIONS	0.0379851	0.234074	0.10552	0.614061	1.5249	15
REACTOME_ABACAVIR_ADME	0.0380499	0.234191	0.10325	-0.851936	-1.46417	4
REACTOME_DEVELOPMENTAL_CELL_LINEAGES_OF_THE_EXOCRINE_PANCREAS	0.0380482	0.234191	0.10763	0.474937	1.45467	37
GOBP_NEURON_CELLULAR_HOMEOSTASIS	0.0381481	0.234231	0.0996	-0.464348	-1.44541	45
GOBP_PRIMARY_ALCOHOL_CATABOLIC_PROCESS	0.0381008	0.234231	0.102435	-0.715712	-1.53135	9
GOBP_SENSORY_PERCEPTION_OF_SWEET_TASTE	0.038122	0.234231	0.103804	0.940543	1.3791	2
KEGG_MEDICUS_VARIANT_TMPRSS2_ERG_FUSION_TO_TRANSCRIPTIONAL_ACTIVATION	0.0381279	0.234231	0.104085	0.849231	1.47424	4
GOBP_GLYCOLIPID_BIOSYNTHETIC_PROCESS	0.0381998	0.234407	0.108573	0.412059	1.39233	62
GOBP_SRP_DEPENDENT_COTRANSLATIONAL_PROTEIN_TARGETING_TO_MEMBRANE_TRANSLOCATION	0.0382514	0.234582	0.104085	0.727085	1.5307	8
GOBP_TYPE_2_MITOPHAGY	0.0382766	0.234596	0.101377	-0.611374	-1.52362	16
GOBP_POSITIVE_REGULATION_OF_SYNAPTIC_TRANSMISSION_GLUTAMATERGIC	0.038398	0.235058	0.104939	0.613371	1.52318	15
GOBP_STORE_OPERATED_CALCIUM_ENTRY	0.038398	0.235058	0.104939	0.613572	1.52368	15
KEGG_MELANOMA	0.0384699	0.235357	0.10763	0.439943	1.421	49
GOBP_URATE_TRANSPORT	0.0386223	0.236149	0.102705	0.981205	1.31243	1
KEGG_MEDICUS_REFERENCE_PDL_PD1_SHP_PI3K_SIGNALING_PATHWAY	0.0386796	0.236358	0.103526	0.749496	1.52229	7
GOBP_ANTEROGRADE_NEURONAL_DENSE_CORE_VESICLE_TRANSPORT	0.0387123	0.236416	0.103804	0.809323	1.49317	5
GOBP_COCHLEA_MORPHOGENESIS	0.038961	0.236818	0.104939	0.587807	1.52123	18
GOBP_G_PROTEIN_COUPLED_OPIOID_RECEPTOR_SIGNALING_PATHWAY	0.0388821	0.236818	0.10325	0.749132	1.52155	7
GOBP_MINERALOCORTICOID_METABOLIC_PROCESS	0.0388821	0.236818	0.10325	0.748778	1.52083	7
GOBP_NEGATIVE_REGULATION_OF_BIOMINERAL_TISSUE_DEVELOPMENT	0.038961	0.236818	0.104939	0.586316	1.51737	18
GOBP_RIBONUCLEOSIDE_DIPHOSPHATE_BIOSYNTHETIC_PROCESS	0.0389636	0.236818	0.101118	-0.69174	-1.52376	10
GOBP_TOOTH_MINERALIZATION	0.038961	0.236818	0.104939	0.587207	1.51968	18
REACTOME_DEVELOPMENTAL_LINEAGE_OF_PANCREATIC_DUCTAL_CELLS	0.0388948	0.236818	0.105814	0.497112	1.46974	31
REACTOME_GLI_PROTEINS_BIND_PROMOTERS_OF_HH_RESPONSIVE_GENES_TO_PROMOTE_TRANSCRIPTION	0.0388743	0.236818	0.10325	0.774926	1.50663	6
GOBP_REGULATION_OF_MITOCHONDRIAL_DEPOLARIZATION	0.0390207	0.237024	0.100099	-0.595762	-1.52374	18
GOBP_BONE_MINERALIZATION	0.0391187	0.237478	0.108573	0.367438	1.32863	93
GOBP_MYELIN_MAINTENANCE	0.0391892	0.237765	0.10035	-0.633027	-1.52613	14
GOBP_POSITIVE_REGULATION_OF_MITOTIC_CELL_CYCLE	0.0392515	0.238001	0.109216	0.35962	1.32556	105
GOBP_POSITIVE_REGULATION_OF_PROTEIN_LOCALIZATION_TO_CENTROSOME	0.0392792	0.238028	0.102705	0.773905	1.50464	6
KEGG_MEDICUS_REFERENCE_TGFA_EGFR_PLCG_PKC_SIGNALING_PATHWAY	0.0393236	0.238156	0.102976	0.808436	1.49154	5
GOBP_POSITIVE_REGULATION_OF_VASCULOGENESIS	0.0393532	0.238194	0.100604	-0.691284	-1.52275	10
GOBP_AMIDE_CATABOLIC_PROCESS	0.0394685	0.238751	0.100604	-0.711783	-1.52295	9
GOBP_GLYCEROL_ETHER_METABOLIC_PROCESS	0.0395945	0.239371	0.0993535	-0.594705	-1.52103	18
GOBP_NEGATIVE_REGULATION_OF_DEVELOPMENTAL_PROCESS	0.0396666	0.239382	0.122184	0.259529	1.15383	652
GOBP_TETRAPYRROLE_METABOLIC_PROCESS	0.039637	0.239382	0.0976763	-0.44743	-1.42306	51
REACTOME_SIGNALING_BY_NOTCH1_PEST_DOMAIN_MUTANTS_IN_CANCER	0.0396601	0.239382	0.106111	0.428533	1.40875	54
GOBP_NEGATIVE_REGULATION_OF_GTPASE_ACTIVITY	0.0398175	0.240151	0.10325	0.624588	1.52372	14
GOBP_PLASMA_MEMBRANE_RAFT_ASSEMBLY	0.0399131	0.24016	0.100604	-0.732391	-1.51816	8
GOBP_REGULATION_OF_MUSCLE_CONTRACTION	0.0399008	0.24016	0.10763	0.36296	1.32671	99
HALLMARK_REACTIVE_OXYGEN_SPECIES_PATHWAY	0.0399109	0.24016	0.0974434	-0.458892	-1.43309	46
REACTOME_BIOSYNTHESIS_OF_SPECIALIZED_PRORESOLVING_MEDIATORS_SPMS	0.0399131	0.24016	0.100604	-0.732612	-1.51862	8
GOBP_ASPARTATE_FAMILY_AMINO_ACID_BIOSYNTHETIC_PROCESS	0.0400077	0.240317	0.0993535	-0.645608	-1.53013	13
GOBP_EPITHELIAL_CELL_MATURATION	0.039975	0.240317	0.10325	0.600138	1.511	16
GOBP_REGULATION_OF_CELL_JUNCTION_ASSEMBLY	0.0400098	0.240317	0.111901	0.314446	1.25692	199
GOBP_ENDOCARDIAL_CUSHION_FUSION	0.0401452	0.240424	0.101377	0.846522	1.46954	4
GOBP_NEGATIVE_REGULATION_OF_CELLULAR_RESPONSE_TO_VASCULAR_ENDOTHELIAL_GROWTH_FACTOR_STIMULUS	0.0401235	0.240424	0.102435	0.65045	1.52226	12
GOBP_PLASMA_MEMBRANE_RAFT_ORGANIZATION	0.0401017	0.240424	0.0998484	-0.671958	-1.51401	11
GOBP_PYRIMIDINE_CONTAINING_COMPOUND_METABOLIC_PROCESS	0.0400883	0.240424	0.0967542	-0.415758	-1.38307	67
REACTOME_INSULIN_RECEPTOR_RECYCLING	0.0400912	0.240424	0.0983849	-0.539859	-1.48951	25
GOBP_DEVELOPMENTAL_PIGMENTATION	0.0405657	0.242091	0.0967542	-0.48718	-1.45429	36
GOBP_GONADOTROPHIN_RELEASING_HORMONE_NEURONAL_MIGRATION_TO_THE_HYPOTHALAMUS	0.040546	0.242091	0.101377	0.806741	1.48841	5
GOBP_HYPOTHALAMUS_CELL_MIGRATION	0.040546	0.242091	0.101377	0.806741	1.48841	5
GOBP_REGULATION_OF_CELL_KILLING	0.0405317	0.242091	0.104939	0.437468	1.40608	48
GOBP_REGULATION_OF_MORPHOGENESIS_OF_A_BRANCHING_STRUCTURE	0.0404736	0.242091	0.104367	0.454377	1.42633	42
REACTOME_MATURATION_OF_SARS_COV_2_SPIKE_PROTEIN	0.0405232	0.242091	0.104085	0.464923	1.43889	39
GOBP_REGULATION_OF_AXON_EXTENSION_INVOLVED_IN_AXON_GUIDANCE	0.0405965	0.242133	0.102168	0.632117	1.51083	13
REACTOME_TERMINATION_OF_TRANSLESION_DNA_SYNTHESIS	0.0406321	0.242204	0.097212	-0.511564	-1.47058	30
GOBP_DERMATAN_SULFATE_PROTEOGLYCAN_BIOSYNTHETIC_PROCESS	0.04068	0.242349	0.10086	0.725062	1.52644	8
HALLMARK_ESTROGEN_RESPONSE_EARLY	0.0407286	0.242497	0.0926961	-0.342086	-1.28544	159
GOBP_POSITIVE_REGULATION_OF_NEUROTRANSMITTER_TRANSPORT	0.0408753	0.243228	0.101639	0.609332	1.51315	15
GOBP_TRANS_SYNAPTIC_SIGNALING_BY_BDNF	0.040931	0.243418	0.100099	0.93776	1.37502	2
GOBP_PROTEIN_LOCALIZATION_TO_SYNAPSE	0.0409782	0.243557	0.104939	0.410961	1.3826	61
GOBP_REGULATION_OF_AXONOGENESIS	0.0410456	0.243816	0.107015	0.353039	1.31159	111
REACTOME_RUNX2_REGULATES_OSTEOBLAST_DIFFERENTIATION	0.0411678	0.2444	0.102168	0.566307	1.50254	20
REACTOME_TRANSLESION_SYNTHESIS_BY_POLK	0.0413541	0.245363	0.0974434	-0.603055	-1.51954	17
GOBP_RESPONSE_TO_VITAMIN_D	0.041443	0.245748	0.102976	0.505584	1.46626	29
GOBP_ACTIN_FILAMENT_BUNDLE_ORGANIZATION	0.0415677	0.246344	0.108256	0.337373	1.29057	138
GOBP_POSITIVE_REGULATION_OF_STEM_CELL_PROLIFERATION	0.04164	0.246629	0.102435	0.483168	1.44824	33
GOBP_REGULATION_OF_GLYCOLYTIC_PROCESS	0.0416667	0.246644	0.0951997	-0.459327	-1.42978	45
REACTOME_LGI_ADAM_INTERACTIONS	0.0417173	0.246658	0.0996	0.745533	1.51424	7
REACTOME_RESPONSE_TO_ELEVATED_PLATELET_CYTOSOLIC_CA2	0.0417042	0.246658	0.105228	0.361668	1.32199	99
GOBP_NEGATIVE_REGULATION_OF_GRANULOCYTE_CHEMOTAXIS	0.041927	0.247469	0.0991088	0.886378	1.43016	3
GOBP_NEGATIVE_REGULATION_OF_MONONUCLEAR_CELL_MIGRATION	0.0419099	0.247469	0.10086	0.540316	1.49458	23
GOBP_NEGATIVE_REGULATION_OF_NEUTROPHIL_MIGRATION	0.041927	0.247469	0.0991088	0.886378	1.43016	3
GOBP_NEGATIVE_REGULATION_OF_CHEMOTAXIS	0.0420401	0.247993	0.101902	0.49876	1.46328	30
GOBP_G1_TO_G0_TRANSITION	0.0422653	0.248332	0.10035	0.585967	1.49924	17
GOBP_HYDROGEN_PEROXIDE_BIOSYNTHETIC_PROCESS	0.042204	0.248332	0.097212	-0.707813	-1.51445	9
GOBP_MINERALOCORTICOID_BIOSYNTHETIC_PROCESS	0.0423163	0.248332	0.0988658	0.770856	1.49872	6
GOBP_REGULATION_OF_ALDOSTERONE_METABOLIC_PROCESS	0.0423163	0.248332	0.0988658	0.770856	1.49872	6
GOBP_REGULATION_OF_GASTRIC_ACID_SECRETION	0.0421286	0.248332	0.0988658	0.886321	1.43007	3
GOBP_REGULATION_OF_LEUKOCYTE_PROLIFERATION	0.0421931	0.248332	0.10763	0.329752	1.27752	151
GOBP_REGULATION_OF_MITOCHONDRIAL_FISSION	0.0422825	0.248332	0.0949836	-0.516743	-1.47688	29
GOBP_RESPONSE_TO_PROSTAGLANDIN_D	0.0423163	0.248332	0.0988658	0.771093	1.49918	6
REACTOME_SPHINGOLIPID_DE_NOVO_BIOSYNTHESIS	0.0422954	0.248332	0.101377	0.49172	1.4538	31
GOBP_POSITIVE_REGULATION_OF_PROTEIN_AUTOPHOSPHORYLATION	0.0423798	0.248514	0.0991088	0.803643	1.48269	5
REACTOME_INTERLEUKIN_15_SIGNALING	0.042396	0.248514	0.0967542	-0.654996	-1.51637	12
GOBP_NEGATIVE_REGULATION_OF_CELL_GROWTH	0.0424729	0.248822	0.106711	0.338189	1.29099	136
GOBP_REGULATION_OF_CILIUM_ASSEMBLY	0.0425959	0.2494	0.103526	0.372263	1.32999	86
KEGG_MEDICUS_REFERENCE_CARDIAC_TYPE_VGCC_RYR_SIGNALING	0.0427192	0.249979	0.0991088	0.677891	1.50906	10
GOBP_NEGATIVE_REGULATION_OF_INTERFERON_ALPHA_PRODUCTION	0.0428062	0.250121	0.097212	-0.8452	-1.45259	4
GOBP_NEGATIVE_REGULATION_OF_SMALL_MOLECULE_METABOLIC_PROCESS	0.0428415	0.250121	0.093304	-0.394145	-1.34963	82
GOBP_NUCLEOBASE_METABOLIC_PROCESS	0.0428221	0.250121	0.0947688	-0.497309	-1.44882	32
GOBP_TRNA_METABOLIC_PROCESS	0.0427699	0.250121	0.0898203	-0.328827	-1.26842	198
REACTOME_CALNEXIN_CALRETICULIN_CYCLE	0.0429148	0.250406	0.100604	0.519034	1.47254	26
GOBP_REGULATION_OF_MONOCYTE_CHEMOTAXIS	0.0429409	0.250415	0.0998484	0.580209	1.50157	18
GOBP_NEGATIVE_REGULATION_OF_PANCREATIC_JUICE_SECRETION	0.0429918	0.250569	0.0965276	-0.809901	-1.48162	5
GOBP_REGULATION_OF_INTEGRIN_MEDIATED_SIGNALING_PATHWAY	0.0430401	0.250707	0.0998484	0.557735	1.50422	21
GOBP_CELL_ADHESION_INVOLVED_IN_HEART_MORPHOGENESIS	0.0431087	0.250964	0.0979108	0.721225	1.51836	8
REACTOME_REVERSIBLE_HYDRATION_OF_CARBON_DIOXIDE	0.0431881	0.251283	0.0963025	-0.809676	-1.4812	5
GOBP_VITAMIN_K_CATABOLIC_PROCESS	0.0432443	0.251467	0.0969823	-0.938128	-1.38132	2
GOBP_LEUKOCYTE_PROLIFERATION	0.0433293	0.251817	0.10763	0.311932	1.24706	200
GOBP_ORGANIC_ANION_TRANSPORT	0.0434057	0.251975	0.0883886	-0.308579	-1.23088	275
GOBP_RESPONSE_TO_NITROGEN_COMPOUND	0.0433866	0.251975	0.0838535	-0.267716	-1.16023	788
GOBP_METANEPHRIC_PART_OF_URETERIC_BUD_DEVELOPMENT	0.0435396	0.252472	0.097212	0.885314	1.42845	3
GOBP_SYNAPTIC_VESICLE_DOCKING	0.0435408	0.252472	0.098147	0.677123	1.50735	10
GOBP_LIPID_DROPLET_FUSION	0.0435807	0.25256	0.095857	-0.809286	-1.48049	5
GOBP_POSITIVE_REGULATION_OF_AMIDE_METABOLIC_PROCESS	0.0436773	0.252977	0.0943435	-0.537428	-1.46911	24
GOBP_ENDOCARDIUM_DEVELOPMENT	0.0438165	0.253066	0.0976763	0.697556	1.50897	9
GOBP_PLATELET_AGGREGATION	0.0437637	0.253066	0.101118	0.422041	1.39096	55
GOBP_RESPONSE_TO_ZINC_ION	0.0438052	0.253066	0.0935093	-0.493885	-1.44919	33
KEGG_MEDICUS_REFERENCE_NOTCH_SIGNALING_PATHWAY	0.0437461	0.253066	0.0979108	0.677052	1.50719	10
REACTOME_SYNTHESIS_OF_BILE_ACIDS_AND_BILE_SALTS_VIA_27_HYDROXYCHOLESTEROL	0.0437671	0.253066	0.0954174	-0.705988	-1.51055	9
GOBP_CELL_FATE_COMMITMENT	0.0441777	0.254159	0.10552	0.32473	1.26949	164
GOBP_CERAMIDE_BIOSYNTHETIC_PROCESS	0.0440634	0.254159	0.10035	0.426857	1.39936	53
GOBP_DOUBLE_STRAND_BREAK_REPAIR_INVOLVED_IN_MEIOTIC_RECOMBINATION	0.0441696	0.254159	0.0951997	-0.807605	-1.47741	5
GOBP_LOW_DENSITY_LIPOPROTEIN_PARTICLE_REMODELING	0.0441696	0.254159	0.0951997	-0.80695	-1.47622	5
GOBP_LOW_DENSITY_LIPOPROTEIN_RECEPTOR_PARTICLE_METABOLIC_PROCESS	0.044045	0.254159	0.0956364	-0.779025	-1.49494	6
GOBP_METANEPHRIC_S_SHAPED_BODY_MORPHOGENESIS	0.0441799	0.254159	0.0965276	0.842261	1.46214	4
GOBP_PYRUVATE_TRANSPORT	0.0441696	0.254159	0.0951997	-0.807178	-1.47663	5
GOBP_REGULATION_OF_TUMOR_NECROSIS_FACTOR_MEDIATED_SIGNALING_PATHWAY	0.0442788	0.254585	0.100604	0.417123	1.38011	56
GOBP_GLYCOSIDE_TRANSPORT	0.0443459	0.254827	0.0963025	0.883708	1.42586	3
GOBP_REGULATION_OF_LONG_CHAIN_FATTY_ACID_IMPORT_INTO_CELL	0.0444576	0.254963	0.0951997	-0.726245	-1.50542	8
GOBP_RESPONSE_TO_INTERFERON_BETA	0.0444694	0.254963	0.0924961	-0.51731	-1.46908	28
GOBP_VITAMIN_E_METABOLIC_PROCESS	0.0444356	0.254963	0.0954174	-0.890745	-1.4249	3
REACTOME_AMPK_INHIBITS_CHREBP_TRANSCRIPTIONAL_ACTIVATION_ACTIVITY	0.0444576	0.254963	0.0951997	-0.726471	-1.50589	8
REACTOME_NFE2L2_REGULATING_MDR_ASSOCIATED_ENZYMES	0.0445525	0.255296	0.0963025	0.741561	1.50617	7
GOBP_VOLUNTARY_SKELETAL_MUSCLE_CONTRACTION	0.0445873	0.255352	0.095857	-0.97507	-1.2988	1
GOBP_NEGATIVE_REGULATION_OF_PROGRAMMED_CELL_DEATH	0.0446895	0.255794	0.115548	0.256639	1.14487	680
GOBP_POSITIVE_REGULATION_OF_MHC_CLASS_II_BIOSYNTHETIC_PROCESS	0.0447761	0.256146	0.0965276	0.661205	1.51084	11
GOBP_REGULATION_OF_DEVELOPMENTAL_GROWTH	0.0448464	0.256405	0.106409	0.304214	1.23498	226
GOBP_ADIPOSE_TISSUE_DEVELOPMENT	0.0448919	0.256522	0.0915141	-0.436493	-1.40226	54
GOBP_CANONICAL_NF_KAPPAB_SIGNAL_TRANSDUCTION	0.044955	0.256577	0.106711	0.295373	1.21978	269
GOBP_GLUTATHIONE_METABOLIC_PROCESS	0.0449981	0.256577	0.091708	-0.466878	-1.42869	41
KEGG_MEDICUS_VARIANT_MUTATION_ACTIVATED_SMO_TO_HEDGEHOG_SIGNALING_PATHWAY	0.0450021	0.256577	0.0969823	0.616857	1.50486	14
KEGG_MEDICUS_VARIANT_MUTATION_INACTIVATED_PTCH1_TO_HEDGEHOG_SIGNALING_PATHWAY	0.0450021	0.256577	0.0969823	0.616857	1.50486	14
GOBP_POSITIVE_REGULATION_OF_PYROPTOTIC_INFLAMMATORY_RESPONSE	0.0450326	0.256608	0.0945555	-0.776907	-1.49088	6
GOBP_NEGATIVE_CHEMOTAXIS	0.0450644	0.256646	0.0986245	0.473306	1.43407	35
GOBP_D_GLUCOSE_IMPORT	0.0452133	0.257001	0.0907499	-0.423665	-1.38491	60
GOBP_POSITIVE_REGULATION_OF_GLIAL_CELL_PROLIFERATION	0.0451801	0.257001	0.0969823	0.583236	1.49225	17
GOBP_POSITIVE_REGULATION_OF_SUPRAMOLECULAR_FIBER_ORGANIZATION	0.0452273	0.257001	0.103804	0.330604	1.27702	147
REACTOME_SCAVENGING_BY_CLASS_B_RECEPTORS	0.0451843	0.257001	0.0945555	-0.841731	-1.44663	4
GOBP_NEUROBLAST_PROLIFERATION	0.0452675	0.257086	0.0988658	0.426513	1.39269	52
GOBP_POLYAMINE_METABOLIC_PROCESS	0.045417	0.257792	0.0963025	0.604928	1.50222	15
REACTOME_SIGNALING_BY_TGF_BETA_RECEPTOR_COMPLEX_IN_CANCER	0.0455373	0.258331	0.0951997	0.717587	1.5107	8
GOBP_PYRIMIDINE_NUCLEOSIDE_BIOSYNTHETIC_PROCESS	0.0457788	0.259413	0.0939237	-0.840381	-1.44431	4
GOBP_THIAMINE_TRANSPORT	0.0457788	0.259413	0.0939237	-0.840447	-1.44442	4
GOBP_ANTERIOR_COMMISSURE_MORPHOGENESIS	0.0459364	0.26005	0.093304	-0.804625	-1.47196	5
GOBP_NEGATIVE_REGULATION_OF_VASCULAR_ENDOTHELIAL_GROWTH_FACTOR_RECEPTOR_SIGNALING_PATHWAY	0.0459421	0.26005	0.0947688	0.716782	1.50901	8
KEGG_MEDICUS_REFERENCE_HIF_1_SIGNALING_PATHWAY	0.04597	0.260064	0.0947688	0.740271	1.50355	7
GOBP_EXTRINSIC_APOPTOTIC_SIGNALING_PATHWAY_VIA_DEATH_DOMAIN_RECEPTORS	0.0460224	0.260212	0.0986245	0.388137	1.35214	73
GOBP_POSITIVE_REGULATION_OF_EXCITATORY_POSTSYNAPTIC_POTENTIAL	0.0460471	0.260212	0.0965276	0.564786	1.47982	19
GOBP_UNSATURATED_FATTY_ACID_BIOSYNTHETIC_PROCESS	0.0461111	0.260348	0.0903747	-0.453079	-1.41033	45
REACTOME_NEUTROPHIL_DEGRANULATION	0.0461221	0.260348	0.107015	0.282983	1.19713	344
REACTOME_NR1H3_NR1H2_REGULATE_GENE_EXPRESSION_LINKED_TO_CHOLESTEROL_TRANSPORT_AND_EFFLUX	0.0462177	0.260743	0.0911297	-0.494491	-1.44061	32
GOBP_EMBRYONIC_AXIS_SPECIFICATION	0.0462701	0.260751	0.0911297	-0.528868	-1.47365	26
KEGG_MEDICUS_REFERENCE_IL6_FAMILY_TO_JAK_STAT_SIGNALING_PATHWAY	0.0462574	0.260751	0.0963025	0.56448	1.47902	19
GOBP_ESTABLISHMENT_OR_MAINTENANCE_OF_BIPOLAR_CELL_POLARITY	0.0465016	0.261911	0.097212	0.447895	1.40599	42
GOBP_INTEGRATED_STRESS_RESPONSE_SIGNALING	0.0465937	0.262141	0.090004	-0.451856	-1.41111	46
HALLMARK_MYOGENESIS	0.0465919	0.262141	0.0866888	-0.347612	-1.28968	143
GOBP_GANGLIOSIDE_METABOLIC_PROCESS	0.0467056	0.262337	0.0954174	0.535042	1.47999	23
GOBP_REGULATION_OF_OSTEOBLAST_PROLIFERATION	0.0467056	0.262337	0.0954174	0.53503	1.47995	23
KEGG_MEDICUS_REFERENCE_TBK1_MEDIATED_AUTOPHAGOSOME_FORMATION	0.0466979	0.262337	0.0922972	-0.702809	-1.50375	9
GOBP_REGULATION_OF_CHOLESTEROL_METABOLIC_PROCESS	0.0467552	0.262471	0.0901888	-0.473042	-1.42547	38
GOBP_POSITIVE_REGULATION_OF_INTERLEUKIN_5_PRODUCTION	0.0468878	0.263071	0.0943435	0.694196	1.50171	9
GOBP_REGULATION_OF_HORMONE_LEVELS	0.0470029	0.263284	0.084004	-0.297128	-1.20838	336
GOBP_RETINAL_PIGMENT_EPITHELIUM_DEVELOPMENT	0.0469679	0.263284	0.0926961	-0.839415	-1.44265	4
REACTOME_TRANSCRIPTIONAL_ACTIVITY_OF_SMAD2_SMAD3_SMAD4_HETEROTRIMER	0.0469828	0.263284	0.0967542	0.428128	1.38981	50
GOBP_REGULATION_OF_CELL_DEVELOPMENT	0.0470423	0.263359	0.110872	0.262374	1.15466	567
GOBP_CARDIAC_SEPTUM_CELL_DIFFERENTIATION	0.0471661	0.263908	0.0924961	-0.839264	-1.44239	4
GOBP_SPHINGOLIPID_METABOLIC_PROCESS	0.0473004	0.264515	0.0998484	0.341536	1.28837	125
GOBP_OSMOSENSORY_SIGNALING_PATHWAY	0.0473876	0.264713	0.093304	0.738726	1.50042	7
GOBP_PROTEIN_O_LINKED_GLYCOSYLATION_VIA_THREONINE	0.0473876	0.264713	0.093304	0.738706	1.50037	7
GOBP_CELLULAR_RESPONSE_TO_NITROGEN_COMPOUND	0.0474389	0.264854	0.0819647	-0.281836	-1.18222	482
GOBP_REGULATION_OF_JUN_KINASE_ACTIVITY	0.0475189	0.265011	0.0949836	0.562384	1.47353	19
REACTOME_METABOLISM_OF_COFACTORS	0.0475014	0.265011	0.0901888	-0.531315	-1.46593	25
GOBP_MEDIUM_CHAIN_FATTY_ACID_CATABOLIC_PROCESS	0.0476096	0.265372	0.0920996	-0.888236	-1.42089	3
GOBP_SERINE_FAMILY_AMINO_ACID_METABOLIC_PROCESS	0.0476914	0.265683	0.090004	-0.531205	-1.46563	25
GOBP_RESPONSE_TO_INTERLEUKIN_2	0.0477883	0.266078	0.091708	-0.747736	-1.49349	7
GOBP_DNA_SYNTHESIS_INVOLVED_IN_DNA_REPAIR	0.0478229	0.266125	0.0889177	-0.481067	-1.43604	36
GOBP_CARDIOCYTE_DIFFERENTIATION	0.0478932	0.266371	0.0991088	0.343934	1.29269	122
GOBP_MAMMARY_GLAND_EPITHELIUM_DEVELOPMENT	0.0479407	0.266491	0.0963025	0.42255	1.38909	54
GOBP_NEGATIVE_REGULATION_OF_COAGULATION	0.0480154	0.26665	0.0951997	0.492008	1.44347	30
GOBP_NEGATIVE_REGULATION_OF_LIPID_TRANSPORT	0.0480215	0.26665	0.0901888	-0.541381	-1.46346	23
GOBP_CELLULAR_RESPONSE_TO_INTERFERON_BETA	0.0480824	0.266655	0.0898203	-0.568395	-1.49235	20
GOBP_EPINEPHRINE_TRANSPORT	0.0480848	0.266655	0.0928975	0.796867	1.47019	5
GOBP_PROTEIN_LIPID_COMPLEX_ASSEMBLY	0.0481008	0.266655	0.0898203	-0.555913	-1.47402	21
GOBP_RESPONSE_TO_VITAMIN	0.0481611	0.266845	0.0963025	0.398611	1.35877	65
GOBP_REGULATION_OF_SUBSTRATE_ADHESION_DEPENDENT_CELL_SPREADING	0.0482759	0.267336	0.0954174	0.426531	1.38463	50
GOBP_POSITIVE_REGULATION_OF_GLIAL_CELL_DIFFERENTIATION	0.0484667	0.268243	0.0949836	0.509029	1.45217	27
GOBP_REGULATION_OF_CHAPERONE_MEDIATED_AUTOPHAGY	0.0484923	0.268243	0.0924961	0.796173	1.46891	5
KEGG_MEDICUS_REFERENCE_GNRH_GNRHR_PLCB_PKC_SIGNALING_PATHWAY	0.0485597	0.268471	0.0928975	0.640169	1.4982	12
REACTOME_ADHERENS_JUNCTIONS_INTERACTIONS	0.0488172	0.269618	0.0947688	0.450841	1.4033	40
REACTOME_INTERACTION_WITH_CUMULUS_CELLS_AND_THE_ZONA_PELLUCIDA	0.0488199	0.269618	0.091708	0.838015	1.45477	4
KEGG_MEDICUS_REFERENCE_CXCR4_GNAQ_PLCB_G_CALCINEURIN_SIGNALING_PATHWAY	0.0489278	0.270067	0.0931001	0.578803	1.48091	17
GOBP_POSITIVE_REGULATION_OF_CELL_MATURATION	0.0489828	0.270186	0.0905618	-0.77228	-1.482	6
REACTOME_DNA_DAMAGE_REVERSAL	0.0490022	0.270186	0.0905618	-0.721727	-1.49605	8
GOBP_INTESTINAL_STEM_CELL_HOMEOSTASIS	0.0492737	0.271098	0.090004	-0.800181	-1.46383	5
GOBP_POSITIVE_REGULATION_OF_CHOLESTEROL_STORAGE	0.0492737	0.271098	0.090004	-0.800566	-1.46454	5
GOBP_REGULATION_OF_ENDOPLASMIC_RETICULUM_TUBULAR_NETWORK_ORGANIZATION	0.0492737	0.271098	0.090004	-0.800404	-1.46424	5
GOBP_REGULATION_OF_TRIGLYCERIDE_CATABOLIC_PROCESS	0.0492737	0.271098	0.090004	-0.800647	-1.46468	5
GOBP_DNA_REPLICATION_SYNTHESIS_OF_PRIMER	0.0493778	0.27137	0.0901888	-0.771204	-1.47994	6
GOBP_LATE_ENDOSOME_TO_GOLGI_TRANSPORT	0.0494027	0.27137	0.0913213	0.763739	1.48488	6
GOBP_MITOCHONDRIAL_PROTON_TRANSPORTING_ATP_SYNTHASE_COMPLEX_ASSEMBLY	0.0493974	0.27137	0.0901888	-0.720411	-1.49332	8
GOBP_NEGATIVE_REGULATION_OF_MEMBRANE_PERMEABILITY	0.0494369	0.271412	0.088564	-0.554948	-1.47146	21
GOBP_POSITIVE_REGULATION_OF_CELL_CELL_ADHESION	0.049476	0.27148	0.10035	0.306748	1.23027	204
GOBP_POSITIVE_REGULATION_OF_ORGAN_GROWTH	0.0495639	0.271671	0.0935093	0.481833	1.43498	32
GOBP_REGULATION_OF_SMOOTH_MUSCLE_CONTRACTION	0.0495639	0.271671	0.0935093	0.482176	1.436	32
GOBP_MEMBRANE_ORGANIZATION	0.0496724	0.271768	0.0786527	-0.2697	-1.16003	687
GOBP_POSITIVE_REGULATION_OF_ACTIN_FILAMENT_DEPOLYMERIZATION	0.0496831	0.271768	0.0915141	0.654893	1.49642	11
GOBP_POSITIVE_REGULATION_OF_SYNAPSE_ASSEMBLY	0.0496241	0.271768	0.0939237	0.458171	1.41097	38
GOBP_REGULATION_OF_JNK_CASCADE	0.049688	0.271768	0.0974434	0.345152	1.28702	115
REACTOME_MUCOPOLYSACCHARIDOSES	0.050092	0.273831	0.0911297	0.653458	1.49314	11
KEGG_ADHERENS_JUNCTION	0.0501313	0.273899	0.0943435	0.400127	1.35966	64
GOBP_POSITIVE_REGULATION_OF_HEMOGLOBIN_BIOSYNTHETIC_PROCESS	0.0502126	0.274086	0.0905618	0.762986	1.48341	6
REACTOME_CHYLOMICRON_REMODELING	0.0502192	0.274086	0.0898203	-0.931732	-1.37191	2
GOBP_REGULATION_OF_ANIMAL_ORGAN_MORPHOGENESIS	0.0503378	0.274587	0.0939237	0.418923	1.37716	54
REACTOME_NICOTINAMIDE_SALVAGE	0.0503861	0.274704	0.0882143	-0.618285	-1.49059	14
GOBP_REGULATION_OF_PHENOTYPIC_SWITCHING	0.0505674	0.275399	0.0894561	0.97507	1.30422	1
GOBP_REGULATION_OF_PROTEIN_METABOLIC_PROCESS	0.0505676	0.275399	0.118318	0.239631	1.10761	1247
GOBP_ENDOPLASMIC_RETICULUM_MEMBRANE_ORGANIZATION	0.0506378	0.275635	0.088041	-0.629064	-1.49092	13
GOBP_BLOOD_COAGULATION_FIBRIN_CLOT_FORMATION	0.05082	0.2762	0.090004	0.76257	1.48261	6
GOBP_CATECHOL_CONTAINING_COMPOUND_METABOLIC_PROCESS	0.0509915	0.2762	0.0866888	-0.52221	-1.45509	26
GOBP_FACE_MORPHOGENESIS	0.0507754	0.2762	0.0922972	0.509996	1.4469	26
GOBP_NEGATIVE_REGULATION_OF_CALCIUM_ION_TRANSMEMBRANE_TRANSPORT_VIA_HIGH_VOLTAGE_GATED_CALCIUM_CHANNEL	0.0509819	0.2762	0.0889177	-0.884838	-1.41545	3
GOBP_NEGATIVE_REGULATION_OF_IMMATURE_T_CELL_PROLIFERATION	0.0510389	0.2762	0.0896376	0.833823	1.44749	4
GOBP_OVARIAN_FOLLICLE_DEVELOPMENT	0.0510226	0.2762	0.0926961	0.443974	1.39368	42
GOBP_REGULATION_OF_NEUROTRANSMITTER_TRANSPORT	0.050933	0.2762	0.0937158	0.402462	1.3599	62
GOBP_REGULATION_OF_PROTEIN_POLYUBIQUITINATION	0.0509028	0.2762	0.0875268	-0.539023	-1.45708	23
GOBP_RESPONSE_TO_HISTAMINE	0.0508372	0.2762	0.0898203	0.834677	1.44898	4
KEGG_MEDICUS_ENV_FACTOR_METALS_TO_NFKB_SIGNALING_PATHWAY	0.0509909	0.2762	0.0907499	0.598592	1.48648	15
KEGG_MEDICUS_REFERENCE_P16_CELL_CYCLE_G1_S	0.0509828	0.2762	0.0903747	0.690486	1.49368	9
GOBP_SPECIFICATION_OF_SYMMETRY	0.0510867	0.276312	0.0945555	0.357514	1.30095	96
GOBP_MICROGLIA_DIFFERENTIATION	0.0511599	0.276408	0.0907499	0.620966	1.48418	13
GOBP_RESPIRATORY_CHAIN_COMPLEX_IV_ASSEMBLY	0.051161	0.276408	0.0865239	-0.497157	-1.43976	31
REACTOME_ER_TO_GOLGI_ANTEROGRADE_TRANSPORT	0.0511857	0.276408	0.0967542	0.333655	1.27261	135
GOBP_COLLAGEN_ACTIVATED_SIGNALING_PATHWAY	0.0512346	0.276526	0.0903747	0.63608	1.48863	12
GOBP_CEREBELLAR_CORTEX_MORPHOGENESIS	0.0513978	0.276653	0.0922972	0.498823	1.4342	28
GOBP_EPOXIDE_METABOLIC_PROCESS	0.0514149	0.276653	0.0887403	-0.930166	-1.3696	2
GOBP_MYOBLAST_FATE_COMMITMENT	0.0514424	0.276653	0.0892756	0.833435	1.44682	4
GOBP_NEGATIVE_REGULATION_OF_VASCULAR_ASSOCIATED_SMOOTH_MUSCLE_CELL_MIGRATION	0.0513873	0.276653	0.0878686	-0.69834	-1.49418	9
HALLMARK_COMPLEMENT	0.0514477	0.276653	0.0974434	0.326895	1.26216	148
KEGG_MEDICUS_REFERENCE_MISMATCH_REPAIR	0.0513015	0.276653	0.0866888	-0.525263	-1.44924	25
REACTOME_RUNX1_REGULATES_EXPRESSION_OF_COMPONENTS_OF_TIGHT_JUNCTIONS	0.0514424	0.276653	0.0892756	0.832803	1.44572	4
GOBP_POSITIVE_REGULATION_OF_CATALYTIC_ACTIVITY	0.0515617	0.277121	0.0991088	0.294904	1.21389	257
GOBP_ASPARTATE_FAMILY_AMINO_ACID_CATABOLIC_PROCESS	0.0517684	0.277134	0.088041	-0.718511	-1.48939	8
GOBP_CELLULAR_RESPONSE_TO_HYDROPEROXIDE	0.0517684	0.277134	0.088041	-0.718334	-1.48902	8
GOBP_GLUTAMATE_BIOSYNTHETIC_PROCESS	0.0517241	0.277134	0.0882143	-0.834445	-1.43411	4
GOBP_HEMOGLOBIN_BIOSYNTHETIC_PROCESS	0.0517277	0.277134	0.0896376	0.651155	1.48788	11
GOBP_PLATELET_DERIVED_GROWTH_FACTOR_RECEPTOR_BETA_SIGNALING_PATHWAY	0.0517813	0.277134	0.0901888	0.619429	1.4805	13
GOBP_REGULATION_OF_CHOLESTEROL_IMPORT	0.0517754	0.277134	0.0882143	-0.883738	-1.41369	3
GOBP_UREA_TRANSMEMBRANE_TRANSPORT	0.0516168	0.277134	0.0889177	-0.971154	-1.29358	1
KEGG_BASAL_CELL_CARCINOMA	0.0517723	0.277134	0.0919032	0.455457	1.40261	38
GOBP_CELLULAR_RESPONSE_TO_HORMONE_STIMULUS	0.0518379	0.277292	0.0781576	-0.279507	-1.17661	502
KEGG_MEDICUS_VARIANT_MUTATION_CAUSED_ABERRANT_HTT_TO_TNF_JNK_SIGNALING_PATHWAY	0.0519455	0.277722	0.0878686	-0.768027	-1.47384	6
GOBP_CARDIAC_CHAMBER_MORPHOGENESIS	0.0519919	0.277825	0.0939237	0.356876	1.29559	95
GOBP_ENDOTHELIAL_CELL_CHEMOTAXIS	0.0521118	0.278029	0.0905618	0.521035	1.45365	24
GOBP_MUSCLE_CELL_MIGRATION	0.0520674	0.278029	0.0924961	0.381846	1.33407	74
REACTOME_TRANSPORT_OF_INORGANIC_CATIONS_ANIONS_AND_AMINO_ACIDS_OLIGOPEPTIDES	0.0521016	0.278029	0.0924961	0.396618	1.35197	65
GOBP_ADULT_HEART_DEVELOPMENT	0.052143	0.278051	0.0876972	-0.767498	-1.47282	6
GOBP_REGULATION_OF_AMIDE_METABOLIC_PROCESS	0.0522648	0.278555	0.0843075	-0.42001	-1.36854	59
GOBP_CELLULAR_RESPONSE_TO_METAL_ION	0.0524735	0.278991	0.0825328	-0.353945	-1.28544	123
GOBP_INTRACELLULAR_SPHINGOLIPID_HOMEOSTASIS	0.0524146	0.278991	0.0871888	-0.797888	-1.45964	5
GOBP_MYELOID_LEUKOCYTE_ACTIVATION	0.0524318	0.278991	0.096079	0.328279	1.26573	145
GOBP_NEGATIVE_REGULATION_OF_RECEPTOR_SIGNALING_PATHWAY_VIA_JAK_STAT	0.0525652	0.278991	0.0901888	0.557337	1.46031	19
GOBP_REGULATION_OF_PROTEIN_DEPOLYMERIZATION	0.0525502	0.278991	0.0924961	0.381322	1.33646	76
GOBP_REGULATION_OF_STORE_OPERATED_CALCIUM_ENTRY	0.0524185	0.278991	0.088564	0.70937	1.49341	8
GOBP_RESPONSE_TO_ACTIVITY	0.0525346	0.278991	0.0843075	-0.415366	-1.36654	63
GOBP_VENTRICULAR_CARDIAC_MUSCLE_TISSUE_DEVELOPMENT	0.0525296	0.278991	0.0913213	0.441688	1.3865	42
GOBP_POST_EMBRYONIC_EYE_MORPHOGENESIS	0.0526529	0.279312	0.0883886	0.733852	1.49052	7
REACTOME_SPHINGOLIPID_METABOLISM	0.0527716	0.279796	0.0924961	0.368194	1.31454	85
GOBP_CENTRAL_NERVOUS_SYSTEM_DEVELOPMENT	0.0528335	0.279979	0.107015	0.252728	1.13332	738
GOBP_MYOBLAST_DIFFERENTIATION	0.0528634	0.279993	0.0920996	0.373429	1.32518	82
GOBP_RESPONSE_TO_DIACYL_BACTERIAL_LIPOPEPTIDE	0.0529657	0.280389	0.0871888	-0.882335	-1.41145	3
GOBP_ENDOTHELIAL_CELL_MORPHOGENESIS	0.0530864	0.280882	0.0887403	0.633354	1.48225	12
REACTOME_MIRO_GTPASE_CYCLE	0.0531516	0.281081	0.0868545	-0.715975	-1.48413	8
REACTOME_G2_PHASE	0.053258	0.281499	0.0876972	0.83128	1.44308	4
GOBP_AMMONIUM_HOMEOSTASIS	0.053607	0.281683	0.0868545	-0.929056	-1.36797	2
GOBP_CARBON_DIOXIDE_TRANSPORT	0.053607	0.281683	0.0868545	-0.929056	-1.36797	2
GOBP_ESTABLISHMENT_OF_CELL_POLARITY	0.0535337	0.281683	0.0945555	0.332086	1.26662	135
GOBP_NEGATIVE_REGULATION_OF_MICROTUBULE_POLYMERIZATION	0.0533991	0.281683	0.0883886	0.667368	1.48563	10
GOBP_NEURON_GLIAL_CELL_SIGNALING	0.0535537	0.281683	0.0868545	0.973373	1.30195	1
GOBP_POSITIVE_REGULATION_OF_ENDOTHELIAL_CELL_APOPTOTIC_PROCESS	0.0536238	0.281683	0.0890961	0.568424	1.47107	18
GOBP_POSITIVE_REGULATION_OF_INTRACELLULAR_PROTEIN_TRANSPORT	0.0534131	0.281683	0.0919032	0.376246	1.32682	79
GOBP_POSITIVE_REGULATION_OF_TRANSMEMBRANE_RECEPTOR_PROTEIN_SERINE_THREONINE_KINASE_SIGNALING_PATHWAY	0.0534676	0.281683	0.0922972	0.365362	1.30699	87
GOBP_REGULATION_OF_CARBOHYDRATE_CATABOLIC_PROCESS	0.0535747	0.281683	0.0835548	-0.428929	-1.37796	54
GOBP_TYROSINE_METABOLIC_PROCESS	0.0533281	0.281683	0.0866888	-0.76537	-1.46874	6
KEGG_MEDICUS_VARIANT_MUTATION_CAUSED_ABERRANT_ABETA_TO_MGLUR5_CA2_APOPTOTIC_PATHWAY	0.0534249	0.281683	0.0850801	-0.561907	-1.47531	20
REACTOME_HEDGEHOG_ON_STATE	0.0535205	0.281683	0.0913213	0.387883	1.33578	69
GOBP_ATP_TRANSPORT	0.0536642	0.281751	0.0852371	-0.586779	-1.47853	17
GOBP_PERICARDIUM_DEVELOPMENT	0.0537037	0.281813	0.0882143	0.632786	1.48092	12
GOBP_REGULATION_OF_MACROPHAGE_ACTIVATION	0.0540309	0.283239	0.0898203	0.449966	1.3926	39
KEGG_THYROID_CANCER	0.0540132	0.283239	0.0841554	-0.518328	-1.44428	26
GOBP_BASOLATERAL_PROTEIN_SECRETION	0.054065	0.283273	0.0870212	0.830087	1.44101	4
GOBP_HIGH_DENSITY_LIPOPROTEIN_PARTICLE_ASSEMBLY	0.0541227	0.283285	0.0855536	-0.695771	-1.48869	9
GOBP_REGULATION_OF_HISTAMINE_SECRETION_BY_MAST_CELL	0.0541074	0.283285	0.0860348	-0.739757	-1.47755	7
REACTOME_NEUROTRANSMITTER_RELEASE_CYCLE	0.0541854	0.283467	0.0835548	-0.504625	-1.43306	28
KEGG_STEROID_BIOSYNTHESIS	0.0542412	0.283614	0.0847686	-0.592406	-1.47635	16
GOBP_REGULATION_OF_GLUCOCORTICOID_BIOSYNTHETIC_PROCESS	0.054273	0.283635	0.0870212	0.731475	1.48569	7
GOBP_ACTIN_FILAMENT_DEPOLYMERIZATION	0.0543715	0.283868	0.0901888	0.427356	1.37071	47
GOBP_ANTIBACTERIAL_PEPTIDE_PRODUCTION	0.0544286	0.283868	0.0865239	-0.969784	-1.29176	1
GOBP_ANTIMICROBIAL_PEPTIDE_PRODUCTION	0.0544286	0.283868	0.0865239	-0.969784	-1.29176	1
REACTOME_TRANSPORT_TO_THE_GOLGI_AND_SUBSEQUENT_MODIFICATION	0.0544054	0.283868	0.0949836	0.322668	1.25293	156
GOBP_LYMPHOCYTE_AGGREGATION	0.0544684	0.283902	0.0866888	0.829013	1.43914	4
GOBP_MEDIUM_CHAIN_FATTY_ACYL_COA_METABOLIC_PROCESS	0.054574	0.283902	0.0853949	-0.79607	-1.45631	5
GOBP_MUCOSA_ASSOCIATED_LYMPHOID_TISSUE_DEVELOPMENT	0.0545024	0.283902	0.0857131	-0.739508	-1.47705	7
GOBP_REGULATION_OF_ENDOCYTOSIS	0.0545726	0.283902	0.0965276	0.301963	1.22175	221
GOBP_RESPONSE_TO_BACTERIAL_LIPOPROTEIN	0.054574	0.283902	0.0853949	-0.7962	-1.45655	5
GOBP_PHOSPHOLIPID_EFFLUX	0.0546998	0.284411	0.0855536	-0.739264	-1.47657	7
GOBP_REGULATION_OF_PHOSPHORUS_METABOLIC_PROCESS	0.0548697	0.285149	0.101118	0.268478	1.16453	471
REACTOME_HDACS_DEACETYLATE_HISTONES	0.0549139	0.285234	0.0898203	0.425284	1.36692	48
GOBP_ACROSOME_ASSEMBLY	0.0549656	0.285358	0.0876972	0.572438	1.46462	17
REACTOME_INTERFERON_ALPHA_BETA_SIGNALING	0.0550156	0.285472	0.0821057	-0.418036	-1.3621	59
GOBP_MICROVILLUS_ORGANIZATION	0.0550459	0.285484	0.0876972	0.525667	1.45406	23
GOBP_NEGATIVE_REGULATION_OF_CALCIUM_ION_TRANSMEMBRANE_TRANSPORTER_ACTIVITY	0.055083	0.285532	0.08636	0.731017	1.48476	7
REACTOME_IMMUNOREGULATORY_INTERACTIONS_BETWEEN_A_LYMPHOID_AND_A_NON_LYMPHOID_CELL	0.0553394	0.286624	0.0890961	0.437842	1.37997	43
REACTOME_SIGNALING_BY_BRAF_AND_RAF1_FUSIONS	0.0553497	0.286624	0.0894561	0.415991	1.36753	54
GOBP_KETONE_BIOSYNTHETIC_PROCESS	0.0554109	0.286795	0.0823897	-0.457713	-1.40064	41
REACTOME_COMMON_PATHWAY_OF_FIBRIN_CLOT_FORMATION	0.0554873	0.287045	0.0865239	0.686562	1.48519	9
GOBP_CERAMIDE_METABOLIC_PROCESS	0.0556169	0.287137	0.0898203	0.372234	1.3175	81
GOBP_ESTABLISHMENT_OF_ORGANELLE_LOCALIZATION	0.0556439	0.287137	0.0986245	0.273473	1.17335	405
GOBP_HISTAMINE_TRANSPORT	0.0557512	0.287137	0.0843075	-0.654686	-1.4751	11
GOBP_HYPEROSMOTIC_RESPONSE	0.0556714	0.287137	0.0871888	0.524899	1.45193	23
GOBP_MITOCHONDRIAL_OUTER_MEMBRANE_PERMEABILIZATION	0.0556496	0.287137	0.0826766	-0.481564	-1.41954	34
GOBP_POSITIVE_REGULATION_OF_RECEPTOR_SIGNALING_PATHWAY_VIA_STAT	0.0557581	0.287137	0.0883886	0.501317	1.43017	27
GOBP_T_CELL_PROLIFERATION	0.0557225	0.287137	0.0919032	0.334206	1.26414	127
KEGG_MEDICUS_VARIANT_MUTATION_CAUSED_ABERRANT_ABETA_TO_MACHR_CA2_APOPTOTIC_PATHWAY	0.0555876	0.287137	0.0837037	-0.583826	-1.47109	17
REACTOME_RAC1_GTPASE_CYCLE	0.0557533	0.287137	0.0931001	0.32599	1.2569	145
GOBP_LACTATION	0.0558691	0.287484	0.0825328	-0.498496	-1.43302	30
REACTOME_MECP2_REGULATES_TRANSCRIPTION_OF_NEURONAL_LIGANDS	0.0558818	0.287484	0.0857131	0.75866	1.475	6
GOBP_CYTOKINE_PRODUCTION_INVOLVED_IN_IMMUNE_RESPONSE	0.0560976	0.288342	0.0896376	0.366762	1.30942	85
GOBP_PROTEIN_LOCALIZATION_TO_POSTSYNAPSE	0.0561049	0.288342	0.0882143	0.454099	1.39085	37
GOBP_GAMMA_AMINOBUTYRIC_ACID_SIGNALING_PATHWAY	0.0562744	0.288921	0.0860348	0.66457	1.4794	10
KEGG_MEDICUS_REFERENCE_REGULATION_OF_GF_RTK_RAS_ERK_SIGNALING_PATHWAY_ADAPTOR_PROTEINS	0.0563024	0.288921	0.0837037	-0.670323	-1.47658	10
REACTOME_IRON_UPTAKE_AND_TRANSPORT	0.0562859	0.288921	0.081546	-0.436947	-1.38122	49
REACTOME_FGFR1C_LIGAND_BINDING_AND_ACTIVATION	0.0564892	0.289734	0.0852371	0.757249	1.47226	6
GOBP_REGULATION_OF_LIPOPROTEIN_TRANSPORT	0.0565364	0.289831	0.0843075	-0.879152	-1.40636	3
GOBP_NEGATIVE_REGULATION_OF_MULTICELLULAR_ORGANISM_GROWTH	0.0566346	0.290189	0.0855536	0.646729	1.47777	11
GOBP_FUCOSYLATION	0.0567158	0.290278	0.0855536	0.684935	1.48167	9
GOBP_INFLAMMATORY_RESPONSE_TO_WOUNDING	0.0567108	0.290278	0.0866888	0.547044	1.45143	20
GOBP_NEGATIVE_REGULATION_OF_FERROPTOSIS	0.0568226	0.290278	0.0829663	-0.62227	-1.47481	13
GOBP_POSITIVE_REGULATION_OF_SODIUM_ION_TRANSPORT	0.0568095	0.290278	0.0825328	-0.573454	-1.46668	18
[truncated: 8,219 more rows]

## Sheet: 7.5vs4.5_VAT
Referent 4.5mM VAT (- NES: enriched in 4.5mM relative to 7.5mM; + NES: enriched in 7.5mM relative to 4.5mM)
pathway	pval	padj	log2err	ES	NES	size
HALLMARK_INTERFERON_GAMMA_RESPONSE	1.15377e-20	1.18319e-16	1.17789	-0.631754	-2.65889	185
HALLMARK_INTERFERON_ALPHA_RESPONSE	4.20862e-17	2.15797e-13	1.06721	-0.711529	-2.7223	96
REACTOME_SIGNALING_BY_RHO_GTPASES_MIRO_GTPASES_AND_RHOBTB3	5.2207e-12	1.78461e-08	0.887075	0.392894	1.79338	647
GOBP_ACTIN_FILAMENT_BASED_PROCESS	1.05984e-11	2.71716e-08	0.875325	0.38329	1.7606	715
GOBP_CYTOSKELETON_ORGANIZATION	2.85934e-10	5.8645e-07	0.814036	0.32767	1.55882	1329
GOBP_VESICLE_MEDIATED_TRANSPORT	5.08826e-10	8.69668e-07	0.801216	0.319347	1.52241	1378
REACTOME_RHO_GTPASE_CYCLE	1.16167e-09	1.70185e-06	0.788187	0.409391	1.80571	421
GOBP_TRANSMEMBRANE_TRANSPORT	2.44439e-09	3.1334e-06	0.774939	0.327286	1.54822	1178
GOBP_CELL_MORPHOGENESIS	4.77014e-09	5.43531e-06	0.761461	0.345313	1.60523	853
GOBP_INTRACELLULAR_TRANSPORT	6.03625e-09	6.19018e-06	0.761461	0.313266	1.48971	1308
REACTOME_MEMBRANE_TRAFFICKING	9.7972e-09	9.13366e-06	0.74774	0.37155	1.68032	576
GOBP_CELL_JUNCTION_ORGANIZATION	2.53595e-08	2.16718e-05	0.733762	0.349645	1.60444	705
GOBP_PHOSPHORUS_METABOLIC_PROCESS	2.78413e-08	2.19625e-05	0.733762	0.295542	1.42221	1703
HALLMARK_TNFA_SIGNALING_VIA_NFKB	3.53296e-08	2.5879e-05	0.719513	-0.467098	-1.97361	192
GOBP_ENZYME_LINKED_RECEPTOR_PROTEIN_SIGNALING_PATHWAY	4.44283e-08	3.03741e-05	0.719513	0.329517	1.53372	866
REACTOME_CDC42_GTPASE_CYCLE	5.93383e-08	3.80321e-05	0.719513	0.515111	2.03197	145
GOBP_DEFENSE_RESPONSE_TO_OTHER_ORGANISM	7.68418e-08	4.63537e-05	0.704976	-0.310572	-1.50378	910
GOBP_NITROGEN_COMPOUND_TRANSPORT	1.06486e-07	5.74745e-05	0.704976	0.294279	1.41593	1690
GOBP_SMALL_MOLECULE_METABOLIC_PROCESS	1.04125e-07	5.74745e-05	0.704976	0.297855	1.42599	1518
GOBP_LIPID_METABOLIC_PROCESS	1.17832e-07	5.75412e-05	0.704976	0.311663	1.47012	1122
HALLMARK_MITOTIC_SPINDLE	1.17488e-07	5.75412e-05	0.704976	0.464949	1.90109	198
GOBP_REGULATION_OF_TRANSPORT	1.2412e-07	5.7857e-05	0.690132	0.304507	1.44806	1309
GOBP_REGULATION_OF_ANATOMICAL_STRUCTURE_MORPHOGENESIS	1.85671e-07	7.61622e-05	0.690132	0.34098	1.56882	729
GOBP_SMALL_GTPASE_MEDIATED_SIGNAL_TRANSDUCTION	1.75745e-07	7.61622e-05	0.690132	0.375965	1.6712	461
REACTOME_CYTOKINE_SIGNALING_IN_IMMUNE_SYSTEM	1.81231e-07	7.61622e-05	0.690132	-0.332301	-1.57389	643
GOBP_TUBE_DEVELOPMENT	2.1905e-07	8.63983e-05	0.690132	0.320795	1.50003	957
REACTOME_RHOQ_GTPASE_CYCLE	2.88162e-07	0.000109448	0.674963	0.639431	2.17459	58
GOBP_RESPONSE_TO_ENDOGENOUS_STIMULUS	3.07979e-07	0.000112797	0.674963	0.303482	1.44166	1278
HALLMARK_INFLAMMATORY_RESPONSE	3.83396e-07	0.000135577	0.674963	-0.463179	-1.91115	162
GOBP_ORGANELLE_LOCALIZATION	4.20357e-07	0.000143692	0.674963	0.352894	1.59555	573
GOBP_REGULATION_OF_CYTOSKELETON_ORGANIZATION	4.3978e-07	0.000145482	0.674963	0.367731	1.64479	497
REACTOME_VESICLE_MEDIATED_TRANSPORT	5.26436e-07	0.000168706	0.659444	0.349754	1.58837	607
GOBP_CELLULAR_RESPONSE_TO_ENDOGENOUS_STIMULUS	9.55565e-07	0.000290272	0.643552	0.308983	1.45492	1079
REACTOME_RHOB_GTPASE_CYCLE	9.62385e-07	0.000290272	0.643552	0.596673	2.08646	69
REACTOME_RHOJ_GTPASE_CYCLE	1.67608e-06	0.000491093	0.643552	0.632481	2.11988	54
GOBP_DEFENSE_RESPONSE_TO_SYMBIONT	1.74207e-06	0.000496249	0.643552	-0.31047	-1.48901	782
GOBP_CELL_SURFACE_RECEPTOR_PROTEIN_TYROSINE_KINASE_SIGNALING_PATHWAY	2.03294e-06	0.000548626	0.627257	0.347676	1.56806	557
GOBP_SUPRAMOLECULAR_FIBER_ORGANIZATION	2.02901e-06	0.000548626	0.627257	0.322423	1.48597	749
GOBP_RNA_PROCESSING	2.55968e-06	0.000673065	0.627257	-0.291755	-1.41279	924
GOBP_AMEBOIDAL_TYPE_CELL_MIGRATION	2.88525e-06	0.000739707	0.627257	0.419686	1.74095	227
GOBP_WNT_SIGNALING_PATHWAY	3.28257e-06	0.000821042	0.627257	0.363143	1.60172	421
GOBP_ORGANIC_ACID_METABOLIC_PROCESS	3.60339e-06	0.000879827	0.627257	0.320713	1.47935	760
GOBP_REGULATION_OF_SMALL_GTPASE_MEDIATED_SIGNAL_TRANSDUCTION	4.1252e-06	0.000961454	0.610527	0.392739	1.66642	286
GOBP_RESPONSE_TO_HORMONE	4.07059e-06	0.000961454	0.610527	0.322104	1.48545	756
REACTOME_RHOC_GTPASE_CYCLE	4.31448e-06	0.000983221	0.610527	0.573599	2.02544	73
GOBP_SYNAPSE_ORGANIZATION	4.829e-06	0.00107655	0.610527	0.351316	1.5681	483
GOBP_DEFENSE_RESPONSE_TO_VIRUS	5.14863e-06	0.00112339	0.610527	-0.390036	-1.69951	265
GOBP_REGULATION_OF_TRANSMEMBRANE_TRANSPORT	5.44593e-06	0.0011635	0.610527	0.382257	1.64435	325
GOBP_VASCULATURE_DEVELOPMENT	5.73097e-06	0.00119941	0.610527	0.32954	1.50674	670
GOBP_REGULATION_OF_ACTIN_FILAMENT_BASED_PROCESS	6.43521e-06	0.00131986	0.610527	0.374419	1.6229	354
GOBP_REGULATION_OF_ORGANELLE_ORGANIZATION	6.65058e-06	0.00133729	0.610527	0.298516	1.40719	1109
GOBP_LOCOMOTORY_BEHAVIOR	7.40908e-06	0.00143359	0.610527	0.431865	1.73377	169
GOBP_RESPONSE_TO_TYPE_II_INTERFERON	7.27766e-06	0.00143359	0.610527	-0.496888	-1.94222	109
GOBP_IMPORT_INTO_CELL	7.98244e-06	0.00151593	0.593325	0.317019	1.46232	760
GOBP_EPITHELIUM_DEVELOPMENT	8.92168e-06	0.00163598	0.593325	0.301771	1.41153	969
GOBP_MONOATOMIC_ION_TRANSPORT	8.93367e-06	0.00163598	0.593325	0.304401	1.4215	926
GOBP_PROTEIN_TRANSPORT	9.48622e-06	0.00170669	0.593325	0.288822	1.3733	1310
GOBP_CIRCULATORY_SYSTEM_DEVELOPMENT	9.88963e-06	0.00174859	0.593325	0.303078	1.42121	1004
GOBP_CELL_ADHESION	1.03607e-05	0.00180084	0.593325	0.28979	1.37344	1211
GOBP_RESPONSE_TO_VIRUS	1.1006e-05	0.00188112	0.593325	-0.356522	-1.60166	353
REACTOME_ANTIGEN_PROCESSING_CROSS_PRESENTATION	1.13196e-05	0.00190299	0.593325	-0.515159	-1.93265	86
GOBP_LOCALIZATION_WITHIN_MEMBRANE	1.16922e-05	0.00193392	0.593325	0.323209	1.47648	652
KEGG_ANTIGEN_PROCESSING_AND_PRESENTATION	1.26945e-05	0.00206639	0.593325	-0.603496	-2.03824	48
GOBP_DETECTION_OF_EXTERNAL_BIOTIC_STIMULUS	1.57053e-05	0.00244027	0.57561	-0.761456	-2.1012	20
GOBP_MEMBRANE_ORGANIZATION	1.56283e-05	0.00244027	0.57561	0.310292	1.4311	759
GOBP_NEGATIVE_REGULATION_OF_VIRAL_PROCESS	1.54029e-05	0.00244027	0.57561	-0.563273	-2.01759	66
GOBP_REGULATION_OF_CELL_SHAPE	1.8187e-05	0.00274276	0.57561	0.478904	1.85004	126
GOBP_RNA_SPLICING_VIA_TRANSESTERIFICATION_REACTIONS	1.81606e-05	0.00274276	0.57561	-0.367297	-1.62268	297
GOBP_HUMORAL_IMMUNE_RESPONSE	1.89881e-05	0.00282208	0.57561	-0.446414	-1.79969	137
GOBP_ALCOHOL_METABOLIC_PROCESS	2.00793e-05	0.00283612	0.57561	0.381138	1.62663	303
GOBP_REGULATION_OF_CELL_MORPHOGENESIS	1.99212e-05	0.00283612	0.57561	0.408741	1.69166	222
GOBP_RHO_PROTEIN_SIGNAL_TRANSDUCTION	1.96414e-05	0.00283612	0.57561	0.467889	1.81839	132
REACTOME_PYROPTOSIS	2.01888e-05	0.00283612	0.57561	-0.729625	-2.09908	24
REACTOME_LAMININ_INTERACTIONS	2.68885e-05	0.00372623	0.57561	0.69389	2.04526	29
REACTOME_RHOA_GTPASE_CYCLE	2.79573e-05	0.00382269	0.57561	0.454879	1.7916	144
GOBP_MITOTIC_CELL_CYCLE_PROCESS	2.93595e-05	0.00396161	0.57561	0.312156	1.43397	716
GOBP_NEGATIVE_REGULATION_OF_INTRACELLULAR_SIGNAL_TRANSDUCTION	3.33912e-05	0.00444709	0.557332	0.313182	1.43208	662
GOBP_ORGANOPHOSPHATE_METABOLIC_PROCESS	3.40686e-05	0.00447915	0.557332	0.296377	1.38568	956
GOBP_CELL_JUNCTION_ASSEMBLY	3.66712e-05	0.0047603	0.557332	0.349345	1.54597	433
GOBP_CELLULAR_RESPONSE_TO_HORMONE_STIMULUS	3.84773e-05	0.00493053	0.557332	0.323436	1.45926	561
GOBP_GOLGI_VESICLE_TRANSPORT	3.89442e-05	0.00493053	0.557332	0.365856	1.56335	306
GOBP_CELL_DIVISION	4.21363e-05	0.00526961	0.557332	0.319759	1.44984	595
GOBP_MICROTUBULE_DEPOLYMERIZATION	4.57461e-05	0.00565213	0.557332	0.604517	1.97146	47
GOBP_MRNA_PROCESSING	4.86722e-05	0.00588841	0.557332	-0.323067	-1.4911	465
GOBP_NEGATIVE_REGULATION_OF_SIGNALING	4.88069e-05	0.00588841	0.557332	0.280256	1.33253	1311
GOBP_SENSORY_ORGAN_DEVELOPMENT	5.39302e-05	0.00643086	0.557332	0.331347	1.4787	484
GOBP_ESTABLISHMENT_OF_PROTEIN_LOCALIZATION	5.70685e-05	0.00665292	0.557332	0.274023	1.31398	1580
GOBP_NEGATIVE_REGULATION_OF_VIRAL_GENOME_REPLICATION	5.74201e-05	0.00665292	0.557332	-0.600476	-1.99269	44
GOBP_POLYOL_METABOLIC_PROCESS	5.77386e-05	0.00665292	0.557332	0.496965	1.83163	93
GOBP_CELL_MATRIX_ADHESION	5.85104e-05	0.00666693	0.557332	0.40391	1.66434	210
GOBP_CELL_SUBSTRATE_ADHESION	6.02915e-05	0.00679439	0.557332	0.36287	1.55816	321
GOBP_ENDOMEMBRANE_SYSTEM_ORGANIZATION	6.49509e-05	0.00716206	0.538434	0.321443	1.45044	562
HALLMARK_PROTEIN_SECRETION	6.44677e-05	0.00716206	0.538434	0.488476	1.81107	96
REACTOME_REGULATED_NECROSIS	6.77435e-05	0.00739052	0.538434	-0.571808	-1.97739	55
GOBP_RNA_SPLICING	7.32374e-05	0.00790578	0.538434	-0.322973	-1.4778	434
GOBP_ADAPTIVE_IMMUNE_RESPONSE	7.62975e-05	0.00806629	0.538434	-0.344783	-1.54046	335
GOBP_ANTIMICROBIAL_HUMORAL_RESPONSE	7.57187e-05	0.00806629	0.538434	-0.513116	-1.86935	72
REACTOME_MITOCHONDRIAL_PROTEIN_DEGRADATION	7.70903e-05	0.00806695	0.538434	0.489939	1.82293	98
GOBP_CELL_CYCLE_PROCESS	7.96395e-05	0.00824952	0.538434	0.28527	1.35001	1189
GOBP_MUSCLE_STRUCTURE_DEVELOPMENT	8.28688e-05	0.0084982	0.538434	0.314737	1.42819	600
GOBP_BLOOD_VESSEL_MORPHOGENESIS	8.52217e-05	0.00863705	0.538434	0.324276	1.46253	557
GOBP_CELL_MOTILITY	8.73879e-05	0.00863705	0.538434	0.273118	1.30506	1457
GOBP_CHEMICAL_HOMEOSTASIS	8.98102e-05	0.00863705	0.538434	0.297009	1.37811	826
GOBP_MITOTIC_CELL_CYCLE	9.0097e-05	0.00863705	0.538434	0.299334	1.38999	845
GOBP_REGULATION_OF_WNT_SIGNALING_PATHWAY	8.76031e-05	0.00863705	0.538434	0.366199	1.56453	305
GOBP_TUBE_MORPHOGENESIS	8.60204e-05	0.00863705	0.538434	0.305378	1.41117	774
REACTOME_POST_TRANSLATIONAL_PROTEIN_MODIFICATION	9.01184e-05	0.00863705	0.538434	0.275711	1.31075	1303
REACTOME_INTERFERON_GAMMA_SIGNALING	9.35529e-05	0.00888319	0.538434	-0.500917	-1.86429	82
GOBP_AMINOGLYCOSIDE_ANTIBIOTIC_METABOLIC_PROCESS	9.48718e-05	0.00892579	0.538434	0.895382	1.91074	8
GOBP_NEGATIVE_REGULATION_OF_TOR_SIGNALING	9.97826e-05	0.00930246	0.538434	0.528056	1.86462	73
GOBP_FATTY_ACID_METABOLIC_PROCESS	0.000101262	0.0093553	0.538434	0.350904	1.51451	337
GOBP_RENAL_SYSTEM_DEVELOPMENT	0.000107112	0.00980745	0.538434	0.360268	1.53056	291
GOBP_PHOSPHORYLATION	0.000112921	0.0102479	0.538434	0.30356	1.39739	731
KEGG_PROPANOATE_METABOLISM	0.000119138	0.0107172	0.538434	0.652735	1.94614	31
GOBP_SULFUR_COMPOUND_METABOLIC_PROCESS	0.000121991	0.0108784	0.538434	0.370459	1.56731	277
GOBP_PROTEIN_LOCALIZATION_TO_PLASMA_MEMBRANE	0.000131536	0.0116284	0.518848	0.367545	1.55104	270
GOBP_RESPONSE_TO_PEPTIDE_HORMONE	0.000133627	0.0117123	0.518848	0.344012	1.49994	372
GOBP_LIPID_CATABOLIC_PROCESS	0.00013523	0.0117467	0.518848	0.369484	1.56318	277
REACTOME_INTRA_GOLGI_AND_RETROGRADE_GOLGI_TO_ER_TRAFFIC	0.00013631	0.0117467	0.518848	0.398285	1.6139	183
GOBP_ENDOSOMAL_TRANSPORT	0.000146824	0.0125151	0.518848	0.363457	1.54123	285
GOBP_ESTABLISHMENT_OF_ORGANELLE_LOCALIZATION	0.000147667	0.0125151	0.518848	0.335471	1.48944	452
REACTOME_INTERFERON_SIGNALING	0.000152231	0.0127961	0.518848	-0.360461	-1.554	241
GOBP_CELL_CYCLE	0.000153878	0.0128294	0.518848	0.271184	1.29729	1494
REACTOME_DECTIN_1_MEDIATED_NONCANONICAL_NF_KB_SIGNALING	0.000157497	0.0130252	0.518848	-0.580689	-1.95584	47
REACTOME_METABOLISM_OF_LIPIDS	0.000161118	0.0132181	0.518848	0.305683	1.39642	652
GOBP_EMBRYO_DEVELOPMENT	0.000169745	0.0138153	0.518848	0.287059	1.34563	998
GOBP_MONOCARBOXYLIC_ACID_METABOLIC_PROCESS	0.000178582	0.0143075	0.518848	0.318594	1.43034	521
GOBP_SULFUR_COMPOUND_BIOSYNTHETIC_PROCESS	0.00017775	0.0143075	0.518848	0.43037	1.69507	144
REACTOME_RHOH_GTPASE_CYCLE	0.000180236	0.0143281	0.518848	0.654761	1.98081	33
GOBP_EPITHELIAL_CELL_DEVELOPMENT	0.00018509	0.0144893	0.518848	0.407236	1.65091	185
REACTOME_METABOLISM_OF_RNA	0.00018508	0.0144893	0.518848	-0.284705	-1.35844	713
GOBP_GENERATION_OF_NEURONS	0.00019122	0.0146809	0.518848	0.275044	1.30643	1275
GOBP_MONOATOMIC_ION_TRANSMEMBRANE_TRANSPORT	0.000191694	0.0146809	0.518848	0.299499	1.38126	753
REACTOME_SCF_SKP2_MEDIATED_DEGRADATION_OF_P27_P21	0.000191833	0.0146809	0.518848	-0.569333	-1.93743	50
GOBP_REGULATION_OF_SYSTEM_PROCESS	0.000211124	0.0160376	0.518848	0.333145	1.47428	433
GOBP_ORGANIC_ANION_TRANSPORT	0.00022172	0.0164764	0.518848	0.342121	1.48089	348
GOBP_SYNAPTIC_SIGNALING	0.000220369	0.0164764	0.518848	0.3024	1.37623	625
HALLMARK_OXIDATIVE_PHOSPHORYLATION	0.000218513	0.0164764	0.518848	0.391203	1.60311	201
GOBP_ANIMAL_ORGAN_MORPHOGENESIS	0.000225648	0.0166233	0.518848	0.289384	1.34402	844
REACTOME_PROTEASOME_ASSEMBLY	0.000226939	0.0166233	0.518848	-0.566098	-1.92642	50
GOBP_CYTOSOLIC_TRANSPORT	0.000234719	0.0168325	0.518848	0.426268	1.67778	142
GOBP_POSITIVE_REGULATION_OF_CELL_CYCLE	0.000234412	0.0168325	0.518848	0.362143	1.53799	290
KEGG_MEDICUS_REFERENCE_REGULATION_OF_GF_RTK_RAS_ERK_SIGNALING_UBIQUITINATION_OF_RTK_BY_CBL	0.00023249	0.0168325	0.518848	0.701174	1.95925	23
KEGG_MEDICUS_REFERENCE_ANTIGEN_PROCESSING_AND_PRESENTATION_BY_MHC_CLASS_I_MOLECULES	0.000237473	0.016863	0.518848	-0.809157	-1.9557	12
REACTOME_TP53_REGULATES_TRANSCRIPTION_OF_CELL_DEATH_GENES	0.000238434	0.016863	0.518848	-0.595442	-1.95009	41
GOBP_NEGATIVE_REGULATION_OF_MACROPHAGE_APOPTOTIC_PROCESS	0.000240981	0.0169012	0.518848	-0.964528	-1.72217	4
REACTOME_RESPONSE_OF_EIF2AK4_GCN2_TO_AMINO_ACID_DEFICIENCY	0.00024227	0.0169012	0.518848	-0.462839	-1.77665	99
GOBP_CELL_MORPHOGENESIS_INVOLVED_IN_NEURON_DIFFERENTIATION	0.0002453	0.016997	0.498493	0.320604	1.43531	502
GOBP_PURINE_CONTAINING_COMPOUND_METABOLIC_PROCESS	0.000248802	0.0171239	0.498493	0.321797	1.44273	511
GOBP_PROTEIN_LOCALIZATION_TO_CELL_PERIPHERY	0.000253447	0.0173273	0.498493	0.35223	1.51689	330
GOBP_CHONDROITIN_SULFATE_PROTEOGLYCAN_METABOLIC_PROCESS	0.00026405	0.0174461	0.498493	0.684822	1.95668	25
GOBP_INFLAMMATORY_RESPONSE	0.000262404	0.0174461	0.498493	-0.286674	-1.36224	671
GOBP_METANEPHROS_DEVELOPMENT	0.000263141	0.0174461	0.498493	0.506218	1.80068	76
GOBP_POSITIVE_REGULATION_OF_CELLULAR_COMPONENT_ORGANIZATION	0.000265392	0.0174461	0.498493	0.285661	1.3371	978
GOBP_REGULATION_OF_CELLULAR_LOCALIZATION	0.00026026	0.0174461	0.498493	0.290199	1.35359	907
REACTOME_CHEMOKINE_RECEPTORS_BIND_CHEMOKINES	0.000265047	0.0174461	0.498493	-0.617618	-1.88131	30
GOBP_LIPID_OXIDATION	0.000270227	0.0174562	0.498493	0.456403	1.7169	106
GOBP_NERVOUS_SYSTEM_PROCESS	0.000269858	0.0174562	0.498493	0.291624	1.35252	816
KEGG_PROTEASOME	0.000270651	0.0174562	0.498493	-0.593775	-1.94463	41
REACTOME_MRNA_SPLICING	0.000276473	0.0177202	0.498493	-0.368895	-1.57172	212
KEGG_CYTOKINE_CYTOKINE_RECEPTOR_INTERACTION	0.00028031	0.0178545	0.498493	-0.396404	-1.63361	160
KEGG_SPLICEOSOME	0.000286727	0.0179292	0.498493	-0.430495	-1.71724	126
KEGG_TYPE_I_DIABETES_MELLITUS	0.000284118	0.0179292	0.498493	-0.685171	-1.94864	23
REACTOME_CROSS_PRESENTATION_OF_SOLUBLE_EXOGENOUS_ANTIGENS_ENDOSOMES	0.000286679	0.0179292	0.498493	-0.614093	-1.98443	39
GOBP_BEHAVIOR	0.000290157	0.0180337	0.498493	0.317849	1.43151	540
GOBP_NEUROGENESIS	0.000293127	0.0181086	0.498493	0.266729	1.27606	1497
GOBP_ACTIN_FILAMENT_ORGANIZATION	0.000311539	0.0190169	0.498493	0.326865	1.43985	413
GOBP_CYTOKINE_MEDIATED_SIGNALING_PATHWAY	0.00031139	0.0190169	0.498493	-0.306782	-1.39526	403
GOBP_ENDOCYTOSIS	0.000317095	0.0192415	0.498493	0.306072	1.38806	596
GOBP_REGULATION_OF_VIRAL_LIFE_CYCLE	0.000319917	0.0192985	0.498493	-0.451145	-1.72926	98
GOBP_ACTOMYOSIN_STRUCTURE_ORGANIZATION	0.000328144	0.0194676	0.498493	0.384347	1.56262	189
GOBP_GLOMERULUS_DEVELOPMENT	0.000328416	0.0194676	0.498493	0.517749	1.78704	63
GOBP_NUCLEOBASE_CONTAINING_SMALL_MOLECULE_METABOLIC_PROCESS	0.000326194	0.0194676	0.498493	0.302673	1.37652	617
GOBP_DEVELOPMENTAL_GROWTH	0.000341149	0.0201062	0.498493	0.307378	1.39276	588
GOBP_RESPONSE_TO_INSULIN	0.000347763	0.0203789	0.498493	0.371745	1.55038	237
GOBP_POSITIVE_REGULATION_OF_LYMPHOCYTE_APOPTOTIC_PROCESS	0.000352871	0.0204593	0.498493	-0.755709	-1.97141	16
GOBP_POSITIVE_REGULATION_OF_T_CELL_APOPTOTIC_PROCESS	0.000353245	0.0204593	0.498493	-0.786551	-1.93364	13
REACTOME_INTERLEUKIN_1_FAMILY_SIGNALING	0.000355119	0.0204593	0.498493	-0.415243	-1.66133	128
GOBP_CHONDROITIN_SULFATE_PROTEOGLYCAN_BIOSYNTHETIC_PROCESS	0.000366134	0.020976	0.498493	0.70348	1.89296	20
GOBP_CELLULAR_RESPONSE_TO_TYPE_II_INTERFERON	0.000370423	0.021041	0.498493	-0.470165	-1.77233	88
KEGG_MEDICUS_PATHOGEN_HTLV_1_P12_TO_ANTIGEN_PROCESSING_AND_PRESENTATION_BY_MHC_CLASS_I_MOLECULES	0.000371372	0.021041	0.498493	-0.879686	-1.83293	7
GOBP_ADAPTIVE_IMMUNE_RESPONSE_BASED_ON_SOMATIC_RECOMBINATION_OF_IMMUNE_RECEPTORS_BUILT_FROM_IMMUNOGLOBULIN_SUPERFAMILY_DOMAINS	0.000373425	0.0210411	0.498493	-0.359607	-1.54881	239
GOBP_POSITIVE_REGULATION_OF_ENDOTHELIAL_CELL_MIGRATION	0.000379253	0.0212527	0.498493	0.453921	1.70278	104
GOBP_MAPK_CASCADE	0.000385503	0.0214159	0.498493	0.29802	1.35933	643
GOBP_NEGATIVE_REGULATION_OF_NATURAL_KILLER_CELL_ACTIVATION	0.000387706	0.0214159	0.498493	-0.879862	-1.90598	8
REACTOME_SIGNALING_BY_INTERLEUKINS	0.000388431	0.0214159	0.498493	-0.317522	-1.43541	377
GOBP_HOMEOSTATIC_PROCESS	0.000392824	0.0215423	0.498493	0.267398	1.27641	1433
GOBP_NEURON_DEVELOPMENT	0.00039733	0.0215588	0.498493	0.28109	1.31607	981
KEGG_RIBOSOME	0.000397043	0.0215588	0.498493	-0.459983	-1.72277	85
GOBP_ANATOMICAL_STRUCTURE_FORMATION_INVOLVED_IN_MORPHOGENESIS	0.000422608	0.0223683	0.498493	0.284633	1.3338	995
GOBP_EOSINOPHIL_MIGRATION	0.000425335	0.0223683	0.498493	-0.780398	-1.91851	13
GOBP_METAL_ION_TRANSPORT	0.000420412	0.0223683	0.498493	0.301887	1.3761	637
GOBP_REGULATION_OF_BASEMENT_MEMBRANE_ORGANIZATION	0.0004234	0.0223683	0.498493	0.905199	1.78276	6
GOBP_RESPONSE_TO_PEPTIDE	0.000416748	0.0223683	0.498493	-0.272064	-1.30598	793
REACTOME_RHO_GTPASE_EFFECTORS	0.000416255	0.0223683	0.498493	0.360083	1.52084	271
GOBP_POSITIVE_REGULATION_OF_CELL_CYCLE_PROCESS	0.000428634	0.0224267	0.498493	0.371977	1.54361	228
REACTOME_RHO_GTPASES_ACTIVATE_ROCKS	0.000432695	0.0225243	0.498493	0.71272	1.89387	19
REACTOME_MODULATION_BY_MTB_OF_HOST_IMMUNE_SYSTEM	0.000456526	0.0236448	0.498493	-0.876254	-1.82578	7
REACTOME_INOSITOL_PHOSPHATE_METABOLISM	0.000463169	0.0238683	0.498493	0.584575	1.86714	43
GOBP_MUSCLE_CELL_DIFFERENTIATION	0.000491293	0.0249423	0.477271	0.339896	1.47319	353
KEGG_MEDICUS_REFERENCE_26S_PROTEASOME_MEDIATED_PROTEIN_DEGRADATION	0.000491306	0.0249423	0.477271	-0.594373	-1.90733	38
KEGG_VALINE_LEUCINE_AND_ISOLEUCINE_DEGRADATION	0.000488205	0.0249423	0.498493	0.583439	1.86351	43
GOBP_POSITIVE_REGULATION_OF_VASCULAR_ASSOCIATED_SMOOTH_MUSCLE_CELL_PROLIFERATION	0.000495099	0.0250111	0.477271	0.632754	1.91423	33
GOBP_EPITHELIAL_CELL_DIFFERENTIATION	0.000498331	0.0250509	0.477271	0.311582	1.40247	538
GOBP_REGULATION_OF_VIRAL_PROCESS	0.000524955	0.0260531	0.477271	-0.418252	-1.66033	121
KEGG_MEDICUS_REFERENCE_BETA_OXIDATION	0.000525888	0.0260531	0.477271	0.811121	1.87683	11
REACTOME_VIF_MEDIATED_DEGRADATION_OF_APOBEC3G	0.000524014	0.0260531	0.477271	-0.580906	-1.90249	41
REACTOME_TNF_RECEPTOR_SUPERFAMILY_TNFSF_MEMBERS_MEDIATING_NON_CANONICAL_NF_KB_PATHWAY	0.000545769	0.026908	0.477271	-0.774016	-1.90282	13
GOBP_CELL_PROJECTION_MORPHOGENESIS	0.000551182	0.0269161	0.477271	0.303947	1.37465	572
GOBP_EPITHELIAL_CELL_MORPHOGENESIS	0.000550248	0.0269161	0.477271	0.625872	1.8511	30
GOBP_REGULATION_OF_LOCOMOTION	0.000557029	0.0269558	0.477271	0.280501	1.3082	904
GOBP_RESPONSE_TO_INTERFERON_BETA	0.000557252	0.0269558	0.477271	-0.598922	-1.87523	34
GOBP_ANTIMICROBIAL_HUMORAL_IMMUNE_RESPONSE_MEDIATED_BY_ANTIMICROBIAL_PEPTIDE	0.000572514	0.0273695	0.477271	-0.519713	-1.80107	56
GOBP_PIGMENTATION	0.00057018	0.0273695	0.477271	0.451477	1.68819	102
KEGG_MEDICUS_REFERENCE_TRANSLATION_INITIATION	0.000573813	0.0273695	0.477271	-0.46608	-1.72712	80
REACTOME_TRANSPORT_OF_SMALL_MOLECULES	0.000579178	0.0274976	0.477271	0.303745	1.37388	571
GOBP_GROWTH	0.000612588	0.0288543	0.477271	0.290468	1.34746	819
GOBP_POSITIVE_REGULATION_OF_D_GLUCOSE_TRANSMEMBRANE_TRANSPORT	0.000613383	0.0288543	0.477271	0.597952	1.85226	37
GOBP_EMBRYO_DEVELOPMENT_ENDING_IN_BIRTH_OR_EGG_HATCHING	0.000626286	0.0293268	0.477271	0.296488	1.34983	627
GOBP_CELL_PROJECTION_ORGANIZATION	0.000630902	0.0294086	0.477271	0.2633	1.25745	1439
GOBP_CELLULAR_RESPONSE_TO_INSULIN_STIMULUS	0.000641721	0.0295105	0.477271	0.375094	1.5269	191
GOBP_CELL_CYCLE_G1_S_PHASE_TRANSITION	0.000637153	0.0295105	0.477271	0.368436	1.52891	228
REACTOME_SCF_BETA_TRCP_MEDIATED_DEGRADATION_OF_EMI1	0.000640255	0.0295105	0.477271	-0.561177	-1.84379	42
GOBP_DEFENSE_RESPONSE_TO_BACTERIUM	0.000665275	0.0303347	0.477271	-0.377177	-1.57509	174
REACTOME_TP53_REGULATES_TRANSCRIPTION_OF_CASPASE_ACTIVATORS_AND_CASPASES	0.000665558	0.0303347	0.477271	-0.818199	-1.9398	11
GOBP_MONOATOMIC_CATION_TRANSPORT	0.000670714	0.0304344	0.477271	0.28477	1.31818	794
KEGG_MEDICUS_VARIANT_MUTATION_CAUSED_ABERRANT_SOD1_TO_26S_PROTEASOME_MEDIATED_PROTEIN_DEGRADATION	0.000687625	0.0310643	0.477271	-0.586851	-1.9098	40
REACTOME_AUF1_HNRNP_D0_BINDS_AND_DESTABILIZES_MRNA	0.000690668	0.0310649	0.477271	-0.558457	-1.83486	42
GOBP_EMBRYONIC_MORPHOGENESIS	0.000713884	0.0319689	0.477271	0.307291	1.38164	530
GOBP_REGULATION_OF_MUSCLE_SYSTEM_PROCESS	0.000720981	0.0321463	0.477271	0.38509	1.56617	190
GOBP_VESICLE_MEDIATED_TRANSPORT_TO_THE_PLASMA_MEMBRANE	0.000724699	0.0321723	0.477271	0.412089	1.63756	153
GOBP_INTRACELLULAR_PROTEIN_TRANSPORT	0.000730576	0.0322934	0.477271	0.296693	1.35371	644
GOBP_BIOLOGICAL_PROCESS_INVOLVED_IN_INTERSPECIES_INTERACTION_BETWEEN_ORGANISMS	0.0007435	0.032529	0.477271	-0.251376	-1.23956	1299
GOBP_CYTOPLASMIC_MICROTUBULE_ORGANIZATION	0.000745424	0.032529	0.477271	0.508021	1.74584	62
GOBP_ESTABLISHMENT_OR_MAINTENANCE_OF_CELL_POLARITY	0.000745275	0.032529	0.477271	0.364734	1.50326	212
GOBP_NEPHRON_DEVELOPMENT	0.000751872	0.0326714	0.477271	0.415974	1.62992	138
GOBP_ENDOPLASMIC_RETICULUM_ORGANIZATION	0.000757807	0.0327903	0.477271	0.452903	1.68755	100
GOBP_PROCESS_UTILIZING_AUTOPHAGIC_MECHANISM	0.000766186	0.0328755	0.477271	0.301661	1.36425	576
REACTOME_HEDGEHOG_LIGAND_BIOGENESIS	0.000764799	0.0328755	0.477271	-0.542521	-1.84619	50
KEGG_FATTY_ACID_METABOLISM	0.000771801	0.0329784	0.477271	0.592262	1.8663	40
GOBP_RESPONSE_TO_NITROGEN_COMPOUND	0.000777074	0.0330659	0.477271	0.282354	1.31637	897
KEGG_MEDICUS_PATHOGEN_HPV_E5_TO_ANTIGEN_PROCESSING_AND_PRESENTATION_BY_MHC_CLASS_I_MOLECULES	0.000793953	0.0336446	0.477271	-0.865554	-1.80349	7
GOBP_POSITIVE_REGULATION_OF_DEVELOPMENTAL_PROCESS	0.000798549	0.0337001	0.477271	0.271458	1.27945	1101
GOBP_MACROPHAGE_APOPTOTIC_PROCESS	0.000819984	0.0344628	0.477271	-0.810304	-1.86961	10
GOBP_ENDOTHELIAL_CELL_MATRIX_ADHESION_VIA_FIBRONECTIN	0.000826785	0.0344685	0.477271	0.878394	1.81223	7
REACTOME_ACTIVATION_OF_NF_KAPPAB_IN_B_CELLS	0.000826842	0.0344685	0.477271	-0.517333	-1.78261	54
GOBP_REGULATION_OF_EPITHELIAL_CELL_MIGRATION	0.000836027	0.0347103	0.477271	0.50494	1.73525	62
GOBP_REGULATION_OF_CELLULAR_COMPONENT_BIOGENESIS	0.000843181	0.0347262	0.477271	0.28056	1.31157	952
REACTOME_TNFR2_NON_CANONICAL_NF_KB_PATHWAY	0.000842825	0.0347262	0.477271	-0.474796	-1.73183	73
GOBP_RESPONSE_TO_MERCURY_ION	0.000858305	0.0350798	0.477271	0.847039	1.80758	8
REACTOME_INTERLEUKIN_1_SIGNALING	0.000858608	0.0350798	0.477271	-0.44471	-1.71249	100
GOBP_VESICLE_LOCALIZATION	0.000863843	0.0351536	0.477271	0.369065	1.52053	213
GOBP_EMBRYONIC_ORGAN_MORPHOGENESIS	0.000870385	0.0352798	0.477271	0.356416	1.49225	248
GOBP_REGULATION_OF_HEART_CONTRACTION	0.000877259	0.0354185	0.477271	0.387305	1.55735	172
GOBP_REGULATION_OF_MICROTUBULE_CYTOSKELETON_ORGANIZATION	0.000906057	0.0364377	0.477271	0.400767	1.59773	159
GOBP_LIPID_MODIFICATION	0.000925635	0.0370672	0.477271	0.388666	1.56435	174
GOBP_REGULATION_OF_VIRAL_GENOME_REPLICATION	0.000928938	0.0370672	0.477271	-0.471284	-1.7086	70
GOBP_POSITIVE_REGULATION_OF_D_GLUCOSE_IMPORT	0.00093709	0.0372475	0.477271	0.611671	1.8091	30
KEGG_GRAFT_VERSUS_HOST_DISEASE	0.000945011	0.0374173	0.477271	-0.71082	-1.91347	18
GOBP_RESPONSE_TO_OXYGEN_CONTAINING_COMPOUND	0.000963706	0.0380108	0.477271	0.263576	1.2557	1359
GOBP_CYTOKINESIS	0.000969252	0.0380831	0.477271	0.387119	1.56092	175
KEGG_MEDICUS_PATHOGEN_KSHV_MIR1_2_TO_ANTIGEN_PROCESSING_AND_PRESENTATION_BY_MHC_CLASS_I_MOLECULES	0.000994813	0.0389382	0.45506	-0.884919	-1.76945	6
GOBP_SENSORY_SYSTEM_DEVELOPMENT	0.0010012	0.039039	0.45506	0.33427	1.44441	342
REACTOME_STABILIZATION_OF_P53	0.00100791	0.039152	0.45506	-0.546065	-1.81213	44
REACTOME_PHOSPHOLIPASE_C_MEDIATED_CASCADE_FGFR4	0.00101737	0.0393702	0.45506	0.841679	1.79614	8
GOBP_DERMATAN_SULFATE_PROTEOGLYCAN_BIOSYNTHETIC_PROCESS	0.00103506	0.0399043	0.45506	0.840489	1.7936	8
GOBP_ENDOTHELIAL_CELL_MATRIX_ADHESION	0.00107711	0.0413699	0.45506	0.821424	1.81184	9
GOBP_REGULATION_OF_CELLULAR_RESPONSE_TO_HYPOXIA	0.00109571	0.0418131	0.45506	0.676641	1.84692	21
REACTOME_INTERFERON_ALPHA_BETA_SIGNALING	0.0010968	0.0418131	0.45506	-0.483977	-1.72812	65
REACTOME_ECM_PROTEOGLYCANS	0.0011009	0.0418138	0.45506	0.498875	1.71441	62
REACTOME_RAB_REGULATION_OF_TRAFFICKING	0.00110758	0.0419125	0.45506	0.433101	1.66031	119
REACTOME_TICAM1_DEPENDENT_ACTIVATION_OF_IRF3_IRF7	0.00111634	0.0420886	0.45506	-0.753161	-1.85155	13
KEGG_INSULIN_SIGNALING_PATHWAY	0.00112634	0.0423099	0.45506	0.430499	1.64631	118
GOBP_ADULT_LOCOMOTORY_BEHAVIOR	0.00113895	0.0426099	0.45506	0.496645	1.74208	71
GOBP_RESPONSE_TO_TRANSFORMING_GROWTH_FACTOR_BETA	0.00114306	0.0426099	0.45506	0.351189	1.47551	254
REACTOME_CDK_MEDIATED_PHOSPHORYLATION_AND_REMOVAL_OF_CDC6	0.00114679	0.0426099	0.45506	-0.494892	-1.73855	60
GOBP_DIPHOSPHOINOSITOL_POLYPHOSPHATE_METABOLIC_PROCESS	0.00115891	0.0429048	0.45506	0.910553	1.70968	5
GOBP_DETECTION_OF_OTHER_ORGANISM	0.001194	0.0429631	0.45506	-0.751876	-1.84839	13
GOBP_MACROPHAGE_ACTIVATION	0.00118999	0.0429631	0.45506	-0.437089	-1.63702	85
GOBP_NUCLEUS_LOCALIZATION	0.00117347	0.0429631	0.45506	0.607254	1.79603	30
GOBP_POSITIVE_REGULATION_OF_ENDOTHELIAL_CELL_MATRIX_ADHESION_VIA_FIBRONECTIN	0.00117865	0.0429631	0.45506	0.888724	1.75031	6
HALLMARK_UV_RESPONSE_DN	0.00118803	0.0429631	0.45506	0.401709	1.58218	144
KEGG_MEDICUS_VARIANT_SCRAPIE_CONFORMATION_PRPSC_TO_26S_PROTEASOME_MEDIATED_PROTEIN_DEGRADATION	0.00118867	0.0429631	0.45506	-0.582619	-1.83208	35
REACTOME_REGULATION_OF_ORNITHINE_DECARBOXYLASE_ODC	0.00117873	0.0429631	0.45506	-0.575115	-1.84553	38
REACTOME_SEMA4D_INDUCED_CELL_MIGRATION_AND_GROWTH_CONE_COLLAPSE	0.00118836	0.0429631	0.45506	0.671834	1.8078	20
GOBP_INTERLEUKIN_6_PRODUCTION	0.00120412	0.0431757	0.45506	-0.399949	-1.59216	124
GOBP_ISOLEUCINE_METABOLIC_PROCESS	0.00121199	0.0433064	0.45506	0.909571	1.70784	5
GOBP_HORMONE_METABOLIC_PROCESS	0.00122766	0.0434128	0.45506	0.379898	1.53822	180
REACTOME_SEMA4D_IN_SEMAPHORIN_SIGNALING	0.00122412	0.0434128	0.45506	0.648508	1.8324	24
REACTOME_SYNTHESIS_OF_BILE_ACIDS_AND_BILE_SALTS	0.00122412	0.0434128	0.45506	0.605253	1.79012	30
GOBP_METANEPHRIC_GLOMERULAR_MESANGIUM_DEVELOPMENT	0.00127571	0.0448029	0.45506	0.942884	1.65594	4
REACTOME_RHOG_GTPASE_CYCLE	0.00127196	0.0448029	0.45506	0.494305	1.73387	71
GOBP_ORGANELLE_FUSION	0.0012807	0.0448229	0.45506	0.382619	1.53522	168
KEGG_CITRATE_CYCLE_TCA_CYCLE	0.00128502	0.0448229	0.45506	0.618233	1.82226	29
GOBP_ACTIVATION_OF_PROTEIN_KINASE_B_ACTIVITY	0.00129246	0.0449296	0.45506	0.866864	1.78844	7
KEGG_MEDICUS_VARIANT_MUTATION_CAUSED_ABERRANT_ABETA_TO_26S_PROTEASOME_MEDIATED_PROTEIN_DEGRADATION	0.00131058	0.0454053	0.45506	-0.579839	-1.82334	35
GOBP_AXON_DEVELOPMENT	0.00131937	0.0454903	0.45506	0.317724	1.40603	433
GOBP_LOCOMOTION	0.0013219	0.0454903	0.45506	0.270896	1.27205	1025
GOBP_NEGATIVE_REGULATION_OF_CELL_CYCLE_G1_S_PHASE_TRANSITION	0.0013405	0.0459759	0.45506	0.503872	1.72312	60
GOBP_CELL_KILLING	0.00134577	0.0460028	0.45506	-0.385335	-1.55947	142
GOBP_ANTIGEN_PROCESSING_AND_PRESENTATION_OF_ENDOGENOUS_ANTIGEN	0.00135917	0.0461533	0.45506	-0.63525	-1.8429	25
REACTOME_ENDOSOMAL_VACUOLAR_PATHWAY	0.00135694	0.0461533	0.45506	-0.791289	-1.876	11
KEGG_ALLOGRAFT_REJECTION	0.00136728	0.0462754	0.45506	-0.720821	-1.8804	16
GOBP_BONE_DEVELOPMENT	0.00140209	0.0472973	0.45506	0.368574	1.50703	198
GOBP_REGULATION_OF_VASCULATURE_DEVELOPMENT	0.00141804	0.0476787	0.45506	0.344003	1.44755	258
GOBP_AMINO_ACID_TRANSPORT	0.00144179	0.0477988	0.45506	0.404388	1.57335	133
GOBP_ORGANOPHOSPHATE_BIOSYNTHETIC_PROCESS	0.00144492	0.0477988	0.45506	0.299262	1.35101	563
GOBP_REGULATION_OF_CANONICAL_WNT_SIGNALING_PATHWAY	0.00143121	0.0477988	0.45506	0.360981	1.50277	235
KEGG_MEDICUS_REFERENCE_GF_RTK_RAS_PI3K_SIGNALING_PATHWAY	0.00144307	0.0477988	0.45506	0.476016	1.68662	74
KEGG_MEDICUS_REFERENCE_UCHL1_MEDIATED_HYDROLYSIS	0.00143329	0.0477988	0.45506	-0.913659	-1.73001	5
GOBP_POSITIVE_REGULATION_OF_KINASE_ACTIVITY	0.00145431	0.0479482	0.45506	0.416388	1.62396	135
REACTOME_PHOSPHOLIPASE_C_MEDIATED_CASCADE_FGFR2	0.00145879	0.0479482	0.45506	0.779947	1.8047	11
KEGG_MEDICUS_VARIANT_MUTATION_CAUSED_ABERRANT_SNCA_TO_26S_PROTEASOME_MEDIATED_PROTEIN_DEGRADATION	0.00147313	0.0482649	0.45506	-0.577081	-1.81466	35
GOBP_ASSOCIATIVE_LEARNING	0.00148055	0.0483174	0.45506	0.471931	1.68536	77
GOBP_POSITIVE_REGULATION_OF_SIGNALING	0.00148887	0.0483174	0.45506	0.258332	1.2377	1547
GOBP_VESICLE_ORGANIZATION	0.0014859	0.0483174	0.45506	0.325118	1.41158	360
GOBP_SKELETAL_SYSTEM_DEVELOPMENT	0.0015052	0.0486934	0.45506	0.311308	1.38639	471
GOBP_REGULATION_OF_SMALL_MOLECULE_METABOLIC_PROCESS	0.00151407	0.0488265	0.45506	0.336096	1.42894	294
REACTOME_RAB_GEFS_EXCHANGE_GTP_FOR_GDP_ON_RABS	0.00152279	0.0489535	0.45506	0.453676	1.65474	88
GOBP_STEROID_METABOLIC_PROCESS	0.00155731	0.049907	0.45506	0.347694	1.46082	254
GOBP_INOSITOL_PHOSPHATE_METABOLIC_PROCESS	0.00156828	0.0501019	0.45506	0.574294	1.77897	37
REACTOME_REGULATION_OF_MRNA_STABILITY_BY_PROTEINS_THAT_BIND_AU_RICH_ELEMENTS	0.00157537	0.0501721	0.45506	-0.465903	-1.70335	74
GOBP_KIDNEY_EPITHELIUM_DEVELOPMENT	0.00160288	0.0508901	0.45506	0.40634	1.57629	130
GOBP_CELLULAR_RESPONSE_TO_PEPTIDE_HORMONE_STIMULUS	0.00161358	0.0510718	0.45506	0.34203	1.45053	282
GOBP_MACROPHAGE_ACTIVATION_INVOLVED_IN_IMMUNE_RESPONSE	0.0016194	0.0510982	0.45506	-0.71575	-1.86717	16
GOBP_TISSUE_MIGRATION	0.00162924	0.0512511	0.45506	0.451253	1.6662	94
GOBP_RESPONSE_TO_VITAMIN_A	0.0016662	0.0522395	0.45506	0.794519	1.7997	10
REACTOME_RRNA_PROCESSING	0.00167085	0.0522395	0.45506	-0.348649	-1.47969	201
GOBP_POSITIVE_REGULATION_OF_INTRACELLULAR_SIGNAL_TRANSDUCTION	0.00168711	0.0525877	0.45506	0.273255	1.27919	980
REACTOME_TP53_REGULATES_TRANSCRIPTION_OF_SEVERAL_ADDITIONAL_CELL_DEATH_GENES_WHOSE_SPECIFIC_ROLES_IN_P53_DEPENDENT_APOPTOSIS_REMAIN_UNCERTAIN	0.00171819	0.0533939	0.45506	-0.737926	-1.8141	13
GOBP_MUSCLE_SYSTEM_PROCESS	0.00174338	0.0540133	0.45506	0.323379	1.40403	360
KEGG_MEDICUS_REFERENCE_GF_RTK_RAS_ERK_SIGNALING_PATHWAY	0.00175914	0.0541742	0.45506	0.467813	1.67065	77
KEGG_MEDICUS_VARIANT_MUTATION_CAUSED_ABERRANT_HTT_TO_26S_PROTEASOME_MEDIATED_PROTEIN_DEGRADATION	0.00175759	0.0541742	0.45506	-0.57113	-1.79595	35
GOBP_LEUKOCYTE_MEDIATED_IMMUNITY	0.00177717	0.0544138	0.45506	-0.319766	-1.40982	289
GOBP_POSITIVE_REGULATION_OF_LEUKOCYTE_APOPTOTIC_PROCESS	0.00177754	0.0544138	0.45506	-0.609669	-1.81216	27
GOBP_REGULATION_OF_GTPASE_ACTIVITY	0.00179257	0.0544372	0.45506	0.412107	1.60726	135
REACTOME_ANTIGEN_PROCESSING_UB_ATP_INDEPENDENT_PROTEASOMAL_DEGRADATION	0.00178971	0.0544372	0.45506	-0.677743	-1.84948	19
REACTOME_NUCLEOTIDE_BINDING_DOMAIN_LEUCINE_RICH_REPEAT_CONTAINING_RECEPTOR_NLR_SIGNALING_PATHWAYS	0.00179422	0.0544372	0.45506	-0.517647	-1.77292	52
GOBP_MRNA_METABOLIC_PROCESS	0.00180803	0.0545333	0.45506	-0.270325	-1.28819	699
GOBP_REGULATION_OF_SPROUTING_ANGIOGENESIS	0.00180591	0.0545333	0.45506	0.571553	1.78922	39
GOBP_CANONICAL_WNT_SIGNALING_PATHWAY	0.00183392	0.0551522	0.45506	0.341887	1.44797	280
GOBP_BRANCHED_CHAIN_AMINO_ACID_METABOLIC_PROCESS	0.0018495	0.055458	0.45506	0.640606	1.81007	24
GOBP_POST_GOLGI_VESICLE_MEDIATED_TRANSPORT	0.00187692	0.0561161	0.45506	0.427259	1.61859	111
GOBP_PROTEIN_AUTOPHOSPHORYLATION	0.00188648	0.056238	0.45506	0.413747	1.60189	127
KEGG_MEDICUS_VARIANT_MUTATION_INACTIVATED_UBQLN2_TO_26S_PROTEASOME_MEDIATED_PROTEIN_DEGRADATION	0.00194353	0.0577707	0.45506	-0.564999	-1.82579	39
GOBP_DETECTION_OF_MOLECULE_OF_BACTERIAL_ORIGIN	0.00195116	0.0578298	0.45506	-0.735417	-1.80793	13
GOBP_CYTOSKELETON_DEPENDENT_CYTOKINESIS	0.00199863	0.059066	0.431708	0.422612	1.6201	119
REACTOME_INITIAL_TRIGGERING_OF_COMPLEMENT	0.00200619	0.0591192	0.431708	-0.718359	-1.84304	15
GOBP_MITOTIC_CYTOKINESIS	0.00202038	0.0591972	0.431708	0.441444	1.63345	95
REACTOME_NUCLEOTIDE_SALVAGE	0.00201674	0.0591972	0.431708	-0.663269	-1.84777	21
GOBP_METANEPHRIC_GLOMERULUS_DEVELOPMENT	0.00207659	0.0606708	0.431708	0.761652	1.80454	12
GOBP_MYELOID_LEUKOCYTE_ACTIVATION	0.00211362	0.0615773	0.431708	-0.352692	-1.48698	187
KEGG_MEDICUS_REFERENCE_RTK_PLCG_ITPR_SIGNALING_PATHWAY	0.00212437	0.0617151	0.431708	0.542828	1.74678	44
GOBP_ORGANIC_ACID_TRANSPORT	0.00214934	0.062264	0.431708	0.339611	1.43244	268
REACTOME_DDX58_IFIH1_MEDIATED_INDUCTION_OF_INTERFERON_ALPHA_BETA	0.0021676	0.0626163	0.431708	-0.466117	-1.679	68
GOBP_REGULATION_OF_CELL_DIFFERENTIATION	0.00218788	0.0630245	0.431708	0.264225	1.25517	1279
REACTOME_TAK1_DEPENDENT_IKK_AND_NF_KAPPA_B_ACTIVATION	0.00220954	0.0634703	0.431708	-0.533827	-1.76654	43
REACTOME_PROCESSING_OF_CAPPED_INTRON_CONTAINING_PRE_MRNA	0.00224047	0.0641788	0.431708	-0.320504	-1.40612	279
KEGG_REGULATION_OF_ACTIN_CYTOSKELETON	0.00225089	0.0642977	0.431708	0.376094	1.52211	179
KEGG_FOCAL_ADHESION	0.00229059	0.0652501	0.431708	0.37208	1.5058	181
GOBP_METANEPHRIC_NEPHRON_DEVELOPMENT	0.00230884	0.0655798	0.431708	0.59511	1.78732	32
REACTOME_FGFR2C_LIGAND_BINDING_AND_ACTIVATION	0.00231496	0.0655798	0.431708	0.854022	1.76195	7
GOBP_POSITIVE_REGULATION_OF_CHOLESTEROL_BIOSYNTHETIC_PROCESS	0.00235535	0.0665401	0.431708	0.723424	1.80979	15
REACTOME_BRANCHED_CHAIN_AMINO_ACID_CATABOLISM	0.00247539	0.0697393	0.431708	0.658414	1.79717	21
GOBP_EOSINOPHIL_CHEMOTAXIS	0.00249517	0.0699125	0.431708	-0.770835	-1.82751	11
GOBP_POSITIVE_REGULATION_OF_MUSCLE_CELL_DIFFERENTIATION	0.00248918	0.0699125	0.431708	0.501444	1.69176	56
GOBP_CELL_CELL_SIGNALING	0.00251368	0.0700908	0.35482	0.270254	1.26805	1010
REACTOME_RAC1_GTPASE_CYCLE	0.0025152	0.0700908	0.431708	0.37922	1.52467	171
GOBP_REGULATION_OF_MICROTUBULE_DEPOLYMERIZATION	0.00259792	0.0721997	0.431708	0.57049	1.76082	36
GOBP_DETECTION_OF_BACTERIUM	0.00272727	0.0755897	0.431708	-0.767101	-1.81866	11
GOBP_POSITIVE_REGULATION_OF_UBIQUITIN_PROTEIN_TRANSFERASE_ACTIVITY	0.00278468	0.0767659	0.431708	-0.745244	-1.80123	12
GOBP_RESPONSE_TO_GROWTH_FACTOR	0.00278422	0.0767659	0.344521	0.290709	1.32694	646
GOBP_HEART_PROCESS	0.0028887	0.0792075	0.35482	0.351601	1.44858	213
GOBP_REGULATION_OF_BLOOD_CIRCULATION	0.0028838	0.0792075	0.35482	0.35594	1.46557	208
GOBP_REGULATION_OF_DENDRITIC_CELL_DIFFERENTIATION	0.00290152	0.0793469	0.431708	-0.744959	-1.80054	12
KEGG_MEDICUS_REFERENCE_GF_RTK_PI3K_SIGNALING_PATHWAY	0.00293936	0.0801678	0.431708	0.482527	1.68448	68
GOBP_IMMUNE_EFFECTOR_PROCESS	0.00300949	0.0818629	0.431708	-0.28484	-1.31655	472
REACTOME_INTERLEUKIN_1_PROCESSING	0.00303336	0.082294	0.431708	-0.832082	-1.80247	8
GOBP_ANTIGEN_PROCESSING_AND_PRESENTATION_OF_ENDOGENOUS_PEPTIDE_ANTIGEN	0.00306234	0.0824259	0.431708	-0.634215	-1.78423	22
GOBP_ENDOTHELIAL_CELL_MIGRATION	0.00305862	0.0824259	0.344521	0.351337	1.44749	213
GOBP_ORGANIC_ACID_CATABOLIC_PROCESS	0.00305085	0.0824259	0.344521	0.354151	1.45931	210
GOBP_MEMBRANE_FUSION	0.00308166	0.0827154	0.344521	0.378281	1.51586	165
GOBP_NEGATIVE_REGULATION_OF_TORC1_SIGNALING	0.00308922	0.0827154	0.35482	0.515601	1.7007	50
GOBP_NEGATIVE_REGULATION_OF_MICROTUBULE_POLYMERIZATION_OR_DEPOLYMERIZATION	0.00310106	0.082816	0.35482	0.541044	1.72279	42
GOBP_ENDOPLASMIC_RETICULUM_TUBULAR_NETWORK_ORGANIZATION	0.00314059	0.0835482	0.35482	0.638285	1.78352	23
GOBP_LYSOSOMAL_TRANSPORT	0.00315292	0.0835482	0.344521	0.403348	1.56162	127
GOBP_MICROTUBULE_POLYMERIZATION_OR_DEPOLYMERIZATION	0.00314961	0.0835482	0.344521	0.39857	1.55705	136
GOBP_PHOSPHATIDYLINOSITOL_3_KINASE_PROTEIN_KINASE_B_SIGNAL_TRANSDUCTION	0.00317195	0.083836	0.335069	0.334187	1.41727	282
GOBP_POSITIVE_REGULATION_OF_CANONICAL_WNT_SIGNALING_PATHWAY	0.00320114	0.0843899	0.344521	0.424462	1.58158	100
GOBP_ACYL_COA_METABOLIC_PROCESS	0.00321314	0.0844539	0.344521	0.44923	1.63748	87
GOBP_MUSCLE_ADAPTATION	0.00322004	0.0844539	0.344521	0.437709	1.61323	93
GOBP_NEGATIVE_REGULATION_OF_RESPONSE_TO_STIMULUS	0.00324538	0.084859	0.303779	0.256865	1.22906	1499
REACTOME_NRAGE_SIGNALS_DEATH_THROUGH_JNK	0.00325203	0.084859	0.344521	0.50268	1.67148	52
GOBP_MICROTUBULE_CYTOSKELETON_ORGANIZATION	0.00326594	0.0849203	0.31828	0.28971	1.31756	617
GOBP_NEUROMUSCULAR_JUNCTION_DEVELOPMENT	0.00327094	0.0849203	0.344521	0.513972	1.69532	50
GOBP_POSITIVE_REGULATION_OF_MYOBLAST_DIFFERENTIATION	0.0032961	0.0849284	0.344521	0.554127	1.7165	37
GOBP_REGULATION_OF_RELAXATION_OF_CARDIAC_MUSCLE	0.00328376	0.0849284	0.35482	0.89166	1.67421	5
REACTOME_MITOCHONDRIAL_FATTY_ACID_BETA_OXIDATION_OF_UNSATURATED_FATTY_ACIDS	0.00328947	0.0849284	0.35482	0.868794	1.71106	6
GOBP_SPHINGOLIPID_METABOLIC_PROCESS	0.00330838	0.0850311	0.335069	0.392853	1.54441	141
GOBP_ENDOTHELIUM_DEVELOPMENT	0.00333802	0.0851917	0.335069	0.406042	1.56857	126
GOBP_NUCLEAR_MIGRATION	0.00333952	0.0851917	0.344521	0.609095	1.7621	27
REACTOME_UBIQUITIN_DEPENDENT_DEGRADATION_OF_CYCLIN_D	0.00333955	0.0851917	0.431708	-0.549406	-1.7754	39
GOBP_REGULATION_OF_CELL_MATRIX_ADHESION	0.00334802	0.0851958	0.335069	0.409559	1.56066	114
GOBP_REGULATION_OF_RHO_PROTEIN_SIGNAL_TRANSDUCTION	0.00341052	0.0859333	0.335069	0.451446	1.63141	83
GOBP_VESICLE_MEDIATED_TRANSPORT_IN_SYNAPSE	0.00338868	0.0859333	0.326352	0.351372	1.45757	227
REACTOME_PI_3K_CASCADE_FGFR4	0.00340651	0.0859333	0.344521	0.733699	1.77542	13
REACTOME_RAC2_GTPASE_CYCLE	0.00341052	0.0859333	0.335069	0.453067	1.63727	83
GOBP_GLAND_DEVELOPMENT	0.0034241	0.0860641	0.31828	0.317326	1.38428	375
GOBP_REGULATION_OF_ENDOTHELIAL_CELL_MIGRATION	0.00343938	0.0862368	0.326352	0.379241	1.51141	158
REACTOME_FOXO_MEDIATED_TRANSCRIPTION_OF_OXIDATIVE_STRESS_METABOLIC_AND_NEURONAL_GENES	0.00348432	0.0871505	0.335069	0.623036	1.78015	25
REACTOME_EICOSANOID_LIGAND_BINDING_RECEPTORS	0.00350096	0.0873536	0.431708	-0.760655	-1.80337	11
GOBP_ACTIVATION_OF_GTPASE_ACTIVITY	0.00351007	0.0873683	0.335069	0.633938	1.77138	23
GOBP_REGULATION_OF_HORMONE_LEVELS	0.00352508	0.0875137	0.310777	0.311596	1.37512	424
GOBP_SENSORY_ORGAN_MORPHOGENESIS	0.00353297	0.0875137	0.31828	0.345182	1.43868	236
GOBP_REGULATION_OF_MACROPHAGE_APOPTOTIC_PROCESS	0.00354684	0.0876454	0.35482	-0.844896	-1.76044	7
GOBP_POSITIVE_REGULATION_OF_KERATINOCYTE_DIFFERENTIATION	0.00359712	0.0886743	0.35482	-0.697804	-1.7903	15
GOBP_CD4_POSITIVE_CD25_POSITIVE_ALPHA_BETA_REGULATORY_T_CELL_DIFFERENTIATION	0.00364372	0.0893933	0.344521	-0.922593	-1.64729	4
GOBP_REGULATION_OF_CD4_POSITIVE_CD25_POSITIVE_ALPHA_BETA_REGULATORY_T_CELL_DIFFERENTIATION	0.00364372	0.0893933	0.344521	-0.922593	-1.64729	4
GOBP_SMOOTH_MUSCLE_ADAPTATION	0.00367647	0.0897672	0.335069	0.86646	1.70647	6
REACTOME_BETA_OXIDATION_OF_OCTANOYL_COA_TO_HEXANOYL_COA	0.00367008	0.0897672	0.335069	0.890361	1.67177	5
GOBP_POSITIVE_REGULATION_OF_CHOLESTEROL_METABOLIC_PROCESS	0.0037092	0.0903511	0.326352	0.648577	1.77032	21
GOBP_PROTEIN_DEPOLYMERIZATION	0.0037234	0.0904823	0.31828	0.415682	1.57473	111
GOBP_IMPORT_ACROSS_PLASMA_MEMBRANE	0.0037918	0.091279	0.310777	0.382505	1.51796	152
GOBP_POSITIVE_REGULATION_OF_LOCOMOTION	0.00379087	0.091279	0.297233	0.295712	1.32675	516
REACTOME_ABC_TRANSPORTERS_IN_LIPID_HOMEOSTASIS	0.00378143	0.091279	0.326352	0.730015	1.7972	14
REACTOME_FOXO_MEDIATED_TRANSCRIPTION	0.00376817	0.091279	0.31828	0.486693	1.6609	59
GOBP_GOLGI_TO_PLASMA_MEMBRANE_TRANSPORT	0.00380573	0.0913998	0.31828	0.470461	1.63802	67
GOBP_MONOATOMIC_CATION_TRANSMEMBRANE_TRANSPORT	0.00385981	0.092052	0.291091	0.288198	1.31654	652
GOBP_POSITIVE_REGULATION_OF_INTERLEUKIN_6_PRODUCTION	0.00385488	0.092052	0.35482	-0.440272	-1.63858	82
GOBP_POSITIVE_REGULATION_OF_MAP_KINASE_ACTIVITY	0.00384404	0.092052	0.31828	0.56066	1.70638	34
KEGG_OLFACTORY_TRANSDUCTION	0.00388465	0.0924294	0.431708	0.578699	1.7507	33
GOBP_RETROGRADE_TRANSPORT_ENDOSOME_TO_GOLGI	0.00389381	0.0924328	0.310777	0.422565	1.58515	104
GOBP_HORMONE_MEDIATED_SIGNALING_PATHWAY	0.00393162	0.0927043	0.303779	0.35953	1.46456	192
GOBP_POSITIVE_REGULATION_OF_INTRINSIC_APOPTOTIC_SIGNALING_PATHWAY_BY_P53_CLASS_MEDIATOR	0.00394946	0.0927043	0.407018	-0.824474	-1.78599	8
GOBP_PROTECTION_FROM_NATURAL_KILLER_CELL_MEDIATED_CYTOTOXICITY	0.00393782	0.0927043	0.335069	-0.904002	-1.71173	5
GOBP_REGULATION_OF_MUSCLE_HYPERTROPHY	0.00393983	0.0927043	0.310777	0.492951	1.66311	56
KEGG_PPAR_SIGNALING_PATHWAY	0.00395044	0.0927043	0.310777	0.491799	1.65308	55
REACTOME_REGULATION_OF_PYRUVATE_DEHYDROGENASE_PDH_COMPLEX	0.0039705	0.0929624	0.31828	0.728807	1.79423	14
GOBP_GOLGI_TO_PLASMA_MEMBRANE_PROTEIN_TRANSPORT	0.00399782	0.0930365	0.310777	0.525605	1.69135	44
REACTOME_HH_MUTANTS_ABROGATE_LIGAND_SECRETION	0.00400089	0.0930365	0.344521	-0.520587	-1.72758	44
REACTOME_NEGATIVE_REGULATION_OF_NOTCH4_SIGNALING	0.00400089	0.0930365	0.344521	-0.518086	-1.71928	44
GOBP_POSITIVE_REGULATION_OF_MUSCLE_HYPERTROPHY	0.00403448	0.093394	0.310777	0.619239	1.7693	25
GOBP_ZINC_ION_TRANSPORT	0.00403448	0.093394	0.310777	0.618114	1.76609	25
GOBP_AMIDE_METABOLIC_PROCESS	0.00404989	0.0935398	0.291091	0.311548	1.36656	396
GOBP_PROTEIN_LOCALIZATION_TO_CELL_JUNCTION	0.00407224	0.0938445	0.303779	0.413332	1.55625	107
GOBP_FIBROBLAST_MIGRATION	0.00411891	0.0940338	0.303779	0.490835	1.65597	56
GOBP_REGULATION_OF_SUPRAMOLECULAR_FIBER_ORGANIZATION	0.00411726	0.0940338	0.291091	0.315293	1.37053	364
REACTOME_PI3K_AKT_SIGNALING_IN_CANCER	0.0041263	0.0940338	0.303779	0.434054	1.58596	89
REACTOME_TOLL_LIKE_RECEPTOR_CASCADES	0.00411311	0.0940338	0.407018	-0.36695	-1.50289	153
REACTOME_TRANSPORT_TO_THE_GOLGI_AND_SUBSEQUENT_MODIFICATION	0.00410889	0.0940338	0.297233	0.371001	1.48668	165
GOBP_BRANCHING_INVOLVED_IN_LABYRINTHINE_LAYER_MORPHOGENESIS	0.0042065	0.0943294	0.310777	0.783801	1.72886	9
GOBP_FATTY_ACID_BETA_OXIDATION	0.00417499	0.0943294	0.303779	0.461051	1.61722	71
GOBP_MACROMOLECULE_DEPALMITOYLATION	0.00415958	0.0943294	0.310777	0.725304	1.78561	14
GOBP_POSITIVE_REGULATION_OF_TRANSPORT	0.00418475	0.0943294	0.279866	0.282114	1.29164	688
GOBP_RESPONSE_TO_WATER	0.00419048	0.0943294	0.310777	0.776464	1.7588	10
KEGG_MEDICUS_REFERENCE_CDC25_CELL_CYCLE_G2_M	0.0042065	0.0943294	0.310777	0.782517	1.72602	9
REACTOME_FBXL7_DOWN_REGULATES_AURKA_DURING_MITOTIC_ENTRY_AND_IN_EARLY_MITOSIS	0.00420354	0.0943294	0.335069	-0.533025	-1.7513	42
REACTOME_NOD1_2_SIGNALING_PATHWAY	0.00421286	0.0943294	0.335069	-0.565092	-1.78788	36
GOBP_DEVELOPMENTAL_PIGMENTATION	0.00423105	0.0945304	0.303779	0.529554	1.67376	41
GOBP_INTEGRIN_MEDIATED_SIGNALING_PATHWAY	0.00425909	0.09495	0.297233	0.418118	1.56345	102
GOBP_REGULATION_OF_VESICLE_MEDIATED_TRANSPORT	0.00428776	0.0953816	0.279866	0.30182	1.34162	461
GOBP_SNRNA_METABOLIC_PROCESS	0.00430059	0.09546	0.335069	-0.492758	-1.70766	56
GOBP_PROTEIN_ACYLATION	0.00433526	0.0960218	0.297233	0.465535	1.61766	66
GOBP_CENTRAL_NERVOUS_SYSTEM_PROJECTION_NEURON_AXONOGENESIS	0.00445269	0.0975691	0.297233	0.600522	1.7373	27
GOBP_RESPONSE_TO_BACTERIUM	0.00444362	0.0975691	0.407018	-0.285249	-1.31724	468
KEGG_MEDICUS_REFERENCE_MODIFYING_OF_CONDENSIN_I_SUBUNITS	0.00444273	0.0975691	0.303779	0.885265	1.6622	5
REACTOME_DEGRADATION_OF_DVL	0.00444543	0.0975691	0.326352	-0.512304	-1.70009	44
REACTOME_SARS_COV_2_MODULATES_HOST_TRANSLATION_MACHINERY	0.00444543	0.0975691	0.326352	-0.501579	-1.70687	50
GOBP_REGULATION_OF_CELL_CYCLE_PROCESS	0.00448916	0.0980065	0.269842	0.282529	1.29259	677
GOBP_REGULATION_OF_LIPID_METABOLIC_PROCESS	0.00449177	0.0980065	0.279866	0.330701	1.40342	283
GOBP_TERPENOID_METABOLIC_PROCESS	0.00451182	0.0982351	0.291091	0.455037	1.60678	73
REACTOME_PI_3K_CASCADE_FGFR2	0.00454632	0.0985676	0.297233	0.694827	1.76372	16
REACTOME_THE_ROLE_OF_GTSE1_IN_G2_M_PROGRESSION_AFTER_G2_CHECKPOINT	0.00453926	0.0985676	0.326352	-0.484194	-1.68912	58
GOBP_DRINKING_BEHAVIOR	0.00457143	0.098903	0.297233	0.768416	1.74057	10
GOBP_ACTIN_FILAMENT_BASED_MOVEMENT	0.00461648	0.0990101	0.285313	0.409731	1.54915	110
GOBP_LEUKOTRIENE_BIOSYNTHETIC_PROCESS	0.00462963	0.0990101	0.310777	-0.769129	-1.77461	10
GOBP_VOLUNTARY_MUSCULOSKELETAL_MOVEMENT	0.00464396	0.0990101	0.297233	0.854499	1.68291	6
REACTOME_GLYCOSAMINOGLYCAN_METABOLISM	0.00461648	0.0990101	0.285313	0.410623	1.55786	112
REACTOME_GOLGI_TO_ER_RETROGRADE_TRANSPORT	0.00460014	0.0990101	0.285313	0.403836	1.54434	118
REACTOME_PERK_REGULATES_GENE_EXPRESSION	0.00462555	0.0990101	0.31828	-0.577687	-1.78382	32
REACTOME_SYNTHESIS_OF_KETONE_BODIES	0.00464396	0.0990101	0.297233	0.856777	1.6874	6
REACTOME_REGULATION_OF_TP53_ACTIVITY_THROUGH_ASSOCIATION_WITH_CO_FACTORS	0.00465411	0.0990206	0.310777	-0.718325	-1.73617	12
REACTOME_RHO_GTPASES_ACTIVATE_PAKS	0.00466679	0.0990848	0.291091	0.647391	1.74203	20
GOBP_CONNECTIVE_TISSUE_DEVELOPMENT	0.00469799	0.0993358	0.274717	0.332371	1.40105	265
GOBP_FOREBRAIN_CELL_MIGRATION	0.00469738	0.0993358	0.285313	0.49592	1.649	52
GOBP_DETERMINATION_OF_LEFT_RIGHT_ASYMMETRY_IN_LATERAL_MESODERM	0.00478011	0.100041	0.291091	0.773797	1.70679	9
GOBP_GENERATION_OF_PRECURSOR_METABOLITES_AND_ENERGY	0.00477479	0.100041	0.265217	0.305532	1.35208	433
GOBP_POSITIVE_REGULATION_OF_DENDRITIC_CELL_DIFFERENTIATION	0.00475796	0.100041	0.303779	-0.86092	-1.72146	6
GOBP_TETRAPYRROLE_BIOSYNTHETIC_PROCESS	0.00476016	0.100041	0.285313	0.566374	1.70101	32
REACTOME_UPTAKE_AND_FUNCTION_OF_ANTHRAX_TOXINS	0.00476826	0.100041	0.291091	0.752457	1.74109	11
GOBP_CELLULAR_COMPONENT_DISASSEMBLY	0.00481	0.100462	0.265217	0.308055	1.35913	423
GOBP_DIADENOSINE_POLYPHOSPHATE_CATABOLIC_PROCESS	0.00483746	0.10083	0.291091	0.85278	1.67953	6
GOBP_REGULATION_OF_EPITHELIAL_CELL_APOPTOTIC_PROCESS	0.00490641	0.101897	0.279866	0.519858	1.67286	44
REACTOME_METABOLISM_OF_POLYAMINES	0.00490852	0.101897	0.310777	-0.504877	-1.6911	46
GOBP_REGULATION_OF_CHOLESTEROL_METABOLIC_PROCESS	0.00494415	0.102429	0.279866	0.523429	1.67184	43
GOBP_COPPER_ION_TRANSMEMBRANE_TRANSPORT	0.00497132	0.102784	0.285313	0.771188	1.70103	9
GOBP_EXOCYTIC_PROCESS	0.00500626	0.103298	0.274717	0.438384	1.57912	81
REACTOME_RHOD_GTPASE_CYCLE	0.00505872	0.104171	0.274717	0.494668	1.64484	52
REACTOME_TP53_REGULATES_TRANSCRIPTION_OF_DEATH_RECEPTORS_AND_LIGANDS	0.00507722	0.104342	0.297233	-0.714924	-1.72795	12
GOBP_POSITIVE_REGULATION_OF_T_CELL_PROLIFERATION	0.00511907	0.104992	0.303779	-0.447985	-1.62841	71
GOBP_REGULATION_OF_RELEASE_OF_SEQUESTERED_CALCIUM_ION_INTO_CYTOSOL_BY_SARCOPLASMIC_RETICULUM	0.00513479	0.105104	0.274717	0.588424	1.73439	29
GOBP_EMBRYONIC_ORGAN_DEVELOPMENT	0.0052041	0.106099	0.256635	0.309404	1.35439	389
REACTOME_METABOLISM_OF_CARBOHYDRATES_AND_CARBOHYDRATE_DERIVATIVES	0.0051996	0.106099	0.260821	0.336308	1.40958	249
GOBP_MAINTENANCE_OF_BLOOD_BRAIN_BARRIER	0.00527849	0.107403	0.269842	0.54998	1.68861	35
GOBP_REGULATION_OF_POSTSYNAPTIC_MEMBRANE_NEUROTRANSMITTER_RECEPTOR_LEVELS	0.00532387	0.108111	0.265217	0.414018	1.54812	102
GOBP_NEGATIVE_REGULATION_OF_PROTEIN_CONTAINING_COMPLEX_DISASSEMBLY	0.00536385	0.108708	0.265217	0.435946	1.57034	81
REACTOME_APC_C_CDH1_MEDIATED_DEGRADATION_OF_CDC20_AND_OTHER_APC_C_CDH1_TARGETED_PROTEINS_IN_LATE_MITOSIS_EARLY_G1	0.00537755	0.108771	0.297233	-0.470413	-1.65827	61
REACTOME_PROSTANOID_LIGAND_RECEPTORS	0.0053886	0.10878	0.285313	-0.803771	-1.74115	8
GOBP_REGULATION_OF_CARDIAC_MUSCLE_CONTRACTION	0.00542888	0.109378	0.265217	0.465587	1.60827	64
GOBP_ORGANOPHOSPHATE_CATABOLIC_PROCESS	0.00545145	0.109617	0.256635	0.343653	1.41765	216
GOBP_REGULATION_OF_HYDROLASE_ACTIVITY	0.00547289	0.109618	0.256635	0.352007	1.43162	190
REACTOME_PYRIMIDINE_SALVAGE	0.00547138	0.109618	0.285313	-0.757454	-1.74767	10
GOBP_COMPLEMENT_ACTIVATION_CLASSICAL_PATHWAY	0.005552	0.110411	0.285313	-0.636815	-1.73779	19
GOBP_PURINE_CONTAINING_COMPOUND_CATABOLIC_PROCESS	0.00555556	0.110411	0.256635	0.382472	1.50875	145
GOBP_SENSORY_PERCEPTION_OF_SMELL	0.00552995	0.110411	0.265217	0.579413	1.71369	30
KEGG_PATHWAYS_IN_CANCER	0.00554715	0.110411	0.252644	0.323599	1.3743	290
REACTOME_IMMUNOREGULATORY_INTERACTIONS_BETWEEN_A_LYMPHOID_AND_A_NON_LYMPHOID_CELL	0.00558534	0.110789	0.291091	-0.460345	-1.64205	64
REACTOME_GPCR_LIGAND_BINDING	0.00563449	0.111548	0.303779	-0.327227	-1.40969	235
HALLMARK_ADIPOGENESIS	0.00564972	0.111634	0.252644	0.34888	1.42539	197
GOBP_LEUKOCYTE_PROLIFERATION	0.00571145	0.112046	0.303779	-0.317208	-1.37701	258
GOBP_POSITIVE_REGULATION_OF_PROTEIN_LOCALIZATION	0.00571157	0.112046	0.241698	0.300902	1.33595	452
GOBP_REGULATION_OF_NEUROTRANSMITTER_RECEPTOR_ACTIVITY	0.00573614	0.112046	0.265217	0.769511	1.69734	9
REACTOME_KERATAN_SULFATE_DEGRADATION	0.0056872	0.112046	0.265217	0.738308	1.74923	12
REACTOME_REGULATION_OF_APOPTOSIS	0.00572687	0.112046	0.285313	-0.530396	-1.72608	40
REACTOME_REGULATION_OF_INNATE_IMMUNE_RESPONSES_TO_CYTOSOLIC_DNA	0.00572276	0.112046	0.279866	-0.705354	-1.73403	13
HALLMARK_UNFOLDED_PROTEIN_RESPONSE	0.0057617	0.112331	0.291091	-0.382714	-1.50388	113
GOBP_INOSITOL_METABOLIC_PROCESS	0.00579486	0.112593	0.265217	0.799111	1.7053	8
GOBP_THIOESTER_BIOSYNTHETIC_PROCESS	0.0057971	0.112593	0.256635	0.502477	1.65288	49
REACTOME_ADIPOGENESIS	0.00584381	0.113286	0.252644	0.407333	1.52882	105
GOBP_CARDIAC_MUSCLE_CONTRACTION	0.00585938	0.113373	0.252644	0.402422	1.52674	112
GOBP_ALPHA_LINOLENIC_ACID_METABOLIC_PROCESS	0.00587232	0.11341	0.260821	0.685028	1.73884	16
GOBP_CELLULAR_HOMEOSTASIS	0.00588782	0.113496	0.235142	0.280975	1.28509	675
GOBP_CELLULAR_RESPONSE_TO_ACID_CHEMICAL	0.00593098	0.114113	0.252644	0.424071	1.54676	88
GOBP_PROLINE_TRANSMEMBRANE_TRANSPORT	0.00595124	0.114288	0.260821	0.821949	1.69578	7
GOBP_CYTIDINE_METABOLIC_PROCESS	0.00601036	0.115104	0.269842	-0.89045	-1.68607	5
REACTOME_RHO_GTPASES_ACTIVATE_CIT	0.00601617	0.115104	0.256635	0.651507	1.73121	19
REACTOME_INDUCTION_OF_CELL_CELL_FUSION	0.00609524	0.116374	0.256635	0.755298	1.71085	10
REACTOME_SIGNALING_BY_BRAF_AND_RAF1_FUSIONS	0.00610523	0.116374	0.248833	0.466976	1.59694	60
GOBP_CALCIUM_MEDIATED_SIGNALING	0.00617814	0.116737	0.241698	0.3539	1.43223	181
GOBP_REGULATION_OF_TRANS_SYNAPTIC_SIGNALING	0.00614489	0.116737	0.235142	0.305804	1.34404	407
KEGG_MEDICUS_VARIANT_MUTATION_INACTIVATED_VCP_TO_26S_PROTEASOME_MEDIATED_PROTEIN_DEGRADATION	0.00615655	0.116737	0.274717	-0.531053	-1.71609	39
REACTOME_DOWNSTREAM_SIGNALING_OF_ACTIVATED_FGFR4	0.00616016	0.116737	0.252644	0.638622	1.71843	20
REACTOME_KETONE_BODY_METABOLISM	0.00618119	0.116737	0.256635	0.792327	1.69082	8
GOBP_NEGATIVE_REGULATION_OF_INTERLEUKIN_4_PRODUCTION	0.00620604	0.116991	0.265217	-0.853885	-1.7074	6
GOBP_CELLULAR_RESPONSE_TO_OXYGEN_CONTAINING_COMPOUND	0.00622683	0.117167	0.223479	0.263268	1.23443	1001
GOBP_DICARBOXYLIC_ACID_TRANSPORT	0.00628253	0.11761	0.245188	0.430921	1.55724	83
GOBP_INTRACELLULAR_PROTEIN_TRANSMEMBRANE_TRANSPORT	0.00626728	0.11761	0.248833	0.572553	1.6934	30
GOBP_ORGANELLE_TRANSPORT_ALONG_MICROTUBULE	0.00628479	0.11761	0.245188	0.422412	1.5524	92
GOBP_CALCIUM_ACTIVATED_PHOSPHATIDYLCHOLINE_SCRAMBLING	0.00632161	0.118084	0.256635	0.917109	1.61067	4
GOBP_ISOPRENOID_METABOLIC_PROCESS	0.00644007	0.11986	0.241698	0.41781	1.53989	93
REACTOME_REGULATION_OF_EXPRESSION_OF_SLITS_AND_ROBOS	0.00642857	0.11986	0.279866	-0.353617	-1.4471	152
REACTOME_DEGRADATION_OF_CRY_AND_PER_PROTEINS	0.00645448	0.119877	0.269842	-0.494562	-1.67033	48
REACTOME_POST_TRANSLATIONAL_MODIFICATION_SYNTHESIS_OF_GPI_ANCHORED_PROTEINS	0.00646436	0.119877	0.241698	0.465663	1.59246	60
GOBP_VACUOLAR_TRANSPORT	0.00649684	0.120262	0.235142	0.366912	1.46924	164
GOBP_CIRCADIAN_RHYTHM	0.00652137	0.120289	0.235142	0.357585	1.44461	177
GOBP_POSITIVE_REGULATION_OF_CYTOKINE_PRODUCTION	0.00652231	0.120289	0.291091	-0.294005	-1.3325	392
REACTOME_SIGNALING_BY_HIPPO	0.00653351	0.120289	0.245188	0.636111	1.71168	20
KEGG_MEDICUS_REFERENCE_CHONDROITIN_SULFATE_BIOSYNTHESIS	0.00656751	0.120699	0.248833	0.788173	1.68196	8
GOBP_DENDRITIC_CELL_DIFFERENTIATION	0.00665188	0.120948	0.265217	-0.547069	-1.73086	36
GOBP_L_ASPARTATE_IMPORT_ACROSS_PLASMA_MEMBRANE	0.00663212	0.120948	0.256635	-0.884357	-1.67453	5
GOBP_ORGANELLE_MEMBRANE_FUSION	0.00666199	0.120948	0.235142	0.389777	1.50313	124
GOBP_REGULATION_OF_CELL_CYCLE_G1_S_PHASE_TRANSITION	0.00668724	0.120948	0.232057	0.36362	1.45781	167
GOBP_REGULATION_OF_CHOLESTEROL_BIOSYNTHETIC_PROCESS	0.00660187	0.120948	0.241698	0.602741	1.72216	25
GOBP_REGULATION_OF_MUSCLE_CELL_DIFFERENTIATION	0.00667604	0.120948	0.235142	0.389251	1.50371	126
GOBP_SYNAPSE_ASSEMBLY	0.00660905	0.120948	0.232057	0.336651	1.39701	228
REACTOME_ACTIVATION_OF_C3_AND_C5	0.0066764	0.120948	0.256635	-0.821853	-1.71243	7
REACTOME_CONSTITUTIVE_SIGNALING_BY_ABERRANT_PI3K_IN_CANCER	0.00668715	0.120948	0.238353	0.464064	1.59478	62
GOBP_DETECTION_OF_BIOTIC_STIMULUS	0.006773	0.121855	0.260821	-0.572911	-1.74513	30
GOBP_HEART_DEVELOPMENT	0.00677059	0.121855	0.220823	0.288504	1.29692	529
GOBP_REGULATION_OF_MICROTUBULE_POLYMERIZATION_OR_DEPOLYMERIZATION	0.00676638	0.121855	0.235142	0.414311	1.53609	96
GOBP_PRIMARY_ALCOHOL_METABOLIC_PROCESS	0.00682104	0.121864	0.235142	0.428273	1.54767	83
KEGG_CYTOSOLIC_DNA_SENSING_PATHWAY	0.00681918	0.121864	0.260821	-0.5295	-1.69916	38
KEGG_TOLL_LIKE_RECEPTOR_SIGNALING_PATHWAY	0.00680426	0.121864	0.265217	-0.425605	-1.58081	81
REACTOME_RAC3_GTPASE_CYCLE	0.00681492	0.121864	0.235142	0.424888	1.54164	85
REACTOME_DEGRADATION_OF_AXIN	0.00685841	0.122318	0.260821	-0.506653	-1.66465	42
GOBP_IN_UTERO_EMBRYONIC_DEVELOPMENT	0.00701468	0.123542	0.220823	0.306086	1.33593	378
GOBP_MITOCHONDRION_LOCALIZATION	0.00703717	0.123542	0.232057	0.487232	1.62517	53
GOBP_NEGATIVE_REGULATION_OF_AMIDE_METABOLIC_PROCESS	0.00700461	0.123542	0.235142	0.606325	1.71321	24
GOBP_ORGANIC_HYDROXY_COMPOUND_TRANSPORT	0.00695977	0.123542	0.226232	0.339692	1.39967	211
GOBP_POSITIVE_REGULATION_OF_INTERLEUKIN_1_PRODUCTION	0.00699301	0.123542	0.260821	-0.476203	-1.64678	55
GOBP_REGULATION_OF_CELL_ADHESION	0.00698324	0.123542	0.215783	0.279706	1.27673	650
GOBP_RESPONSE_TO_HYDROSTATIC_PRESSURE	0.00696594	0.123542	0.241698	0.844389	1.663	6
GOBP_TOLL_LIKE_RECEPTOR_2_SIGNALING_PATHWAY	0.00703325	0.123542	0.252644	-0.651763	-1.72798	17
KEGG_PROXIMAL_TUBULE_BICARBONATE_RECLAMATION	0.00704748	0.123542	0.235142	0.627838	1.71371	21
REACTOME_DOWNSTREAM_SIGNALING_OF_ACTIVATED_FGFR2	0.00702014	0.123542	0.235142	0.614799	1.7179	23
GOBP_TISSUE_MORPHOGENESIS	0.00707992	0.123899	0.215783	0.288702	1.29658	522
GOBP_PIGMENT_CELL_DIFFERENTIATION	0.00714024	0.124741	0.232057	0.552619	1.6597	32
GOBP_TYPE_II_INTERFERON_MEDIATED_SIGNALING_PATHWAY	0.00720996	0.125319	0.252644	-0.599764	-1.72548	24
REACTOME_CLASS_A_1_RHODOPSIN_LIKE_RECEPTORS	0.00718907	0.125319	0.265217	-0.344424	-1.4286	168
REACTOME_SYNTHESIS_SECRETION_AND_DEACYLATION_OF_GHRELIN	0.00720379	0.125319	0.235142	0.732699	1.73595	12
GOBP_POSITIVE_REGULATION_OF_CYTOSKELETON_ORGANIZATION	0.00725514	0.125891	0.223479	0.357651	1.43951	174
HALLMARK_ALLOGRAFT_REJECTION	0.00731995	0.126801	0.260821	-0.351308	-1.43577	150
GOBP_POSITIVE_REGULATION_OF_CELL_DIFFERENTIATION	0.00735294	0.126943	0.208827	0.274551	1.26232	722
GOBP_SMOOTH_MUSCLE_CONTRACTION	0.00735294	0.126943	0.226232	0.424361	1.53973	85
GOBP_MITOCHONDRIAL_FISSION	0.00747902	0.128903	0.226232	0.510951	1.62697	42
GOBP_MULTICELLULAR_ORGANISM_GROWTH	0.00756404	0.13015	0.21826	0.365785	1.45356	153
GOBP_INTERLEUKIN_1_BETA_PRODUCTION	0.00758082	0.13022	0.248833	-0.437596	-1.59422	72
KEGG_AUTOIMMUNE_THYROID_DISEASE	0.00762227	0.130713	0.241698	-0.663123	-1.72988	16
GOBP_POSITIVE_REGULATION_OF_IMMATURE_T_CELL_PROLIFERATION	0.00765412	0.13104	0.238353	-0.845911	-1.69145	6
GOBP_ALCOHOL_BIOSYNTHETIC_PROCESS	0.00771388	0.13118	0.21826	0.386031	1.48868	124
GOBP_CILIUM_MOVEMENT	0.00772014	0.13118	0.256635	-0.335299	-1.40386	180
GOBP_CORTICAL_CYTOSKELETON_ORGANIZATION	0.00768956	0.13118	0.220823	0.473774	1.60448	57
KEGG_MELANOMA	0.00768956	0.13118	0.220823	0.473752	1.60441	57
REACTOME_RND2_GTPASE_CYCLE	0.00772627	0.13118	0.223479	0.510559	1.61373	41
REACTOME_RESPONSE_OF_EIF2AK1_HRI_TO_HEME_DEFICIENCY	0.00782903	0.132705	0.238353	-0.667473	-1.71249	15
GOBP_EPITHELIAL_CELL_DIFFERENTIATION_INVOLVED_IN_KIDNEY_DEVELOPMENT	0.00784385	0.132737	0.220823	0.509761	1.62318	42
GOBP_PROGESTERONE_METABOLIC_PROCESS	0.00794852	0.134287	0.223479	0.70467	1.70517	13
GOBP_SMALL_MOLECULE_CATABOLIC_PROCESS	0.00800667	0.134825	0.208827	0.311603	1.33718	320
REACTOME_SOMITOGENESIS	0.00800178	0.134825	0.241698	-0.496458	-1.64751	44
GOBP_REGULATION_OF_FATTY_ACID_OXIDATION	0.00805418	0.135403	0.21826	0.540661	1.64551	34
GOBP_REGULATION_OF_PROTEIN_CONTAINING_COMPLEX_DISASSEMBLY	0.00808152	0.13564	0.213388	0.383551	1.48574	128
REACTOME_SIGNALING_BY_RECEPTOR_TYROSINE_KINASES	0.00810038	0.135734	0.202499	0.290002	1.29367	481
GOBP_ENDOTHELIAL_CELL_MORPHOGENESIS	0.00815011	0.136123	0.220823	0.679319	1.69945	15
GOBP_SPLICEOSOMAL_SNRNP_ASSEMBLY	0.00814978	0.136123	0.238353	-0.511295	-1.66392	40
GOBP_MANNOSE_METABOLIC_PROCESS	0.00819048	0.13636	0.220823	0.747685	1.69361	10
REACTOME_NEGATIVE_REGULATION_OF_THE_PI3K_AKT_NETWORK	0.00819088	0.13636	0.213388	0.408929	1.51614	96
GOBP_CHRONIC_INFLAMMATORY_RESPONSE	0.00825222	0.136981	0.232057	-0.665728	-1.70801	15
KEGG_MEDICUS_REFERENCE_WEE1_CELL_CYCLE_G2_M	0.00825494	0.136981	0.220823	0.806261	1.66341	7
GOBP_REGULATION_OF_MULTICELLULAR_ORGANISMAL_DEVELOPMENT	0.00834431	0.138241	0.191388	0.257082	1.21487	1162
GOBP_CARDIAC_CELL_DEVELOPMENT	0.00841841	0.13845	0.211071	0.437865	1.55721	75
GOBP_CELL_CYCLE_PHASE_TRANSITION	0.00851198	0.13845	0.19671	0.288956	1.29475	505
GOBP_MICROTUBULE_ORGANIZING_CENTER_LOCALIZATION	0.00842182	0.13845	0.213388	0.548777	1.64816	32
GOBP_MUSCLE_HYPERTROPHY	0.00857296	0.13845	0.208827	0.43291	1.54601	77
GOBP_NUCLEOSIDE_TRIPHOSPHATE_METABOLIC_PROCESS	0.00854844	0.13845	0.202499	0.325318	1.36903	260
GOBP_REGULATION_OF_CARDIAC_MUSCLE_CONTRACTION_BY_CALCIUM_ION_SIGNALING	0.00853432	0.13845	0.213388	0.582209	1.68432	27
GOBP_REGULATION_OF_MUSCLE_ADAPTATION	0.00848222	0.13845	0.211071	0.436819	1.54245	73
GOBP_REGULATION_OF_MUSCLE_CONTRACTION	0.00842845	0.13845	0.208827	0.380467	1.47516	129
GOBP_RENAL_WATER_TRANSPORT	0.00844692	0.13845	0.21826	0.805264	1.66135	7
GOBP_RIBONUCLEOPROTEIN_COMPLEX_BIOGENESIS	0.00838064	0.13845	0.260821	-0.276873	-1.27586	460
GOBP_SEX_CHROMOSOME_DOSAGE_COMPENSATION	0.00849858	0.13845	0.232057	-0.598668	-1.70262	23
GOBP_SUBSTRATE_DEPENDENT_CELL_MIGRATION	0.00853432	0.13845	0.213388	0.582204	1.6843	27
KEGG_INOSITOL_PHOSPHATE_METABOLISM	0.0085408	0.13845	0.211071	0.487017	1.60641	50
KEGG_MEDICUS_REFERENCE_ISOLEUCINE_DEGRADATION	0.00857143	0.13845	0.215783	0.746442	1.69079	10
KEGG_NOD_LIKE_RECEPTOR_SIGNALING_PATHWAY	0.00857207	0.13845	0.235142	-0.473799	-1.63846	55
REACTOME_REGULATION_OF_RUNX3_EXPRESSION_AND_ACTIVITY	0.00847647	0.13845	0.235142	-0.486515	-1.62098	45
GOBP_REGULATION_OF_ADAPTIVE_IMMUNE_RESPONSE	0.00863309	0.138765	0.241698	-0.342893	-1.42176	167
GOBP_REGULATION_OF_HEART_RATE	0.00862689	0.138765	0.208827	0.41556	1.51572	88
KEGG_RNA_DEGRADATION	0.00861678	0.138765	0.235142	-0.4668	-1.62277	57
GOBP_C21_STEROID_HORMONE_METABOLIC_PROCESS	0.00871985	0.138804	0.211071	0.580816	1.68028	27
GOBP_POSITIVE_REGULATION_OF_EPITHELIAL_CELL_MIGRATION	0.00872251	0.138804	0.208827	0.501973	1.61531	44
GOBP_REGULATION_OF_IMMUNE_EFFECTOR_PROCESS	0.00869133	0.138804	0.245188	-0.303638	-1.34143	296
GOBP_RESPONSE_TO_AUDITORY_STIMULUS	0.00873935	0.138804	0.229089	-0.558522	-1.7013	30
GOBP_SPERM_EGG_RECOGNITION	0.00873935	0.138804	0.229089	-0.5586	-1.70154	30
GOBP_SPHINGOID_METABOLIC_PROCESS	0.00871662	0.138804	0.211071	0.624537	1.7047	21
GOBP_TRACHEA_DEVELOPMENT	0.00867925	0.138804	0.213388	0.653852	1.71321	18
HALLMARK_BILE_ACID_METABOLISM	0.00874375	0.138804	0.206652	0.407356	1.50731	95
GOBP_PRESYNAPTIC_ENDOCYTOSIS	0.00877664	0.13911	0.206652	0.430536	1.54028	78
GOBP_RESPONSE_TO_ACID_CHEMICAL	0.00883236	0.139778	0.204544	0.388956	1.49323	121
GOBP_POSITIVE_REGULATION_OF_VASCULAR_ASSOCIATED_SMOOTH_MUSCLE_CELL_MIGRATION	0.00888637	0.140416	0.211071	0.685872	1.68853	14
GOBP_ESTABLISHMENT_OF_CELL_POLARITY	0.00892244	0.140769	0.200513	0.361387	1.43738	154
REACTOME_CONDENSATION_OF_PROMETAPHASE_CHROMOSOMES	0.00896433	0.141212	0.211071	0.731151	1.69179	11
GOBP_LEUKOCYTE_MEDIATED_CYTOTOXICITY	0.00906618	0.141277	0.229089	-0.395147	-1.50436	93
GOBP_NEGATIVE_REGULATION_OF_MICROTUBULE_DEPOLYMERIZATION	0.00903226	0.141277	0.206652	0.560826	1.65872	30
GOBP_PROTOPORPHYRINOGEN_IX_BIOSYNTHETIC_PROCESS	0.00907862	0.141277	0.211071	0.775645	1.65523	8
GOBP_REGULATION_OF_RELAXATION_OF_MUSCLE	0.00898662	0.141277	0.211071	0.759392	1.67502	9
GOBP_REGULATION_OF_SYNAPSE_STRUCTURE_OR_ACTIVITY	0.00904523	0.141277	0.19671	0.321098	1.35735	274
GOBP_WALKING_BEHAVIOR	0.00903226	0.141277	0.206652	0.560376	1.65739	30
REACTOME_MHC_CLASS_II_ANTIGEN_PRESENTATION	0.00902655	0.141277	0.202499	0.399671	1.49803	103
REACTOME_VXPX_CARGO_TARGETING_TO_CILIUM	0.0090566	0.141277	0.208827	0.644917	1.6898	18
GOBP_INORGANIC_ION_HOMEOSTASIS	0.00915075	0.14158	0.191388	0.298961	1.31834	419
GOBP_NEGATIVE_REGULATION_OF_DEVELOPMENTAL_PROCESS	0.00915332	0.14158	0.186473	0.270688	1.24915	761
KEGG_GLYCOSAMINOGLYCAN_BIOSYNTHESIS_CHONDROITIN_SULFATE	0.00914691	0.14158	0.206652	0.625759	1.68382	20
REACTOME_MYD88_INDEPENDENT_TLR4_CASCADE	0.00913242	0.14158	0.229089	-0.375924	-1.4679	108
GOBP_CARBOHYDRATE_DERIVATIVE_METABOLIC_PROCESS	0.00918398	0.14184	0.184916	0.263464	1.22733	885
GOBP_INTERLEUKIN_1_PRODUCTION	0.00926344	0.141914	0.226232	-0.408882	-1.53138	85
GOBP_METANEPHRIC_GLOMERULUS_VASCULATURE_DEVELOPMENT	0.00927178	0.141914	0.208827	0.773939	1.65159	8
GOBP_RESPONSE_TO_INSECTICIDE	0.00921482	0.141914	0.208827	0.799946	1.65038	7
REACTOME_ACTIVATION_OF_APC_C_AND_APC_C_CDC20_MEDIATED_DEGRADATION_OF_MITOTIC_PROTEINS	0.00922592	0.141914	0.226232	-0.451669	-1.60316	63
REACTOME_INTERLEUKIN_10_SIGNALING	0.00925314	0.141914	0.223479	-0.545287	-1.7073	34
REACTOME_SARS_COV_1_ACTIVATES_MODULATES_INNATE_IMMUNE_RESPONSES	0.0092511	0.141914	0.223479	-0.507681	-1.65216	40
GOBP_BASEMENT_MEMBRANE_ORGANIZATION	0.00928623	0.141923	0.202499	0.525199	1.62103	36
GOBP_NUCLEAR_RECEPTOR_MEDIATED_SIGNALING_PATHWAY	0.00942588	0.143843	0.194887	0.345632	1.40054	183
GOBP_LIPID_BIOSYNTHETIC_PROCESS	0.00949269	0.144219	0.184916	0.279065	1.26987	622
GOBP_RESPONSE_TO_SELENIUM_ION	0.00946494	0.144219	0.206652	0.773804	1.6513	8
REACTOME_ETHANOL_OXIDATION	0.00947867	0.144219	0.204544	0.72027	1.7065	12
GOBP_AMINE_TRANSPORT	0.0095737	0.144804	0.198584	0.448185	1.55738	66
GOBP_CARDIOCYTE_DIFFERENTIATION	0.00965759	0.144804	0.194887	0.375889	1.46084	132
GOBP_DISRUPTION_OF_ANATOMICAL_STRUCTURE_IN_ANOTHER_ORGANISM	0.00969998	0.144804	0.220823	-0.466725	-1.614	55
GOBP_GRANULOCYTE_CHEMOTAXIS	0.00971093	0.144804	0.220823	-0.398776	-1.50656	89
GOBP_MESENCHYME_DEVELOPMENT	0.00972339	0.144804	0.189707	0.319398	1.35128	277
GOBP_MULTICELLULAR_ORGANISMAL_LEVEL_HOMEOSTASIS	0.00971173	0.144804	0.181915	0.273253	1.25383	707
GOBP_NEGATIVE_REGULATION_OF_SMALL_GTPASE_MEDIATED_SIGNAL_TRANSDUCTION	0.00957889	0.144804	0.198584	0.455323	1.56474	62
GOBP_POSITIVE_REGULATION_OF_PHOSPHATIDYLINOSITOL_3_KINASE_PROTEIN_KINASE_B_SIGNAL_TRANSDUCTION	0.00964852	0.144804	0.193114	0.352472	1.41885	173
GOBP_POSITIVE_REGULATION_OF_WNT_SIGNALING_PATHWAY	0.0096137	0.144804	0.194887	0.372079	1.45582	137
GOBP_POTASSIUM_ION_EXPORT_ACROSS_PLASMA_MEMBRANE	0.00962264	0.144804	0.202499	0.64338	1.68577	18
GOBP_RESPONSE_TO_TUMOR_NECROSIS_FACTOR	0.00973947	0.144804	0.229089	-0.323528	-1.37301	204
GOBP_TRANSFORMING_GROWTH_FACTOR_BETA_RECEPTOR_SIGNALING_PATHWAY	0.00974692	0.144804	0.191388	0.338418	1.38524	200
GOBP_VERY_LOW_DENSITY_LIPOPROTEIN_PARTICLE_ASSEMBLY	0.00956023	0.144804	0.204544	0.756647	1.66896	9
REACTOME_ATF4_ACTIVATES_GENES_IN_RESPONSE_TO_ENDOPLASMIC_RETICULUM_STRESS	0.00975716	0.144804	0.215783	-0.571406	-1.69843	27
REACTOME_DEFECTIVE_CHST6_CAUSES_MCDC1	0.00967492	0.144804	0.204544	0.829248	1.63318	6
REACTOME_REGULATION_OF_RAS_BY_GAPS	0.00969123	0.144804	0.220823	-0.468626	-1.61478	54
GOBP_REGULATION_OF_D_GLUCOSE_IMPORT	0.00977376	0.144841	0.19671	0.494645	1.61314	47
GOBP_REGULATION_OF_RYANODINE_SENSITIVE_CALCIUM_RELEASE_CHANNEL_ACTIVITY	0.00985127	0.145638	0.202499	0.859609	1.61403	5
REACTOME_FRS_MEDIATED_FGFR4_SIGNALING	0.00985595	0.145638	0.200513	0.671032	1.67872	15
GOBP_ICOSANOID_BIOSYNTHETIC_PROCESS	0.00989446	0.145997	0.215783	-0.509359	-1.64599	39
REACTOME_TOLL_LIKE_RECEPTOR_9_TLR9_CASCADE	0.0099124	0.146051	0.220823	-0.377182	-1.46627	106
KEGG_MEDICUS_REFERENCE_TLR4_IRF3_7_SIGNALING_PATHWAY	0.0100566	0.147963	0.208827	-0.760785	-1.69897	9
GOBP_PROTEIN_CONTAINING_COMPLEX_DISASSEMBLY	0.0100773	0.147974	0.186473	0.32525	1.3633	250
REACTOME_EGR2_AND_SOX10_MEDIATED_INITIATION_OF_SCHWANN_CELL_MYELINATION	0.0100862	0.147974	0.194887	0.584806	1.67092	25
GOBP_CELLULAR_RESPONSE_TO_UV_C	0.0101365	0.1485	0.206652	-0.835259	-1.67015	6
GOBP_TYPE_II_INTERFERON_PRODUCTION	0.0101672	0.148737	0.215783	-0.405742	-1.51962	85
GOBP_PROTEIN_POLYMERIZATION	0.0102041	0.149064	0.184916	0.322035	1.3559	261
REACTOME_PI_3K_CASCADE_FGFR3	0.0102195	0.149077	0.19671	0.698203	1.68952	13
GOBP_REGULATION_OF_KINASE_ACTIVITY	0.0102452	0.149163	0.184916	0.324832	1.36154	250
REACTOME_RHOV_GTPASE_CYCLE	0.0102545	0.149163	0.193114	0.521501	1.61544	37
GOBP_REGULATION_OF_SALIVA_SECRETION	0.0102726	0.149215	0.200513	0.896151	1.57386	4
REACTOME_MET_PROMOTES_CELL_MOTILITY	0.0103017	0.149426	0.193114	0.505345	1.59724	41
GOBP_CELLULAR_RESPONSE_TO_VIRUS	0.0104308	0.150861	0.213388	-0.461453	-1.60419	57
GOBP_NUCLEOSIDE_PHOSPHATE_CATABOLIC_PROCESS	0.0104595	0.150861	0.184916	0.353511	1.41728	167
GOBP_SALIVA_SECRETION	0.0104308	0.150861	0.19671	0.772056	1.64757	8
GOBP_THYMOCYTE_MIGRATION	0.0104502	0.150861	0.200513	-0.925882	-1.53737	3
GOBP_MORPHOGENESIS_OF_AN_EPITHELIUM	0.0105146	0.151018	0.177674	0.295098	1.30506	431
GOBP_REGULATION_OF_MONOATOMIC_ION_TRANSMEMBRANE_TRANSPORT	0.0105067	0.151018	0.183397	0.327877	1.3606	228
REACTOME_RHO_GTPASES_ACTIVATE_PKNS	0.0104958	0.151018	0.189707	0.450007	1.55445	64
GOBP_POSITIVE_REGULATION_OF_DIGESTIVE_SYSTEM_PROCESS	0.0105586	0.151129	0.194887	0.794115	1.63835	7
GOBP_POSITIVE_REGULATION_OF_PHOSPHORUS_METABOLIC_PROCESS	0.0105475	0.151129	0.181915	0.313286	1.33289	295
GOBP_REGULATION_OF_CELL_CYCLE	0.0105812	0.151129	0.171214	0.258529	1.21044	981
GOBP_SPINDLE_ORGANIZATION	0.0105748	0.151129	0.183397	0.338246	1.3861	201
GOBP_MICROTUBULE_CYTOSKELETON_ORGANIZATION_INVOLVED_IN_MITOSIS	0.0106183	0.151447	0.183397	0.354774	1.42143	166
REACTOME_SYNTHESIS_OF_PYROPHOSPHATES_IN_THE_CYTOSOL	0.0106667	0.151926	0.193114	0.737204	1.66987	10
GOBP_PROTEIN_LOCALIZATION_TO_ADHERENS_JUNCTION	0.0108359	0.154122	0.193114	0.823945	1.62274	6
GOBP_REGULATION_OF_OSTEOBLAST_DIFFERENTIATION	0.0108829	0.154577	0.183397	0.379155	1.46387	125
GOBP_NEGATIVE_REGULATION_OF_RHO_PROTEIN_SIGNAL_TRANSDUCTION	0.0108997	0.154601	0.188069	0.603469	1.68624	23
GOBP_REGULATION_OF_FATTY_ACID_METABOLIC_PROCESS	0.0109437	0.15501	0.184916	0.41141	1.49589	86
GOBP_LYMPHOCYTE_MEDIATED_IMMUNITY	0.0109729	0.15521	0.215783	-0.319136	-1.35972	212
GOBP_CENTRAL_NERVOUS_SYSTEM_NEURON_AXONOGENESIS	0.011103	0.155529	0.184916	0.527902	1.62082	35
GOBP_LEARNING	0.0110623	0.155529	0.181915	0.370908	1.44497	134
GOBP_MITOTIC_SPINDLE_ORGANIZATION	0.0110623	0.155529	0.181915	0.371139	1.44587	134
GOBP_POSITIVE_REGULATION_OF_PROTEIN_SERINE_THREONINE_KINASE_ACTIVITY	0.0110793	0.155529	0.183397	0.459507	1.5627	58
GOBP_POSITIVE_REGULATION_OF_SUPRAMOLECULAR_FIBER_ORGANIZATION	0.011113	0.155529	0.179054	0.35409	1.41789	164
GOBP_REGULATION_OF_CELL_SUBSTRATE_ADHESION	0.0111168	0.155529	0.179054	0.336899	1.37752	198
GOBP_SPROUTING_ANGIOGENESIS	0.0110682	0.155529	0.181915	0.37801	1.46028	126
REACTOME_PEPTIDE_LIGAND_BINDING_RECEPTORS	0.0111162	0.155529	0.206652	-0.385239	-1.46975	94
REACTOME_FRS_MEDIATED_FGFR2_SIGNALING	0.0111321	0.155531	0.188069	0.638344	1.67257	18
GOBP_HEPARAN_SULFATE_PROTEOGLYCAN_METABOLIC_PROCESS	0.0111681	0.155821	0.184916	0.50701	1.59766	40
GOBP_CORTICAL_ACTIN_CYTOSKELETON_ORGANIZATION	0.0112215	0.156354	0.184916	0.50412	1.59337	41
GOBP_NUCLEOSIDE_PHOSPHATE_BIOSYNTHETIC_PROCESS	0.0112435	0.156354	0.176324	0.312114	1.32697	294
REACTOME_ONCOGENIC_MAPK_SIGNALING	0.011252	0.156354	0.181915	0.426305	1.52242	77
GOBP_APICAL_JUNCTION_ASSEMBLY	0.0113045	0.156871	0.181915	0.456994	1.55955	59
GOBP_CELLULAR_RESPONSE_TO_SALT_STRESS	0.011355	0.157359	0.186473	0.694505	1.68058	13
GOBP_GLYCOPROTEIN_BIOSYNTHETIC_PROCESS	0.0113922	0.157661	0.175004	0.31748	1.34163	273
GOBP_LIMB_BUD_FORMATION	0.0114723	0.157768	0.186473	0.751512	1.65763	9
GOBP_POST_EMBRYONIC_DEVELOPMENT	0.0114881	0.157768	0.180468	0.417291	1.50798	83
GOBP_PROTEOGLYCAN_METABOLIC_PROCESS	0.0114408	0.157768	0.180468	0.402863	1.48753	94
GOBP_VASCULAR_ASSOCIATED_SMOOTH_MUSCLE_CELL_PROLIFERATION	0.0114449	0.157768	0.180468	0.461656	1.56344	57
REACTOME_ER_TO_GOLGI_ANTEROGRADE_TRANSPORT	0.0114923	0.157768	0.177674	0.368539	1.44883	141
REACTOME_TERMINATION_OF_TRANSLESION_DNA_SYNTHESIS	0.0114537	0.157768	0.200513	-0.544661	-1.68184	32
GOBP_EYE_MORPHOGENESIS	0.0116664	0.159945	0.176324	0.368087	1.44705	141
GOBP_CATECHOLAMINE_SECRETION	0.0117173	0.160429	0.180468	0.538016	1.61585	32
GOBP_REGULATION_OF_HISTAMINE_SECRETION_BY_MAST_CELL	0.0117829	0.160897	0.184916	0.767014	1.63681	8
KEGG_MEDICUS_REFERENCE_VALINE_DEGRADATION	0.0117829	0.160897	0.184916	0.767289	1.63739	8
GOBP_BONE_MORPHOGENESIS	0.0118068	0.161009	0.177674	0.403517	1.48721	93
GOBP_POSITIVE_REGULATION_OF_VASCULOGENESIS	0.0118253	0.161047	0.183397	0.716172	1.65713	11
GOBP_SYNAPTIC_VESICLE_RECYCLING	0.0118471	0.16113	0.177674	0.417101	1.5073	83
GOBP_BUD_ELONGATION_INVOLVED_IN_LUNG_BRANCHING	0.0119025	0.161669	0.183397	0.79086	1.63164	7
GOBP_CELL_CELL_ADHESION	0.0119357	0.161906	0.163242	0.268138	1.2365	757
GOBP_T_CELL_PROLIFERATION	0.012025	0.162902	0.204544	-0.337585	-1.39159	161
GOBP_LEARNED_VOCALIZATION_BEHAVIOR_OR_VOCAL_LEARNING	0.012101	0.163499	0.189707	-0.801194	-1.66938	7
GOBP_NEUTROPHIL_MEDIATED_KILLING_OF_BACTERIUM	0.012101	0.163499	0.189707	-0.801963	-1.67099	7
GOBP_OPSONIZATION	0.0121517	0.163968	0.189707	-0.753723	-1.6832	9
REACTOME_N_GLYCAN_TRIMMING_AND_ELONGATION_IN_THE_CIS_GOLGI	0.0121692	0.163988	0.181915	0.850312	1.59657	5
GOBP_LIPID_HOMEOSTASIS	0.0121972	0.164151	0.17245	0.3669	1.44079	140
REACTOME_ALPHA_LINOLENIC_OMEGA3_AND_LINOLEIC_OMEGA6_ACID_METABOLISM	0.0123013	0.165334	0.179054	0.688161	1.66522	13
GOBP_AMINO_ACID_IMPORT_ACROSS_PLASMA_MEMBRANE	0.0123252	0.165439	0.176324	0.501699	1.58572	41
GOBP_BRANCHING_INVOLVED_IN_PROSTATE_GLAND_MORPHOGENESIS	0.012381	0.165537	0.179054	0.732994	1.66033	10
KEGG_VALINE_LEUCINE_AND_ISOLEUCINE_BIOSYNTHESIS	0.012381	0.165537	0.179054	0.733039	1.66043	10
REACTOME_ZINC_INFLUX_INTO_CELLS_BY_THE_SLC39_GENE_FAMILY	0.0123624	0.165537	0.180468	0.765511	1.6336	8
GOBP_CALCIUM_ION_TRANSPORT	0.0124254	0.165754	0.166521	0.305983	1.31684	326
GOBP_FAT_CELL_DIFFERENTIATION	0.0124404	0.165754	0.168819	0.329167	1.35787	217
GOBP_METANEPHRIC_S_SHAPED_BODY_MORPHOGENESIS	0.0124457	0.165754	0.181915	0.888577	1.56056	4
GOBP_MICROTUBULE_BASED_PROCESS	0.0124981	0.166236	0.158178	0.261119	1.2165	888
GOBP_NEPHRON_EPITHELIUM_DEVELOPMENT	0.012573	0.166858	0.171214	0.392584	1.47346	105
GOBP_RESPONSE_TO_CISPLATIN	0.0125774	0.166858	0.179054	0.814512	1.60416	6
GOBP_AMINO_ACID_CATABOLIC_PROCESS	0.0126786	0.167311	0.171214	0.404238	1.48438	91
GOBP_INTERSTRAND_CROSS_LINK_REPAIR	0.0126932	0.167311	0.173713	0.501147	1.58398	41
GOBP_LIPID_LOCALIZATION	0.0126541	0.167311	0.164313	0.299638	1.30447	369
GOBP_POSITIVE_REGULATION_OF_UBIQUITIN_PROTEIN_LIGASE_ACTIVITY	0.0126425	0.167311	0.184916	-0.7722	-1.67275	8
GOBP_RESPONSE_TO_OXIDATIVE_STRESS	0.0126707	0.167311	0.164313	0.303712	1.3175	357
GOBP_PROTOPORPHYRINOGEN_IX_METABOLIC_PROCESS	0.0127619	0.168002	0.176324	0.731846	1.65773	10
GOBP_NUCLEOSIDE_DIPHOSPHATE_METABOLIC_PROCESS	0.0128771	0.169083	0.168819	0.378821	1.45367	120
GOBP_REGULATION_OF_GLIOGENESIS	0.0128639	0.169083	0.191388	-0.405824	-1.51429	83
GOBP_REGULATION_OF_CATECHOLAMINE_SECRETION	0.0130587	0.171249	0.171214	0.560907	1.63909	28
GOBP_GLAND_MORPHOGENESIS	0.0131206	0.17149	0.167659	0.385128	1.45899	111
GOBP_SIGNAL_RELEASE	0.0131047	0.17149	0.160147	0.295536	1.29721	400
REACTOME_NRIF_SIGNALS_CELL_DEATH_FROM_THE_NUCLEUS	0.0131272	0.17149	0.183397	-0.645903	-1.68496	16
GOBP_OSSIFICATION	0.0131836	0.172007	0.160147	0.297287	1.30055	387
KEGG_MEDICUS_REFERENCE_N_GLYCAN_BIOSYNTHESIS	0.0132601	0.172786	0.17245	0.648295	1.6456	16
GOBP_DIADENOSINE_POLYPHOSPHATE_METABOLIC_PROCESS	0.0133282	0.172795	0.173713	0.763227	1.62873	8
GOBP_MULTICELLULAR_ORGANISMAL_LEVEL_CHEMICAL_HOMEOSTASIS	0.0132783	0.172795	0.167659	0.451878	1.54209	59
KEGG_MEDICUS_ENV_FACTOR_METALS_TO_KEAP1_NRF2_SIGNALIG_PATHWAY	0.0133282	0.172795	0.173713	0.763257	1.62879	8
REACTOME_TRANSLOCATION_OF_SLC2A4_GLUT4_TO_THE_PLASMA_MEMBRANE	0.0133141	0.172795	0.167659	0.441519	1.52392	63
GOBP_FLUID_TRANSPORT	0.0134861	0.173759	0.168819	0.5944	1.6609	23
GOBP_MANGANESE_ION_TRANSMEMBRANE_TRANSPORT	0.0134383	0.173759	0.17245	0.787446	1.62459	7
GOBP_MONOATOMIC_ION_HOMEOSTASIS	0.0134985	0.173759	0.156279	0.284639	1.27026	484
GOBP_NEGATIVE_REGULATION_OF_EPITHELIAL_CELL_APOPTOTIC_PROCESS	0.0134861	0.173759	0.168819	0.595199	1.66313	23
GOBP_NEGATIVE_REGULATION_OF_TELOMERE_MAINTENANCE_VIA_TELOMERASE	0.0135106	0.173759	0.183397	-0.582606	-1.65694	23
GOBP_OBSERVATIONAL_LEARNING	0.0134715	0.173759	0.179054	-0.771336	-1.67088	8
GOBP_ORGANISM_EMERGENCE_FROM_PROTECTIVE_STRUCTURE	0.0135436	0.173759	0.168819	0.564527	1.63316	27
GOBP_STEROL_BIOSYNTHETIC_PROCESS	0.013555	0.173759	0.166521	0.442105	1.51932	62
GOBP_TRICARBOXYLIC_ACID_CYCLE	0.0135482	0.173759	0.167659	0.534181	1.60433	32
GOBP_CALCIUM_ION_REGULATED_EXOCYTOSIS	0.0136103	0.174079	0.165406	0.456124	1.53886	56
GOBP_METANEPHRIC_LOOP_OF_HENLE_DEVELOPMENT	0.013631	0.174079	0.173713	0.882974	1.55072	4
GOBP_REGULATION_OF_SYSTEMIC_ARTERIAL_BLOOD_PRESSURE_BY_NOREPINEPHRINE_EPINEPHRINE	0.013631	0.174079	0.173713	0.884	1.55252	4
GOBP_BLASTOCYST_DEVELOPMENT	0.0136525	0.174137	0.164313	0.384232	1.45559	111
GOBP_NEUTROPHIL_MEDIATED_CYTOTOXICITY	0.0136785	0.174252	0.179054	-0.722395	-1.66678	10
GOBP_REGULATION_OF_CELL_CYCLE_PHASE_TRANSITION	0.0137119	0.174461	0.156279	0.293348	1.29083	409
GOBP_EXPORT_FROM_CELL	0.0137426	0.174634	0.151813	0.266042	1.22839	768
GOBP_EMBRYONIC_HEART_TUBE_MORPHOGENESIS	0.0137894	0.175013	0.164313	0.455549	1.53692	56
GOBP_NEGATIVE_REGULATION_OF_CYTOSKELETON_ORGANIZATION	0.0138145	0.175115	0.161159	0.357601	1.41783	151
REACTOME_EUKARYOTIC_TRANSLATION_ELONGATION	0.0138573	0.175441	0.184916	-0.386616	-1.46515	91
GOBP_POLYOL_BIOSYNTHETIC_PROCESS	0.0138939	0.175687	0.164313	0.465767	1.55357	53
GOBP_REGULATION_OF_CELL_JUNCTION_ASSEMBLY	0.0140203	0.176849	0.158178	0.324875	1.35246	235
GOBP_VESICLE_CYTOSKELETAL_TRAFFICKING	0.0140061	0.176849	0.163242	0.449003	1.53548	60
GOBP_REGULATION_OF_ACTIN_FILAMENT_ORGANIZATION	0.014094	0.177201	0.15722	0.321316	1.34442	246
GOBP_REGULATION_OF_T_CELL_APOPTOTIC_PROCESS	0.0141	0.177201	0.180468	-0.522543	-1.63609	34
REACTOME_REGULATION_OF_TP53_ACTIVITY_THROUGH_METHYLATION	0.0140935	0.177201	0.177674	-0.609196	-1.66242	19
REACTOME_TYPE_I_HEMIDESMOSOME_ASSEMBLY	0.0141491	0.1776	0.167659	0.741787	1.63618	9
GOBP_REGULATION_OF_CEREBELLAR_GRANULE_CELL_PRECURSOR_PROLIFERATION	0.0142062	0.177758	0.167659	0.786693	1.62304	7
GOBP_REGULATION_OF_STRIATED_MUSCLE_CONTRACTION	0.0142137	0.177758	0.162191	0.42223	1.50193	76
GOBP_RRNA_METABOLIC_PROCESS	0.0141826	0.177758	0.191388	-0.304175	-1.32215	262
GOBP_REGULATION_OF_MONOATOMIC_ION_TRANSPORT	0.0142478	0.177968	0.155355	0.303803	1.30746	326
GOBP_POSITIVE_REGULATION_OF_GTPASE_ACTIVITY	0.0142806	0.17811	0.161159	0.404032	1.47273	87
GOBP_POSITIVE_REGULATION_OF_TRANSLATION_IN_RESPONSE_TO_STRESS	0.014294	0.17811	0.167659	0.761017	1.62401	8
GOBP_NEGATIVE_REGULATION_OF_OSTEOBLAST_DIFFERENTIATION	0.0143116	0.178113	0.162191	0.47449	1.56081	49
GOBP_EXOCRINE_SYSTEM_DEVELOPMENT	0.0143488	0.17836	0.163242	0.496247	1.56849	41
REACTOME_CELL_CELL_COMMUNICATION	0.0144062	0.178658	0.159153	0.373487	1.43689	122
REACTOME_PROLACTIN_RECEPTOR_SIGNALING	0.0144076	0.178658	0.165406	0.696016	1.64903	12
REACTOME_NUCLEAR_EVENTS_MEDIATED_BY_NFE2L2	0.01446	0.179091	0.180468	-0.397482	-1.48868	85
GOBP_CELL_SURFACE_TOLL_LIKE_RECEPTOR_SIGNALING_PATHWAY	0.0145219	0.179185	0.179054	-0.428377	-1.52802	64
GOBP_MESANGIAL_CELL_DIFFERENTIATION	0.0145124	0.179185	0.166521	0.811566	1.59835	6
REACTOME_COPI_INDEPENDENT_GOLGI_TO_ER_RETROGRADE_TRAFFIC	0.0145375	0.179185	0.161159	0.485245	1.56148	44
REACTOME_SWITCHING_OF_ORIGINS_TO_A_POST_REPLICATIVE_STATE	0.0144862	0.179185	0.180468	-0.408417	-1.51131	79
GOBP_INTERLEUKIN_10_PRODUCTION	0.0146737	0.179355	0.176324	-0.488493	-1.59983	41
GOBP_NEGATIVE_REGULATION_OF_MICROTUBULE_POLYMERIZATION	0.0145723	0.179355	0.164313	0.679177	1.64348	13
GOBP_PEROXISOMAL_TRANSPORT	0.0146215	0.179355	0.162191	0.593421	1.63943	22
GOBP_POSITIVE_REGULATION_OF_LEUKOCYTE_PROLIFERATION	0.0146172	0.179355	0.181915	-0.353543	-1.40437	122
GOBP_POSITIVE_REGULATION_OF_MITOCHONDRIAL_FISSION	0.0146215	0.179355	0.162191	0.593423	1.63944	22
REACTOME_AEROBIC_RESPIRATION_AND_RESPIRATORY_ELECTRON_TRANSPORT	0.0146391	0.179355	0.154446	0.319214	1.33792	251
REACTOME_SYNTHESIS_OF_BILE_ACIDS_AND_BILE_SALTS_VIA_24_HYDROXYCHOLESTEROL	0.0146667	0.179355	0.164313	0.724853	1.64189	10
GOBP_REGULATION_OF_CELL_KILLING	0.014719	0.179694	0.177674	-0.422329	-1.51796	67
GOBP_ACTION_POTENTIAL	0.0147498	0.179856	0.15722	0.36598	1.42233	132
GOBP_RELAXATION_OF_CARDIAC_MUSCLE	0.014965	0.182263	0.162191	0.644532	1.63605	16
GOBP_POSITIVE_REGULATION_OF_MAPK_CASCADE	0.0150302	0.182841	0.150129	0.297387	1.29664	372
GOBP_EPITHELIAL_CILIUM_MOVEMENT_INVOLVED_IN_DETERMINATION_OF_LEFT_RIGHT_ASYMMETRY	0.0150487	0.182849	0.171214	-0.673481	-1.65567	13
GOBP_CARBOHYDRATE_DERIVATIVE_BIOSYNTHETIC_PROCESS	0.0150896	0.182885	0.146922	0.276636	1.24706	552
GOBP_POLYKETIDE_METABOLIC_PROCESS	0.0151052	0.182885	0.162191	0.739205	1.63049	9
GOBP_TRANSITION_METAL_ION_TRANSPORT	0.0150781	0.182885	0.15722	0.406894	1.47368	84
GOBP_ENDOSOME_TO_LYSOSOME_TRANSPORT	0.0151789	0.183261	0.15722	0.43745	1.51659	65
GOBP_PERIPHERAL_NERVOUS_SYSTEM_AXON_REGENERATION	0.0151661	0.183261	0.162191	0.783596	1.61665	7
GOBP_VASCULOGENESIS	0.0151899	0.183261	0.15722	0.430083	1.50392	69
GOBP_EPHRIN_RECEPTOR_SIGNALING_PATHWAY	0.0152201	0.183411	0.15722	0.482725	1.56098	45
GOBP_AMINO_ACID_TRANSMEMBRANE_TRANSPORT	0.0152768	0.183447	0.156279	0.400908	1.46228	88
GOBP_FATTY_ACID_CATABOLIC_PROCESS	0.0152672	0.183447	0.155355	0.391239	1.4532	97
GOBP_RRNA_PROCESSING	0.0152764	0.183447	0.181915	-0.313972	-1.34343	219
GOBP_PROTEIN_IMPORT_INTO_PEROXISOME_MATRIX	0.0153525	0.183926	0.160147	0.653894	1.63585	15
REACTOME_LDL_REMODELING	0.015338	0.183926	0.165406	0.965251	1.42219	2
GOBP_RAC_PROTEIN_SIGNAL_TRANSDUCTION	0.0153707	0.183928	0.156279	0.468828	1.55318	51
GOBP_REGULATION_OF_CYTOSOLIC_CALCIUM_ION_CONCENTRATION	0.0154015	0.184083	0.15722	0.498083	1.55923	39
GOBP_POSITIVE_REGULATION_OF_MONOCYTE_CHEMOTACTIC_PROTEIN_1_PRODUCTION	0.0154432	0.184151	0.168819	-0.689036	-1.66538	12
KEGG_MEDICUS_PATHOGEN_HIV_VPR_TO_CDC25_CELL_CYCLE_G2M	0.0154286	0.184151	0.160147	0.722411	1.63636	10
GOBP_MITOTIC_CELL_CYCLE_PHASE_TRANSITION	0.0154964	0.184571	0.146922	0.291586	1.28169	406
GOBP_NEGATIVE_REGULATION_OF_INCLUSION_BODY_ASSEMBLY	0.0155495	0.184774	0.167659	-0.701543	-1.66323	11
GOBP_POSITIVE_REGULATION_OF_FIBROBLAST_MIGRATION	0.0155421	0.184774	0.159153	0.651146	1.62897	15
GOBP_CARDIAC_MUSCLE_CELL_DIFFERENTIATION	0.0157133	0.185368	0.152676	0.386164	1.45267	106
GOBP_CELL_SUBSTRATE_JUNCTION_ORGANIZATION	0.0157578	0.185368	0.152676	0.387731	1.4438	99
GOBP_HOMOPHILIC_CELL_ADHESION_VIA_PLASMA_MEMBRANE_ADHESION_MOLECULES	0.0157315	0.185368	0.151813	0.362393	1.41792	137
GOBP_PERIPHERAL_NERVOUS_SYSTEM_DEVELOPMENT	0.0157311	0.185368	0.153554	0.40857	1.46872	80
GOBP_RESPONSE_TO_ALKALOID	0.0157621	0.185368	0.153554	0.419545	1.49206	75
GOBP_SARCOPLASMIC_RETICULUM_CALCIUM_ION_TRANSPORT	0.0156591	0.185368	0.155355	0.510324	1.57512	36
KEGG_MEDICUS_VARIANT_FUS_DDIT3_FUSION_TO_NFKB_MEDIATED_TRANSCRIPTION	0.0157513	0.185368	0.165406	-0.846355	-1.60257	5
REACTOME_APOBEC3G_MEDIATED_RESISTANCE_TO_HIV_1_INFECTION	0.0157513	0.185368	0.165406	-0.846408	-1.60267	5
REACTOME_DOWNSTREAM_SIGNALING_OF_ACTIVATED_FGFR3	0.0156804	0.185368	0.15722	0.605964	1.63056	20
KEGG_MEDICUS_REFERENCE_CITRATE_CYCLE_SECOND_CARBON_OXIDATION_2	0.0158095	0.185712	0.158178	0.720165	1.63127	10
GOBP_D_GLUCOSE_IMPORT	0.015896	0.186383	0.153554	0.437102	1.51886	66
GOBP_NEURON_PROJECTION_MAINTENANCE	0.0159212	0.186383	0.15722	0.649779	1.62555	15
GOBP_REGULATION_OF_URINE_VOLUME	0.0159121	0.186383	0.15722	0.640663	1.62623	16
GOBP_POSITIVE_REGULATION_OF_PHOSPHORYLATION	0.0159396	0.186386	0.147705	0.318551	1.33285	246
GOBP_REGULATION_OF_PROTEIN_LOCALIZATION_TO_MEMBRANE	0.0159602	0.186414	0.149308	0.340102	1.37639	181
GOBP_INTERFERON_MEDIATED_SIGNALING_PATHWAY	0.0160343	0.186642	0.171214	-0.392193	-1.47133	86
GOBP_MANGANESE_ION_TRANSPORT	0.0160325	0.186642	0.158178	0.758503	1.61864	8
GOBP_SUCKLING_BEHAVIOR	0.0160325	0.186642	0.158178	0.758532	1.61871	8
GOBP_EPITHELIAL_FLUID_TRANSPORT	0.0161259	0.187496	0.15722	0.781677	1.61269	7
GOBP_ORGANIC_ACID_TRANSMEMBRANE_TRANSPORT	0.0161801	0.187913	0.150129	0.363218	1.41317	133
GOBP_DORSAL_SPINAL_CORD_DEVELOPMENT	0.0162524	0.187991	0.156279	0.736962	1.62554	9
GOBP_MICROTUBULE_ANCHORING_AT_MICROTUBULE_ORGANIZING_CENTER	0.0162602	0.187991	0.155355	0.662258	1.6304	14
GOBP_REGULATION_OF_LEUKOCYTE_MEDIATED_IMMUNITY	0.0162602	0.187991	0.175004	-0.321471	-1.35534	187
GOBP_REGULATION_OF_SYNAPTIC_VESICLE_ENDOCYTOSIS	0.0162212	0.187991	0.153554	0.573971	1.62179	24
GOBP_NEURON_PROJECTION_ORGANIZATION	0.0163199	0.188046	0.150964	0.402816	1.46156	85
GOBP_REGULATION_OF_LYMPHOCYTE_APOPTOTIC_PROCESS	0.0162874	0.188046	0.168819	-0.456719	-1.5448	49
GOBP_THYMUS_DEVELOPMENT	0.0163043	0.188046	0.151813	0.475776	1.54532	46
GOBP_NEGATIVE_REGULATION_OF_MITOTIC_CELL_CYCLE_PHASE_TRANSITION	0.0163539	0.188152	0.147705	0.343387	1.3794	170
GOBP_PIGMENT_METABOLIC_PROCESS	0.0163728	0.188152	0.150964	0.435697	1.50383	63
REACTOME_CHONDROITIN_SULFATE_BIOSYNTHESIS	0.0163842	0.188152	0.154446	0.627295	1.62143	17
REACTOME_SYNTHESIS_OF_BILE_ACIDS_AND_BILE_SALTS_VIA_7ALPHA_HYDROXYCHOLESTEROL	0.0164271	0.188434	0.153554	0.60176	1.61924	20
GOBP_REGULATION_OF_ANTIGEN_PROCESSING_AND_PRESENTATION	0.0165149	0.18923	0.163242	-0.635617	-1.65812	16
GOBP_DETECTION_OF_LIPOPOLYSACCHARIDE	0.0165803	0.18944	0.161159	-0.84329	-1.59677	5
GOBP_INFLAMMATORY_CELL_APOPTOTIC_PROCESS	0.0165887	0.18944	0.163242	-0.610136	-1.64244	18
GOBP_PROTEIN_RNA_COMPLEX_ORGANIZATION	0.0165571	0.18944	0.175004	-0.315688	-1.34237	208
GOBP_MUSCULAR_SEPTUM_MORPHOGENESIS	0.0166409	0.189613	0.155355	0.807323	1.59	6
KEGG_MEDICUS_REFERENCE_PKA_HOLOENZYME	0.0166409	0.189613	0.155355	0.806595	1.58856	6
GOBP_ADRENERGIC_RECEPTOR_SIGNALING_PATHWAY	0.0166881	0.189798	0.150964	0.562766	1.60794	25
GOBP_REGULATION_OF_CILIUM_MOVEMENT	0.016707	0.189798	0.165406	-0.562566	-1.63204	25
KEGG_RETINOL_METABOLISM	0.0167126	0.189798	0.150964	0.531453	1.58454	31
GOBP_PLASMA_MEMBRANE_ORGANIZATION	0.0167979	0.190217	0.146922	0.361212	1.41111	136
GOBP_REGULATION_OF_ENDOPLASMIC_RETICULUM_TUBULAR_NETWORK_ORGANIZATION	0.0168051	0.190217	0.154446	0.839889	1.577	5
GOBP_RENAL_WATER_ABSORPTION	0.0168051	0.190217	0.154446	0.839352	1.576	5
GOBP_RELEASE_OF_SEQUESTERED_CALCIUM_ION_INTO_CYTOSOL_BY_ENDOPLASMIC_RETICULUM	0.0168406	0.190408	0.150129	0.519117	1.57994	34
GOBP_KETONE_BODY_METABOLIC_PROCESS	0.0168938	0.1908	0.153554	0.780259	1.60977	7
GOBP_ATP_EXPORT	0.0169632	0.190844	0.159153	-0.808782	-1.61721	6
GOBP_CELLULAR_RESPONSE_TO_NITROSATIVE_STRESS	0.0169632	0.190844	0.159153	-0.808487	-1.61662	6
GOBP_MYELOID_CELL_ACTIVATION_INVOLVED_IN_IMMUNE_RESPONSE	0.0169722	0.190844	0.166521	-0.406862	-1.49014	75
GOBP_SYNAPTIC_VESICLE_EXOCYTOSIS	0.0169582	0.190844	0.147705	0.399212	1.45516	87
REACTOME_APOPTOTIC_EXECUTION_PHASE	0.017029	0.191273	0.1485	0.473601	1.53826	46
GOBP_NEGATIVE_REGULATION_OF_ORGANELLE_ORGANIZATION	0.0170884	0.191682	0.141073	0.298003	1.28885	345
GOBP_NEGATIVE_REGULATION_OF_PROTEIN_LOCALIZATION	0.0171028	0.191682	0.14391	0.330219	1.3502	198
GOBP_CELLULAR_RESPONSE_TO_MURAMYL_DIPEPTIDE	0.0172559	0.192138	0.159153	-0.711378	-1.64136	10
GOBP_PHAGOCYTOSIS_RECOGNITION	0.0172267	0.192138	0.160147	-0.608635	-1.6384	18
GOBP_POSITIVE_REGULATION_OF_EPITHELIAL_CELL_DIFFERENTIATION	0.017199	0.192138	0.164313	-0.457847	-1.54209	47
GOBP_POSITIVE_REGULATION_OF_RESPONSE_TO_CYTOKINE_STIMULUS	0.0171722	0.192138	0.164313	-0.415083	-1.49192	67
GOBP_SECONDARY_METABOLIC_PROCESS	0.0172133	0.192138	0.147705	0.476092	1.53953	45
REACTOME_DISEASES_OF_SIGNAL_TRANSDUCTION_BY_GROWTH_FACTOR_RECEPTORS_AND_SECOND_MESSENGERS	0.0172525	0.192138	0.139051	0.289654	1.27518	412
REACTOME_ESTABLISHMENT_OF_SISTER_CHROMATID_COHESION	0.0173565	0.193048	0.150964	0.70262	1.62577	11
GOBP_MALATE_ASPARTATE_SHUTTLE	0.0173996	0.193109	0.150964	0.73402	1.61905	9
REACTOME_MALATE_ASPARTATE_SHUTTLE	0.0173996	0.193109	0.150964	0.73402	1.61905	9
GOBP_EARLY_ENDOSOME_TO_RECYCLING_ENDOSOME_TRANSPORT	0.0174698	0.193678	0.150964	0.777729	1.60455	7
GOBP_PROTEIN_REFOLDING	0.0175246	0.194077	0.161159	-0.545883	-1.63099	28
GOBP_CALCIUM_ACTIVATED_PHOSPHOLIPID_SCRAMBLING	0.0175777	0.194256	0.150964	0.835609	1.56897	5
GOBP_NEUTROPHIL_MEDIATED_KILLING_OF_GRAM_NEGATIVE_BACTERIUM	0.0176166	0.194256	0.156279	-0.840708	-1.59188	5
KEGG_RIG_I_LIKE_RECEPTOR_SIGNALING_PATHWAY	0.0175953	0.194256	0.163242	-0.440462	-1.52318	55
REACTOME_CLEC7A_DECTIN_1_SIGNALING	0.0176032	0.194256	0.163242	-0.391683	-1.46458	84
GOBP_POSITIVE_REGULATION_OF_INTERLEUKIN_8_PRODUCTION	0.0176852	0.194799	0.162191	-0.448076	-1.53464	52
GOBP_VESICLE_DOCKING	0.0177039	0.194799	0.144646	0.44509	1.50734	57
GOBP_INTRACELLULAR_WATER_HOMEOSTASIS	0.0177795	0.194832	0.151813	0.873907	1.5348	4
GOBP_POSITIVE_REGULATION_OF_DEFENSE_RESPONSE	0.0177467	0.194832	0.177674	-0.270383	-1.23798	436
GOBP_REGULATION_OF_MEMBRANE_POTENTIAL	0.0177866	0.194832	0.138395	0.297878	1.28974	350
KEGG_MEDICUS_REFERENCE_INACTIVATION_OF_CONDENSIN_I	0.0178019	0.194832	0.150129	0.805274	1.58596	6
REACTOME_APC_C_MEDIATED_DEGRADATION_OF_CELL_CYCLE_PROTEINS	0.0177608	0.194832	0.162191	-0.405605	-1.4829	74
GOBP_POSTSYNAPSE_ORGANIZATION	0.0178359	0.194997	0.140389	0.324869	1.33792	209
GOBP_ANTIGEN_PROCESSING_AND_PRESENTATION	0.0179017	0.195092	0.162191	-0.380756	-1.44075	90
GOBP_CELLULAR_RESPONSE_TO_ANTIBIOTIC	0.0178872	0.195092	0.156279	-0.708202	-1.63403	10
GOBP_SPECIFICATION_OF_ANIMAL_ORGAN_IDENTITY	0.017893	0.195092	0.145393	0.520081	1.57337	33
GOBP_ACTION_POTENTIAL_PROPAGATION	0.0179732	0.195513	0.1485	0.731069	1.61254	9
GOBP_POSITIVE_REGULATION_OF_MICROGLIAL_CELL_MIGRATION	0.0179975	0.195513	0.154446	-0.803446	-1.60654	6
GOBP_VALINE_METABOLIC_PROCESS	0.0179954	0.195513	0.149308	0.80483	1.58509	6
GOBP_AXO_DENDRITIC_TRANSPORT	0.0180615	0.195794	0.143185	0.403104	1.45385	82
GOBP_MAGNESIUM_ION_TRANSPORT	0.0180485	0.195794	0.146922	0.607126	1.61328	19
GOBP_AORTA_DEVELOPMENT	0.0181231	0.19584	0.143185	0.440147	1.50206	59
GOBP_INTRACELLULAR_MONOATOMIC_ION_HOMEOSTASIS	0.0181032	0.19584	0.135251	0.287511	1.2686	422
GOBP_SYNAPTIC_VESICLE_ENDOSOMAL_PROCESSING	0.0181194	0.19584	0.147705	0.700471	1.6208	11
GOBP_DIET_INDUCED_THERMOGENESIS	0.0181572	0.195935	0.1485	0.753487	1.60794	8
GOBP_GLYCOSIDE_METABOLIC_PROCESS	0.0181956	0.195935	0.146922	0.64343	1.60967	15
GOBP_REGULATION_OF_NUCLEAR_TRANSCRIBED_MRNA_CATABOLIC_PROCESS_NONSENSE_MEDIATED_DECAY	0.0181934	0.195935	0.155355	-0.683392	-1.65173	12
KEGG_PYRUVATE_METABOLISM	0.0182083	0.195935	0.14391	0.505931	1.56156	36
GOBP_CIRCADIAN_SLEEP_WAKE_CYCLE	0.0182674	0.196365	0.146152	0.623168	1.61076	17
GOBP_CARDIAC_MUSCLE_TISSUE_DEVELOPMENT	0.0183439	0.196775	0.139051	0.33036	1.34853	196
GOBP_PROTEIN_LOCALIZATION_TO_ORGANELLE	0.0183281	0.196775	0.129547	0.255057	1.19308	961
REACTOME_SIGNAL_REGULATORY_PROTEIN_FAMILY_INTERACTIONS	0.0183886	0.197048	0.146152	0.684757	1.62236	12
GOBP_STEROID_HORMONE_RECEPTOR_SIGNALING_PATHWAY	0.0184664	0.197675	0.140389	0.360026	1.39663	130
GOBP_CARDIOLIPIN_ACYL_CHAIN_REMODELING	0.0186235	0.197729	0.150129	-0.874611	-1.56162	4
GOBP_CELL_DIFFERENTIATION_INVOLVED_IN_KIDNEY_DEVELOPMENT	0.0186257	0.197729	0.141767	0.45962	1.52267	51
GOBP_CELL_SURFACE_PATTERN_RECOGNITION_RECEPTOR_SIGNALING_PATHWAY	0.018614	0.197729	0.158178	-0.411982	-1.484	68
GOBP_NUCLEOTIDE_METABOLIC_PROCESS	0.0185626	0.197729	0.132882	0.284074	1.26124	452
GOBP_REGULATION_OF_CIRCADIAN_SLEEP_WAKE_CYCLE	0.0185466	0.197729	0.145393	0.668704	1.61814	13
GOBP_SALIVARY_GLAND_DEVELOPMENT	0.0185491	0.197729	0.143185	0.528344	1.57527	31
REACTOME_CHYLOMICRON_ASSEMBLY	0.0185697	0.197729	0.1485	0.872013	1.53147	4
REACTOME_ORC1_REMOVAL_FROM_CHROMATIN	0.018611	0.197729	0.159153	-0.434265	-1.51494	58
GOBP_CELLULAR_RESPONSE_TO_INTERFERON_BETA	0.0187201	0.198526	0.155355	-0.551575	-1.62256	26
GOBP_PURINE_CONTAINING_COMPOUND_BIOSYNTHETIC_PROCESS	0.0187888	0.198646	0.135863	0.317687	1.32509	238
GOBP_RENAL_SYSTEM_PROCESS	0.0187843	0.198646	0.139715	0.384973	1.43238	98
GOBP_TRANSMISSION_OF_NERVE_IMPULSE	0.0187895	0.198646	0.141073	0.457373	1.52083	52
GOBP_REGULATION_OF_PROTEIN_DEPOLYMERIZATION	0.0188375	0.198948	0.140389	0.395848	1.44636	89
GOBP_GLUCAN_BIOSYNTHETIC_PROCESS	0.018861	0.198991	0.141767	0.502557	1.55676	37
GOBP_GLOMERULUS_MORPHOGENESIS	0.0189293	0.199468	0.144646	0.728005	1.60578	9
GOBP_RESPONSE_TO_MURAMYL_DIPEPTIDE	0.0189451	0.199468	0.153554	-0.585184	-1.61479	20
GOBP_NEGATIVE_REGULATION_OF_CELL_POPULATION_PROLIFERATION	0.0190476	0.200342	0.130086	0.271799	1.23034	581
GOBP_MYOBLAST_DIFFERENTIATION	0.0191413	0.20071	0.139051	0.390262	1.43836	93
GOBP_STRIATED_MUSCLE_CELL_DIFFERENTIATION	0.0191115	0.20071	0.134647	0.314087	1.31884	253
REACTOME_SIGNALING_BY_PDGF	0.0191267	0.20071	0.139715	0.45616	1.52153	53
GOBP_FATTY_ACID_BETA_OXIDATION_USING_ACYL_COA_OXIDASE	0.0192853	0.201466	0.14247	0.655497	1.61375	14
GOBP_GLOMERULAR_BASEMENT_MEMBRANE_DEVELOPMENT	0.0193117	0.201466	0.143185	0.727343	1.60432	9
GOBP_REGULATION_OF_ANATOMICAL_STRUCTURE_SIZE	0.0192767	0.201466	0.130631	0.284798	1.25951	431
REACTOME_ACYL_CHAIN_REMODELING_OF_CL	0.0192387	0.201466	0.149308	-0.799331	-1.59831	6
REACTOME_RIPK1_MEDIATED_REGULATED_NECROSIS	0.019311	0.201466	0.153554	-0.525993	-1.6148	31
GOBP_TETRAPYRROLE_METABOLIC_PROCESS	0.019341	0.201567	0.138395	0.445061	1.50154	56
GOBP_MUSCLE_CELL_DEVELOPMENT	0.0193692	0.201656	0.135251	0.341306	1.36497	163
GOBP_POSITIVE_REGULATION_OF_NF_KAPPAB_TRANSCRIPTION_FACTOR_ACTIVITY	0.0194087	0.201862	0.155355	-0.387793	-1.44701	83
GOBP_POSITIVE_REGULATION_OF_IMMUNE_RESPONSE	0.0195204	0.202205	0.17245	-0.255772	-1.20689	609
GOBP_POSITIVE_REGULATION_OF_MONONUCLEAR_CELL_MIGRATION	0.0195011	0.202205	0.155355	-0.390142	-1.45201	82
GOBP_TOR_SIGNALING	0.0195198	0.202205	0.135251	0.338253	1.36144	174
REACTOME_REGULATION_OF_TBK1_IKK_IKBKE_MEDIATED_ACTIVATION_OF_IRF3_IRF7	0.0195205	0.202205	0.150129	-0.64551	-1.62067	14
GOBP_REGULATION_OF_CATALYTIC_ACTIVITY	0.0196386	0.203223	0.12849	0.274839	1.2367	535
GOBP_HIPPO_SIGNALING	0.019671	0.203352	0.137112	0.442517	1.49863	57
GOBP_ALPHA_AMINO_ACID_METABOLIC_PROCESS	0.019712	0.203572	0.134051	0.340953	1.36356	163
GOBP_LIPID_DROPLET_FORMATION	0.0198525	0.204204	0.140389	0.654091	1.61029	14
GOBP_MAINTENANCE_OF_ORGANELLE_LOCATION	0.019836	0.204204	0.141073	0.697397	1.61369	11
GOBP_POSITIVE_REGULATION_OF_ORGANELLE_ORGANIZATION	0.0198728	0.204204	0.12849	0.282623	1.25629	463
REACTOME_EPHRIN_SIGNALING	0.0198113	0.204204	0.140389	0.610226	1.5989	18
REACTOME_TP53_REGULATES_TRANSCRIPTION_OF_GENES_INVOLVED_IN_CYTOCHROME_C_RELEASE	0.0198591	0.204204	0.149308	-0.593837	-1.62051	19
GOBP_POSITIVE_REGULATION_OF_THYMOCYTE_APOPTOTIC_PROCESS	0.0198964	0.204242	0.146922	-0.835936	-1.58285	5
GOBP_POSITIVE_REGULATION_OF_COLLATERAL_SPROUTING	0.02	0.204298	0.140389	0.712745	1.61447	10
GOBP_POSITIVE_REGULATION_OF_TUMOR_NECROSIS_FACTOR_SUPERFAMILY_CYTOKINE_PRODUCTION	0.02	0.204298	0.153554	-0.382043	-1.43466	87
GOBP_RESPONSE_TO_WOUNDING	0.0200095	0.204298	0.12797	0.280063	1.25012	485
GOBP_SNRNA_3_END_PROCESSING	0.0200043	0.204298	0.150129	-0.568771	-1.60012	22
KEGG_PROSTATE_CANCER	0.0200215	0.204298	0.135863	0.403114	1.44911	80
REACTOME_SARS_COV_1_MODULATES_HOST_TRANSLATION_MACHINERY	0.0199557	0.204298	0.151813	-0.505153	-1.59824	36
GOBP_DOPAMINE_SECRETION	0.0201605	0.204945	0.138395	0.595394	1.60211	20
GOBP_INTERFERON_ALPHA_PRODUCTION	0.0201648	0.204945	0.149308	-0.540262	-1.60586	27
GOBP_TUMOR_NECROSIS_FACTOR_MEDIATED_SIGNALING_PATHWAY	0.0201281	0.204945	0.153554	-0.358205	-1.40014	109
KEGG_CALCIUM_SIGNALING_PATHWAY	0.0201225	0.204945	0.134051	0.356577	1.393	136
GOBP_POSITIVE_REGULATION_OF_MITOCHONDRIAL_MEMBRANE_POTENTIAL	0.020282	0.205729	0.140389	0.745497	1.59089	8
REACTOME_MET_ACTIVATES_PTK2_SIGNALING	0.0202765	0.205729	0.137112	0.530842	1.57004	30
GOBP_AMINOGLYCAN_BIOSYNTHETIC_PROCESS	0.0203304	0.206016	0.135863	0.463912	1.51768	48
GOBP_CELLULAR_RESPONSE_TO_REACTIVE_OXYGEN_SPECIES	0.020494	0.207264	0.132882	0.360506	1.39576	127
GOBP_REGULATION_OF_NUCLEAR_CELL_CYCLE_DNA_REPLICATION	0.0204739	0.207264	0.138395	0.679256	1.60932	12
GOBP_RIBOSE_PHOSPHATE_METABOLIC_PROCESS	0.0205423	0.207548	0.12849	0.295219	1.27788	348
GOBP_MITOTIC_SISTER_CHROMATID_COHESION	0.0205693	0.207617	0.135863	0.525093	1.56558	31
REACTOME_PI_3K_CASCADE_FGFR1	0.0206088	0.207811	0.137749	0.652851	1.60724	14
GOBP_AMIDE_BIOSYNTHETIC_PROCESS	0.0206346	0.207867	0.131742	0.348483	1.37928	150
GOBP_REGULATION_OF_CARDIAC_MUSCLE_CONTRACTION_BY_REGULATION_OF_THE_RELEASE_OF_SEQUESTERED_CALCIUM_ION	0.0207715	0.20904	0.135863	0.586713	1.60146	21
GOBP_NEGATIVE_REGULATION_OF_CELLULAR_COMPONENT_ORGANIZATION	0.0208141	0.209263	0.123558	0.267549	1.2225	653
GOBP_CHEMOKINE_PRODUCTION	0.0208664	0.209379	0.150129	-0.386802	-1.43669	81
GOBP_PYRIDINE_CONTAINING_COMPOUND_METABOLIC_PROCESS	0.0208477	0.209379	0.130631	0.344179	1.37006	157
GOBP_COMPLEMENT_ACTIVATION	0.0209251	0.209762	0.147705	-0.518739	-1.6018	32
GOBP_BILE_ACID_METABOLIC_PROCESS	0.0209713	0.209837	0.134647	0.483196	1.52724	41
GOBP_CIRCULATORY_SYSTEM_PROCESS	0.0210144	0.209837	0.1245	0.277903	1.24357	499
GOBP_INTERLEUKIN_5_PRODUCTION	0.0210057	0.209837	0.144646	-0.642865	-1.61403	14
REACTOME_REGULATION_OF_CHOLESTEROL_BIOSYNTHESIS_BY_SREBP_SREBF	0.0210092	0.209837	0.132882	0.444906	1.49546	55
GOBP_POSITIVE_REGULATION_OF_VASCULATURE_DEVELOPMENT	0.0210435	0.209923	0.130631	0.349343	1.37828	146
GOBP_REGULATION_OF_DOPAMINE_SECRETION	0.0210923	0.210001	0.135863	0.616487	1.59349	17
GOBP_REGULATION_OF_SYNAPTIC_TRANSMISSION_GABAERGIC	0.0210893	0.210001	0.134051	0.53473	1.57613	29
GOBP_CELLULAR_RESPONSE_TO_MOLECULE_OF_BACTERIAL_ORIGIN	0.0211183	0.210057	0.153554	-0.317272	-1.33261	183
GOBP_PERICYTE_CELL_DIFFERENTIATION	0.0211711	0.210377	0.136483	0.694143	1.60616	11
GOBP_PROTEIN_LOCALIZATION_TO_CELL_CELL_JUNCTION	0.0211982	0.210442	0.134051	0.564286	1.59442	24
GOBP_ARTERY_DEVELOPMENT	0.0213409	0.210703	0.131183	0.380706	1.41854	100
GOBP_CENTRAL_NERVOUS_SYSTEM_DEVELOPMENT	0.0214146	0.210703	0.120421	0.256751	1.19529	868
GOBP_DEVELOPMENTAL_CELL_GROWTH	0.0213931	0.210703	0.12849	0.326648	1.33334	195
GOBP_ENDOTHELIAL_CELL_DIFFERENTIATION	0.0214273	0.210703	0.130631	0.376767	1.4141	105
GOBP_MICROTUBULE_ANCHORING	0.0214299	0.210703	0.133463	0.574051	1.60404	23
GOBP_NEGATIVE_REGULATION_OF_PEPTIDE_SECRETION	0.021261	0.210703	0.133463	0.492253	1.53321	38
GOBP_RENAL_TUBULAR_SECRETION	0.0212806	0.210703	0.135251	0.615749	1.59158	17
GOBP_SENSORY_PERCEPTION	0.0214017	0.210703	0.125463	0.291162	1.2695	372
REACTOME_CREB1_PHOSPHORYLATION_THROUGH_THE_ACTIVATION_OF_ADENYLATE_CYCLASE	0.0213618	0.210703	0.135863	0.692692	1.6028	11
REACTOME_PLASMA_LIPOPROTEIN_ASSEMBLY	0.0213618	0.210703	0.135863	0.69308	1.6037	11
GOBP_CELLULAR_RESPONSE_TO_FLUID_SHEAR_STRESS	0.0214876	0.211068	0.132882	0.523234	1.56003	31
GOBP_RESPONSE_TO_ANESTHETIC	0.0215143	0.211128	0.141073	-0.79223	-1.58411	6
GOBP_DAMP_METABOLIC_PROCESS	0.0216983	0.211763	0.141073	-0.770896	-1.60625	7
GOBP_KETONE_METABOLIC_PROCESS	0.021683	0.211763	0.12797	0.332274	1.34781	186
GOBP_POSITIVE_REGULATION_BY_HOST_OF_VIRAL_PROCESS	0.0216988	0.211763	0.132882	0.586259	1.60022	21
GOBP_POSITIVE_REGULATION_OF_CHROMOSOME_CONDENSATION	0.0216342	0.211763	0.135863	0.741515	1.58239	8
GOBP_TIGHT_JUNCTION_ASSEMBLY	0.0216691	0.211763	0.130631	0.442258	1.49208	56
HALLMARK_COMPLEMENT	0.0217028	0.211763	0.150964	-0.323163	-1.34355	170
GOBP_DIOL_METABOLIC_PROCESS	0.0217512	0.211831	0.132309	0.528015	1.56168	30
GOBP_POSITIVE_REGULATION_OF_RELEASE_OF_CYTOCHROME_C_FROM_MITOCHONDRIA	0.0217438	0.211831	0.143185	-0.578873	-1.59737	20
GOBP_NEGATIVE_REGULATION_OF_LOCOMOTION	0.0218341	0.211834	0.125953	0.303494	1.28778	287
GOBP_NEGATIVE_REGULATION_OF_SUPRAMOLECULAR_FIBER_ORGANIZATION	0.0218326	0.211834	0.127457	0.346661	1.37756	153
GOBP_RENAL_SYSTEM_VASCULATURE_MORPHOGENESIS	0.0218273	0.211834	0.135251	0.741151	1.58162	8
GOBP_SYNAPTIC_VESICLE_DOCKING	0.0218009	0.211834	0.134051	0.676541	1.60289	12
GOBP_POSITIVE_REGULATION_OF_COMPLEMENT_ACTIVATION	0.0218623	0.211908	0.138395	-0.867408	-1.54876	4
GOBP_HEAD_DEVELOPMENT	0.0219678	0.212549	0.120421	0.265891	1.21552	664
GOBP_REGULATION_OF_FIBROBLAST_MIGRATION	0.02197	0.212549	0.131183	0.484567	1.52694	40
REACTOME_THE_NLRP3_INFLAMMASOME	0.0220666	0.213283	0.141073	-0.639795	-1.60632	14
GOBP_ERK1_AND_ERK2_CASCADE	0.0220921	0.213328	0.124979	0.309516	1.30243	258
GOBP_POSITIVE_REGULATION_OF_MEMBRANE_POTENTIAL	0.0221247	0.213442	0.133463	0.691015	1.59892	11
REACTOME_FOXO_MEDIATED_TRANSCRIPTION_OF_CELL_CYCLE_GENES	0.0221633	0.213613	0.132882	0.622274	1.57955	16
GOBP_RESPONSE_TO_REACTIVE_OXYGEN_SPECIES	0.0222261	0.214017	0.126448	0.333723	1.34338	173
GOBP_MELANOCYTE_DIFFERENTIATION	0.0222552	0.214097	0.131183	0.582836	1.59088	21
REACTOME_FLT3_SIGNALING_BY_CBL_MUTANTS	0.0223417	0.214728	0.138395	-0.790099	-1.57985	6
GOBP_CARBOHYDRATE_TRANSPORT	0.0224263	0.215137	0.127457	0.371632	1.41363	113
REACTOME_MIRO_GTPASE_CYCLE	0.0224068	0.215137	0.133463	0.740044	1.57925	8
GOBP_ENDOTHELIAL_CELL_PROLIFERATION	0.0225209	0.215606	0.126448	0.352681	1.38192	138
GOBP_REGULATION_OF_SYNAPTIC_VESICLE_RECYCLING	0.0225564	0.215606	0.129547	0.533369	1.57212	29
GOBP_RESPONSE_TO_DIETARY_EXCESS	0.0225564	0.215606	0.129547	0.553282	1.58085	25
KEGG_MEDICUS_VARIANT_OLIGOMERIC_CONFORMATION_PRPC_TO_ANTEROGRADE_AXONAL_TRANSPORT	0.0225592	0.215606	0.131742	0.674268	1.59751	12
GOBP_MORPHOGENESIS_OF_A_BRANCHING_STRUCTURE	0.0226532	0.216302	0.124979	0.333244	1.34864	181
GOBP_PHASIC_SMOOTH_MUSCLE_CONTRACTION	0.0226886	0.216311	0.131183	0.647075	1.59302	14
GOBP_REGULATION_OF_GLIAL_CELL_DIFFERENTIATION	0.0226963	0.216311	0.14391	-0.428482	-1.49477	58
GOBP_REGULATION_OF_OSSIFICATION	0.0227353	0.216482	0.12695	0.374781	1.41442	109
GOBP_REGULATION_OF_RNA_SPLICING	0.0227818	0.216573	0.147705	-0.322741	-1.33996	169
REACTOME_LDL_CLEARANCE	0.0227872	0.216573	0.130631	0.612429	1.583	17
GOBP_MEMBRANE_LIPID_METABOLIC_PROCESS	0.0228483	0.216953	0.1245	0.3299	1.33739	185
GOBP_MITOCHONDRION_DISTRIBUTION	0.0229366	0.217389	0.130086	0.594681	1.58021	19
REACTOME_FRS_MEDIATED_FGFR3_SIGNALING	0.022934	0.217389	0.130631	0.630912	1.57835	15
GOBP_CARBOHYDRATE_PHOSPHORYLATION	0.0230926	0.218628	0.12849	0.56936	1.59093	23
GOBP_CELLULAR_RESPONSE_TO_BIOTIC_STIMULUS	0.0231312	0.218628	0.147705	-0.310937	-1.32217	208
GOBP_REGULATION_OF_KILLING_OF_CELLS_OF_ANOTHER_ORGANISM	0.0231109	0.218628	0.134051	-0.899127	-1.49295	3
GOBP_CARBOHYDRATE_METABOLIC_PROCESS	0.0232336	0.219191	0.11873	0.277464	1.23772	482
KEGG_ADHERENS_JUNCTION	0.0232178	0.219191	0.12695	0.41641	1.45762	70
GOBP_COGNITION	0.023287	0.219291	0.121736	0.30582	1.29236	273
GOBP_FATTY_ACYL_COA_METABOLIC_PROCESS	0.0232771	0.219291	0.127457	0.489946	1.52603	38
GOBP_CHORIONIC_TROPHOBLAST_CELL_DIFFERENTIATION	0.0234818	0.220159	0.133463	-0.863278	-1.54138	4
GOBP_POSITIVE_REGULATION_OF_DEFENSE_RESPONSE_TO_VIRUS_BY_HOST	0.0234172	0.220159	0.138395	-0.534555	-1.58889	27
GOBP_POSITIVE_REGULATION_OF_SMALL_MOLECULE_METABOLIC_PROCESS	0.0235294	0.220159	0.124027	0.352653	1.37385	134
GOBP_REGULATION_OF_INNATE_IMMUNE_RESPONSE	0.0235048	0.220159	0.151813	-0.274168	-1.24426	396
GOBP_REGULATION_OF_WOUND_HEALING_SPREADING_OF_EPIDERMAL_CELLS	0.0235182	0.220159	0.129547	0.718304	1.58439	9
REACTOME_CITRIC_ACID_CYCLE_TCA_CYCLE	0.0234303	0.220159	0.12695	0.505545	1.53863	34
REACTOME_RHOU_GTPASE_CYCLE	0.023469	0.220159	0.12695	0.482196	1.5095	39
GOBP_REGULATION_OF_PROTEIN_POLYMERIZATION	0.0236463	0.220998	0.122184	0.328291	1.33097	184
REACTOME_NETRIN_1_SIGNALING	0.0236622	0.220998	0.125953	0.500287	1.53604	35
GOBP_CELL_CELL_ADHESION_VIA_PLASMA_MEMBRANE_ADHESION_MOLECULES	0.0237489	0.221606	0.121293	0.320029	1.31771	208
GOBP_EAR_DEVELOPMENT	0.0239202	0.221677	0.121736	0.328259	1.33152	186
GOBP_NEURONAL_ACTION_POTENTIAL	0.0239102	0.221677	0.125953	0.531414	1.5529	28
GOBP_N_GLYCAN_PROCESSING	0.0238767	0.221677	0.127457	0.59274	1.57505	19
GOBP_POSITIVE_REGULATION_OF_GOLGI_TO_PLASMA_MEMBRANE_PROTEIN_TRANSPORT	0.0238003	0.221677	0.129547	0.792674	1.56115	6
GOBP_TIGHT_JUNCTION_ORGANIZATION	0.0239295	0.221677	0.1245	0.423203	1.46071	63
GOBP_TRANSEPITHELIAL_WATER_TRANSPORT	0.0238956	0.221677	0.131742	0.988971	1.32082	1
REACTOME_EPH_EPHRIN_SIGNALING	0.0238736	0.221677	0.1245	0.393396	1.42479	84
REACTOME_PURINE_SALVAGE	0.0239052	0.221677	0.135251	-0.671764	-1.62363	12
GOBP_ANDROGEN_RECEPTOR_SIGNALING_PATHWAY	0.0239608	0.221767	0.124979	0.458647	1.50045	48
GOBP_ORGANIC_CATION_TRANSPORT	0.0240385	0.222285	0.123558	0.382246	1.41721	96
GOBP_FOCAL_ADHESION_ASSEMBLY	0.0241416	0.222437	0.123558	0.395937	1.428	82
GOBP_REGULATION_OF_HETEROTYPIC_CELL_CELL_ADHESION	0.0241219	0.222437	0.134647	-0.625023	-1.60358	15
GOBP_SNRNA_TRANSCRIPTION	0.0241298	0.222437	0.135251	-0.58644	-1.60032	19
REACTOME_RHOF_GTPASE_CYCLE	0.0240986	0.222437	0.125463	0.476388	1.50572	41
GOBP_RESPONSE_TO_AMINO_ACID_STARVATION	0.0241762	0.222556	0.123558	0.438844	1.48056	56
GOBP_FATTY_ACID_DERIVATIVE_METABOLIC_PROCESS	0.0242052	0.222562	0.124027	0.423725	1.47238	66
GOBP_RETINA_DEVELOPMENT_IN_CAMERA_TYPE_EYE	0.0242202	0.222562	0.121736	0.348556	1.36875	140
GOBP_CELL_SURFACE_RECEPTOR_SIGNALING_PATHWAY_INVOLVED_IN_HEART_DEVELOPMENT	0.0244104	0.222741	0.132309	-0.787717	-1.57509	6
GOBP_CHEMICAL_SYNAPTIC_TRANSMISSION_POSTSYNAPTIC	0.024399	0.222741	0.123095	0.388442	1.4193	89
GOBP_MAMMALIAN_OOGENESIS_STAGE	0.0244108	0.222741	0.133463	-0.696493	-1.60702	10
GOBP_NUCLEOLAR_CHROMATIN_ORGANIZATION	0.0244135	0.222741	0.12695	0.687235	1.59017	11
GOBP_ZINC_ION_IMPORT_ACROSS_PLASMA_MEMBRANE	0.0243384	0.222741	0.12797	0.733733	1.56579	8
REACTOME_MAPK1_MAPK3_SIGNALING	0.0243044	0.222741	0.119146	0.313935	1.30928	237
REACTOME_NETRIN_MEDIATED_REPULSION_SIGNALS	0.0243809	0.222741	0.127457	0.763752	1.57571	7
REACTOME_PHASE_4_RESTING_MEMBRANE_POTENTIAL	0.0244135	0.222741	0.12695	0.687293	1.59031	11
GOBP_ANTIGEN_PROCESSING_AND_PRESENTATION_VIA_MHC_CLASS_IB	0.0244577	0.222898	0.134051	-0.596741	-1.60638	18
GOBP_CARTILAGE_MORPHOGENESIS	0.0244742	0.222898	0.12695	0.71597	1.57924	9
GOBP_REGULATION_OF_CIRCADIAN_RHYTHM	0.0245726	0.223202	0.122184	0.380386	1.41031	96
GOBP_REGULATION_OF_RESPONSE_TO_BIOTIC_STIMULUS	0.0245415	0.223202	0.150964	-0.262942	-1.21432	469
GOBP_RESPONSE_TO_DISACCHARIDE	0.0245729	0.223202	0.12695	0.762581	1.57329	7
GOBP_CELL_DIFFERENTIATION_INVOLVED_IN_PHENOTYPIC_SWITCHING	0.0246717	0.223312	0.129015	0.902045	1.4678	3
GOBP_ENDOTHELIAL_CELL_ACTIVATION	0.0246212	0.223312	0.132882	-0.696134	-1.60619	10
GOBP_HETEROTYPIC_CELL_CELL_ADHESION	0.0246721	0.223312	0.136483	-0.453993	-1.50659	44
GOBP_T_CELL_MEDIATED_IMMUNITY	0.0246632	0.223312	0.138395	-0.35945	-1.38417	100
GOBP_NEGATIVE_REGULATION_OF_MITOTIC_CELL_CYCLE	0.0247019	0.223384	0.119146	0.318329	1.31319	216
GOBP_ER_OVERLOAD_RESPONSE	0.0247951	0.223563	0.132309	-0.682555	-1.61821	11
GOBP_MUSCLE_CONTRACTION	0.0248114	0.223563	0.11791	0.303741	1.28504	277
GOBP_POSITIVE_REGULATION_OF_CELLULAR_COMPONENT_BIOGENESIS	0.024821	0.223563	0.11479	0.28011	1.24211	446
GOBP_REGULATION_OF_PROTEIN_LOCALIZATION_TO_NUCLEUS	0.0247905	0.223563	0.120421	0.348945	1.36728	138
REACTOME_MITOTIC_PROMETAPHASE	0.0248415	0.223563	0.119146	0.324648	1.32284	193
REACTOME_TRANSCRIPTIONAL_REGULATION_OF_WHITE_ADIPOCYTE_DIFFERENTIATION	0.0248525	0.223563	0.121736	0.396062	1.42667	81
KEGG_PHOSPHATIDYLINOSITOL_SIGNALING_SYSTEM	0.0248963	0.223761	0.122184	0.418233	1.46003	68
GOBP_PYRIMIDINE_RIBONUCLEOSIDE_METABOLIC_PROCESS	0.025031	0.224775	0.130631	-0.787294	-1.57424	6
GOBP_CELLULAR_RESPONSE_TO_AMYLOID_BETA	0.0251046	0.224858	0.134647	-0.489421	-1.56036	37
GOBP_NEGATIVE_REGULATION_OF_TRANSLATION	0.0250701	0.224858	0.119991	0.357412	1.37832	124
GOBP_SKELETAL_SYSTEM_MORPHOGENESIS	0.025106	0.224858	0.11791	0.32016	1.31522	204
GOBP_NON_CANONICAL_NF_KAPPAB_SIGNAL_TRANSDUCTION	0.0252178	0.225662	0.137112	-0.350381	-1.37403	111
GOBP_REGULATION_OF_CELL_POPULATION_PROLIFERATION	0.0252983	0.226185	0.107942	0.243686	1.15964	1335
GOBP_B_CELL_HOMEOSTASIS	0.025336	0.226324	0.134051	-0.498857	-1.56193	34
GOBP_CARDIAC_PACEMAKER_CELL_DIFFERENTIATION	0.0255579	0.226923	0.124027	0.685	1.585	11
GOBP_DETECTION_OF_CHEMICAL_STIMULUS	0.0254906	0.226923	0.135251	-0.422137	-1.48297	60
GOBP_ENDOCYTIC_RECYCLING	0.0255212	0.226923	0.120421	0.387762	1.41432	88
GOBP_HAIR_FOLLICLE_PLACODE_FORMATION	0.0254974	0.226923	0.124979	0.821391	1.54227	5
GOBP_TORC2_SIGNALING	0.0255414	0.226923	0.122184	0.570376	1.57576	22
GOBP_TUBE_LUMEN_CAVITATION	0.025484	0.226923	0.126448	0.858515	1.50776	4
REACTOME_SLC_MEDIATED_TRANSMEMBRANE_TRANSPORT	0.0254396	0.226923	0.117506	0.330851	1.33962	180
REACTOME_G0_AND_EARLY_G1	0.025603	0.22693	0.122184	0.539884	1.56187	27
REACTOME_PHOSPHOLIPID_METABOLISM	0.025597	0.22693	0.117506	0.327603	1.32808	185
GOBP_T_CELL_MEDIATED_CYTOTOXICITY	0.0256637	0.226992	0.133463	-0.459848	-1.51087	42
REACTOME_EVASION_BY_RSV_OF_HOST_INTERFERON_RESPONSES	0.0256578	0.226992	0.132309	-0.560343	-1.57641	22
REACTOME_KEAP1_NFE2L2_PATHWAY	0.0256763	0.226992	0.135863	-0.349986	-1.37248	111
GOBP_ESTABLISHMENT_OF_LYMPHOCYTE_POLARITY	0.0257381	0.227342	0.123095	0.652481	1.57888	13
REACTOME_TRANSCRIPTION_OF_E2F_TARGETS_UNDER_NEGATIVE_CONTROL_BY_P107_RBL1_AND_P130_RBL2_IN_COMPLEX_WITH_HDAC1	0.0257625	0.227361	0.123095	0.615249	1.56172	16
GOBP_POLYSACCHARIDE_CATABOLIC_PROCESS	0.0257885	0.227396	0.121736	0.538671	1.55836	27
REACTOME_CHONDROITIN_SULFATE_DERMATAN_SULFATE_METABOLISM	0.0258824	0.228027	0.119991	0.455518	1.48554	47
KEGG_GAP_JUNCTION	0.0259086	0.228062	0.119566	0.401699	1.42889	76
GOBP_METANEPHRIC_EPITHELIUM_DEVELOPMENT	0.0259644	0.228162	0.121293	0.575338	1.57041	21
GOBP_NEGATIVE_REGULATION_OF_CELL_CYCLE_PROCESS	0.0259501	0.228162	0.115167	0.30315	1.283	278
GOBP_MONOCARBOXYLIC_ACID_CATABOLIC_PROCESS	0.0260638	0.228563	0.118318	0.370238	1.40258	111
GOBP_NUCLEAR_MIGRATION_ALONG_MICROTUBULE	0.0260769	0.228563	0.123558	0.81925	1.53825	5
KEGG_MEDICUS_REFERENCE_BETA_OXIDATION_PEROXISOME_VLCFA	0.0260769	0.228563	0.123558	0.820553	1.5407	5
GOBP_MONOCYTE_CHEMOTAXIS	0.0262115	0.229546	0.131742	-0.466834	-1.51923	40
GOBP_PORPHYRIN_CONTAINING_COMPOUND_METABOLIC_PROCESS	0.0262681	0.229846	0.119146	0.457709	1.48664	46
GOBP_REGULATION_OF_AXONOGENESIS	0.0262973	0.229906	0.117107	0.355935	1.37262	124
GOBP_CORPUS_CALLOSUM_DEVELOPMENT	0.0263451	0.230127	0.120421	0.537429	1.55477	27
GOBP_LEUKOTRIENE_METABOLIC_PROCESS	0.0264662	0.230988	0.12849	-0.612863	-1.59877	16
GOBP_ACTIVATION_OF_INNATE_IMMUNE_RESPONSE	0.0265575	0.231074	0.139051	-0.290477	-1.27404	278
GOBP_CARBOHYDRATE_CATABOLIC_PROCESS	0.026646	0.231074	0.115167	0.33959	1.34946	153
GOBP_EMBRYONIC_HEART_TUBE_DEVELOPMENT	0.0266449	0.231074	0.118318	0.408694	1.43858	72
GOBP_MUSCLE_TISSUE_DEVELOPMENT	0.0265152	0.231074	0.11296	0.289168	1.25549	360
GOBP_REGULATION_OF_OLIGODENDROCYTE_DIFFERENTIATION	0.0266193	0.231074	0.131183	-0.493452	-1.55169	35
KEGG_MEDICUS_PATHOGEN_HIV_VPR_TO_WEE1_CELL_CYCLE_G2M	0.0266564	0.231074	0.122184	0.818538	1.53691	5
KEGG_RENAL_CELL_CARCINOMA	0.0266015	0.231074	0.118318	0.419552	1.44926	64
REACTOME_METABOLISM_OF_STEROIDS	0.0265378	0.231074	0.116711	0.3513	1.36429	131
REACTOME_TRANSCRIPTION_OF_E2F_TARGETS_UNDER_NEGATIVE_CONTROL_BY_DREAM_COMPLEX	0.0266967	0.231229	0.120421	0.585992	1.55712	19
GOBP_ANTEROGRADE_AXONAL_TRANSPORT	0.0268116	0.231832	0.11791	0.455335	1.47893	46
GOBP_RESPONSE_TO_EPIDERMAL_GROWTH_FACTOR	0.0268116	0.231832	0.11791	0.450675	1.48247	49
GOBP_PHAGOCYTOSIS_ENGULFMENT	0.0269181	0.231982	0.118318	0.487893	1.51133	37
GOBP_REGULATION_OF_MITOTIC_CELL_CYCLE_PHASE_TRANSITION	0.0268924	0.231982	0.112604	0.296725	1.27204	312
REACTOME_DEX_H_BOX_HELICASES_ACTIVATE_TYPE_I_IFN_AND_INFLAMMATORY_CYTOKINES_PRODUCTION	0.0269142	0.231982	0.126448	-0.75945	-1.5824	7
REACTOME_GERM_LAYER_FORMATION_AT_GASTRULATION	0.0269194	0.231982	0.120421	0.666688	1.57955	12
REACTOME_GAMMA_CARBOXYLATION_HYPUSINYLATION_HYDROXYLATION_AND_ARYLSULFATASE_ACTIVATION	0.0269542	0.232087	0.117107	0.438958	1.47125	54
GOBP_FATTY_ACYL_COA_BIOSYNTHETIC_PROCESS	0.0270872	0.232984	0.11873	0.536564	1.55226	27
GOBP_WATER_TRANSPORT	0.0271039	0.232984	0.119991	0.625128	1.56388	15
GOBP_POSITIVE_REGULATION_OF_CELL_DIVISION	0.027168	0.23334	0.116711	0.399953	1.42268	76
GOBP_SPHINGOID_BIOSYNTHETIC_PROCESS	0.0272521	0.233866	0.119566	0.650427	1.57391	13
GOBP_NEGATIVE_REGULATION_OF_CELL_CYCLE	0.0272802	0.233912	0.111212	0.289727	1.2541	348
GOBP_MICROGLIAL_CELL_MIGRATION	0.0273315	0.234052	0.125463	-0.758704	-1.58085	7
GOBP_REGULATION_OF_NEURON_MATURATION	0.0273423	0.234052	0.119991	0.712197	1.57092	9
GOBP_ESTABLISHMENT_OF_PROTEIN_LOCALIZATION_TO_CHROMOSOME	0.0275464	0.234236	0.126448	-0.578564	-1.57883	19
GOBP_GLUTAMINE_METABOLIC_PROCESS	0.0274953	0.234236	0.11873	0.601604	1.55502	17
GOBP_MYELOID_LEUKOCYTE_MEDIATED_IMMUNITY	0.0275333	0.234236	0.130086	-0.376093	-1.40335	83
GOBP_NEGATIVE_REGULATION_OF_ANDROGEN_RECEPTOR_SIGNALING_PATHWAY	0.0274953	0.234236	0.11873	0.601237	1.55407	17
GOBP_POSITIVE_REGULATION_OF_MUSCLE_ORGAN_DEVELOPMENT	0.0274953	0.234236	0.11873	0.601239	1.55408	17
GOBP_RESPONSE_TO_FLUID_SHEAR_STRESS	0.0274625	0.234236	0.117107	0.475108	1.49714	40
GOBP_TONGUE_DEVELOPMENT	0.0274673	0.234236	0.119146	0.612178	1.55393	16
REACTOME_BETA_OXIDATION_OF_PRISTANOYL_COA	0.0275335	0.234236	0.119566	0.711308	1.56896	9
KEGG_MEDICUS_REFERENCE_MDA5_IRF7_3_SIGNALING_PATHWAY	0.0277369	0.23566	0.124979	-0.678122	-1.6077	11
GOBP_REGULATION_OF_RESPONSE_TO_MACROPHAGE_COLONY_STIMULATING_FACTOR	0.027772	0.235763	0.124027	-0.819828	-1.55234	5
GOBP_CELLULAR_COMPONENT_MAINTENANCE	0.0278179	0.2359	0.115548	0.418255	1.45337	66
GOBP_POSITIVE_REGULATION_OF_ALCOHOL_BIOSYNTHETIC_PROCESS	0.0278341	0.2359	0.116711	0.553857	1.56495	24
GOBP_ESTABLISHMENT_OF_PROTEIN_LOCALIZATION_TO_PLASMA_MEMBRANE	0.0282098	0.235913	0.11479	0.412217	1.44145	69
GOBP_ESTROGEN_BIOSYNTHETIC_PROCESS	0.0281865	0.235913	0.123095	-0.736715	-1.59589	8
GOBP_EXTERNAL_ENCAPSULATING_STRUCTURE_ORGANIZATION	0.0279591	0.235913	0.110872	0.297734	1.26673	295
GOBP_LEUKOCYTE_APOPTOTIC_PROCESS	0.0280886	0.235913	0.129547	-0.356322	-1.37213	100
GOBP_NEGATIVE_REGULATION_OF_AMINE_TRANSPORT	0.0280603	0.235913	0.117506	0.600122	1.55119	17
GOBP_NEGATIVE_REGULATION_OF_DEFENSE_RESPONSE_TO_BACTERIUM	0.0280541	0.235913	0.120855	0.896333	1.4585	3
GOBP_NEGATIVE_REGULATION_OF_LEUKOCYTE_ADHESION_TO_VASCULAR_ENDOTHELIAL_CELL	0.0280541	0.235913	0.120855	0.896335	1.45851	3
GOBP_NEGATIVE_REGULATION_OF_T_CELL_CYTOKINE_PRODUCTION	0.0281865	0.235913	0.123095	-0.818309	-1.54947	5
GOBP_POSITIVE_REGULATION_OF_KERATINOCYTE_APOPTOTIC_PROCESS	0.0280522	0.235913	0.120421	0.854781	1.50121	4
GOBP_PROTEIN_QUALITY_CONTROL_FOR_MISFOLDED_OR_INCOMPLETELY_SYNTHESIZED_PROTEINS	0.0282028	0.235913	0.115932	0.515864	1.52574	30
GOBP_REGULATION_OF_ANDROGEN_RECEPTOR_SIGNALING_PATHWAY	0.027935	0.235913	0.115932	0.498884	1.50924	33
GOBP_REGULATION_OF_L_GLUTAMATE_IMPORT_ACROSS_PLASMA_MEMBRANE	0.0281071	0.235913	0.118318	0.710048	1.56618	9
GOBP_REGULATION_OF_MYELOID_LEUKOCYTE_MEDIATED_IMMUNITY	0.0278831	0.235913	0.12849	-0.446045	-1.48614	45
GOBP_REGULATION_OF_PRE_MIRNA_PROCESSING	0.0282497	0.235913	0.119991	0.853731	1.49936	4
GOBP_REGULATION_OF_RAB_PROTEIN_SIGNAL_TRANSDUCTION	0.0282204	0.235913	0.118318	0.756638	1.56103	7
GOBP_TISSUE_HOMEOSTASIS	0.0281186	0.235913	0.111555	0.315042	1.2996	217
GOBP_TORC1_SIGNALING	0.0282315	0.235913	0.113682	0.367499	1.39425	112
KEGG_MEDICUS_REFERENCE_WNT_SIGNALING_MODULATION_LGR_RSPO	0.0279826	0.235913	0.11791	0.637599	1.56969	14
GOBP_AXIS_ELONGATION	0.0283244	0.235968	0.115548	0.524467	1.53261	28
GOBP_CARBOHYDRATE_BIOSYNTHETIC_PROCESS	0.0283712	0.235968	0.111212	0.334483	1.33756	162
GOBP_CARTILAGE_DEVELOPMENT	0.0283944	0.235968	0.111555	0.324617	1.31674	186
GOBP_NEGATIVE_REGULATION_OF_CHONDROCYTE_DIFFERENTIATION	0.0283176	0.235968	0.115932	0.563592	1.55702	22
GOBP_REGULATION_OF_MUSCLE_ORGAN_DEVELOPMENT	0.0283779	0.235968	0.115167	0.505702	1.5188	32
REACTOME_SYNTHESIS_OF_LEUKOTRIENES_LT_AND_EOXINS_EX	0.0283673	0.235968	0.123558	-0.676257	-1.60328	11
REACTOME_FATTY_ACYL_COA_BIOSYNTHESIS	0.0285557	0.237117	0.11479	0.495889	1.50924	34
GOBP_RETROGRADE_TRANS_SYNAPTIC_SIGNALING	0.0286807	0.237962	0.117107	0.709326	1.56458	9
GOBP_CELLULAR_RESPONSE_TO_EXOGENOUS_DSRNA	0.0288277	0.23829	0.123558	-0.575138	-1.56948	19
GOBP_FLAVONE_METABOLIC_PROCESS	0.0288597	0.23829	0.119991	0.949446	1.3989	2
GOBP_MEMBRANOUS_SEPTUM_MORPHOGENESIS	0.0287619	0.23829	0.116711	0.689695	1.56225	10
GOBP_POSITIVE_REGULATION_OF_T_CELL_DIFFERENTIATION_IN_THYMUS	0.028792	0.23829	0.122184	-0.757064	-1.57743	7
REACTOME_G1_S_SPECIFIC_TRANSCRIPTION	0.0287915	0.23829	0.114417	0.520003	1.53272	29
REACTOME_MAPK_FAMILY_SIGNALING_CASCADES	0.0288542	0.23829	0.109216	0.302039	1.27669	275
GOBP_GLYCOPROTEIN_METABOLIC_PROCESS	0.0290142	0.238605	0.107942	0.289982	1.25056	335
GOBP_PHOSPHOLIPID_METABOLIC_PROCESS	0.0290142	0.238605	0.107942	0.289849	1.24999	335
REACTOME_AFLATOXIN_ACTIVATION_AND_DETOXIFICATION	0.0289977	0.238605	0.122184	-0.675567	-1.60165	11
REACTOME_DEFECTIVE_CFTR_CAUSES_CYSTIC_FIBROSIS	0.0290049	0.238605	0.125953	-0.443146	-1.48433	46
REACTOME_FCGAMMA_RECEPTOR_FCGR_DEPENDENT_PHAGOCYTOSIS	0.0289673	0.238605	0.11296	0.398349	1.41698	76
GOBP_BERGMANN_GLIAL_CELL_DIFFERENTIATION	0.0291818	0.239791	0.115932	0.675991	1.56416	11
GOBP_ADENINE_TRANSPORT	0.0292183	0.239899	0.116711	0.782864	1.54183	6
REACTOME_PARACETAMOL_ADME	0.0292842	0.240247	0.123558	-0.563717	-1.57043	21
GOBP_NEUROTRANSMITTER_SECRETION	0.0293394	0.24049	0.110872	0.349711	1.35466	128
GOBP_POSITIVE_REGULATION_OF_ARP2_3_COMPLEX_MEDIATED_ACTIN_NUCLEATION	0.0293606	0.24049	0.11632	0.725613	1.54846	8
GOBP_ENDOPLASMIC_RETICULUM_TUBULAR_NETWORK_FORMATION	0.0294118	0.240524	0.11632	0.782511	1.54113	6
GOBP_OLEFINIC_COMPOUND_METABOLIC_PROCESS	0.0293963	0.240524	0.110535	0.354329	1.36561	123
GOBP_WATER_SOLUBLE_VITAMIN_BIOSYNTHETIC_PROCESS	0.0294455	0.240609	0.115548	0.707997	1.56165	9
GOBP_NEGATIVE_REGULATION_OF_EXECUTION_PHASE_OF_APOPTOSIS	0.0295538	0.240719	0.115932	0.812645	1.52585	5
GOBP_POSITIVE_REGULATION_OF_DEVELOPMENTAL_PIGMENTATION	0.0295538	0.240719	0.115932	0.725056	1.54727	8
GOBP_RESPONSE_TO_NUTRIENT_LEVELS	0.0295763	0.240719	0.105228	0.279168	1.23333	428
GOBP_THYROID_STIMULATING_HORMONE_SECRETING_CELL_DIFFERENTIATION	0.0295547	0.240719	0.11873	-0.849575	-1.51692	4
KEGG_FC_GAMMA_R_MEDIATED_PHAGOCYTOSIS	0.0295487	0.240719	0.111555	0.395195	1.41745	79
GOBP_CALCIUM_IMPORT_INTO_THE_MITOCHONDRION	0.0297405	0.240736	0.114417	0.608902	1.54561	16
GOBP_CALCIUM_ION_TRANSMEMBRANE_TRANSPORT	0.0296036	0.240736	0.10763	0.304157	1.28017	259
GOBP_CELLULAR_COMPONENT_ASSEMBLY_INVOLVED_IN_MORPHOGENESIS	0.0296994	0.240736	0.110872	0.370306	1.38225	101
GOBP_CORTICAL_MICROTUBULE_ORGANIZATION	0.0296367	0.240736	0.115167	0.70731	1.56014	9
GOBP_NEGATIVE_REGULATION_OF_AMYLOID_PRECURSOR_PROTEIN_CATABOLIC_PROCESS	0.0297048	0.240736	0.114048	0.580015	1.54124	19
GOBP_POSITIVE_REGULATION_OF_NATURAL_KILLER_CELL_CHEMOTAXIS	0.0297428	0.240736	0.11791	-0.889978	-1.47776	3
REACTOME_DEGRADATION_OF_GLI1_BY_THE_PROTEASOME	0.0296743	0.240736	0.1245	-0.441211	-1.47785	46
GOBP_MAINTENANCE_OF_SYNAPSE_STRUCTURE	0.0299556	0.242267	0.112604	0.534562	1.53666	26
REACTOME_SYNAPTIC_ADHESION_LIKE_MOLECULES	0.03	0.242435	0.113682	0.589701	1.54512	18
GOBP_CYTOSKELETON_DEPENDENT_INTRACELLULAR_TRANSPORT	0.0300816	0.242903	0.10763	0.317385	1.30194	202
KEGG_MEDICUS_REFERENCE_KERATAN_SULFATE_DEGRADATION	0.0301333	0.242955	0.11479	0.81219	1.525	5
REACTOME_APOPTOSIS_INDUCED_DNA_FRAGMENTATION	0.0301354	0.242955	0.114048	0.673582	1.55858	11
GOBP_POSITIVE_REGULATION_OF_STEROID_METABOLIC_PROCESS	0.0302304	0.243529	0.111901	0.51206	1.51449	30
REACTOME_TRANSCRIPTIONAL_REGULATION_OF_BROWN_AND_BEIGE_ADIPOCYTE_DIFFERENTIATION	0.0302586	0.243565	0.111555	0.518013	1.52686	29
GOBP_CHOLINE_TRANSPORT	0.0303264	0.243729	0.114417	0.724219	1.54548	8
GOBP_SNO_S_RNA_PROCESSING	0.0303095	0.243729	0.119991	-0.639183	-1.57135	13
REACTOME_METAL_ION_SLC_TRANSPORTERS	0.0304275	0.244349	0.112251	0.574219	1.54513	20
GOBP_INTRINSIC_APOPTOTIC_SIGNALING_PATHWAY_IN_RESPONSE_TO_ENDOPLASMIC_RETICULUM_STRESS	0.0304534	0.244366	0.123558	-0.414084	-1.45468	60
GOBP_RENAL_SYSTEM_VASCULATURE_DEVELOPMENT	0.0306253	0.245553	0.110872	0.516118	1.52127	29
GOBP_PIGMENT_GRANULE_ORGANIZATION	0.0307918	0.246503	0.110535	0.477718	1.48794	38
REACTOME_COPI_MEDIATED_ANTEROGRADE_TRANSPORT	0.0307747	0.246503	0.109216	0.380108	1.3921	90
GOBP_GLUTATHIONE_CATABOLIC_PROCESS	0.0308808	0.246891	0.117506	-0.814081	-1.54146	5
GOBP_NEGATIVE_REGULATION_OF_CALCIUM_MEDIATED_SIGNALING	0.0309088	0.246891	0.110872	0.557605	1.54048	22
GOBP_PYRIMIDINE_NUCLEOSIDE_METABOLIC_PROCESS	0.0309126	0.246891	0.11873	-0.603935	-1.57548	16
GOBP_REGULATION_OF_PHOSPHORYLATION	0.0309841	0.247096	0.102976	0.279438	1.23252	420
GOBP_RHYTHMIC_BEHAVIOR	0.0309864	0.247096	0.110201	0.4732	1.48134	39
REACTOME_G_ALPHA_12_13_SIGNALLING_EVENTS	0.0310301	0.247252	0.109216	0.411779	1.4375	68
GOBP_ACETYL_COA_BIOSYNTHETIC_PROCESS	0.0311742	0.247427	0.110872	0.572882	1.54154	20
GOBP_CELL_MIGRATION_INVOLVED_IN_GASTRULATION	0.0311663	0.247427	0.112251	0.705928	1.55709	9
GOBP_CIRCADIAN_SLEEP_WAKE_CYCLE_SLEEP	0.0311968	0.247427	0.111555	0.629868	1.55066	14
GOBP_MAINTENANCE_OF_LOCATION	0.0311857	0.247427	0.106111	0.322307	1.30672	184
GOBP_REGULATION_OF_T_CELL_ACTIVATION_VIA_T_CELL_RECEPTOR_CONTACT_WITH_ANTIGEN_BOUND_TO_MHC_MOLECULE_ON_ANTIGEN_PRESENTING_CELL	0.0310881	0.247427	0.117107	-0.813488	-1.54034	5
REACTOME_TOLL_LIKE_RECEPTOR_TLR1_TLR2_CASCADE	0.0311203	0.247427	0.123558	-0.348287	-1.35394	106
GOBP_TOLL_LIKE_RECEPTOR_SIGNALING_PATHWAY	0.0312221	0.247437	0.121293	-0.396608	-1.42551	67
GOBP_CAMERA_TYPE_EYE_MORPHOGENESIS	0.0313656	0.24753	0.107321	0.359718	1.37074	114
GOBP_CARDIAC_CONDUCTION	0.0312891	0.24753	0.108256	0.390182	1.40549	81
GOBP_CEREBRAL_CORTEX_CELL_MIGRATION	0.031273	0.24753	0.109869	0.465813	1.4723	41
GOBP_DERMATAN_SULFATE_PROTEOGLYCAN_METABOLIC_PROCESS	0.0314156	0.24753	0.111212	0.644262	1.559	13
GOBP_FATTY_ACID_DERIVATIVE_BIOSYNTHETIC_PROCESS	0.0314374	0.24753	0.108893	0.442825	1.46065	50
GOBP_GROWTH_PLATE_CARTILAGE_CHONDROCYTE_DEVELOPMENT	0.0313467	0.24753	0.112604	0.778651	1.53353	6
GOBP_NEGATIVE_REGULATION_OF_CARTILAGE_DEVELOPMENT	0.0314512	0.24753	0.109541	0.520921	1.52224	28
GOBP_OTOLITH_DEVELOPMENT	0.0313467	0.24753	0.112604	0.778825	1.53387	6
REACTOME_ASPARAGINE_N_LINKED_GLYCOSYLATION	0.0314022	0.24753	0.104652	0.297871	1.26312	285
GOBP_ESTABLISHMENT_OF_PROTEIN_LOCALIZATION_TO_TELOMERE	0.0315192	0.247876	0.117107	-0.671668	-1.5924	11
GOBP_MUSCLE_CELL_CELLULAR_HOMEOSTASIS	0.0315906	0.248247	0.109541	0.553626	1.54696	23
GOBP_PROTEOGLYCAN_BIOSYNTHETIC_PROCESS	0.0316456	0.248339	0.108256	0.408588	1.42876	69
GOBP_REGULATION_OF_CHRONIC_INFLAMMATORY_RESPONSE	0.0316508	0.248339	0.115932	-0.777634	-1.55493	6
GOBP_ASPARAGINE_METABOLIC_PROCESS	0.0317098	0.248612	0.115932	-0.811554	-1.53668	5
REACTOME_JNK_C_JUN_KINASES_PHOSPHORYLATION_AND_ACTIVATION_MEDIATED_BY_ACTIVATED_HUMAN_TAK1	0.031746	0.248706	0.11873	-0.548377	-1.54274	22
GOBP_CENTRAL_NERVOUS_SYSTEM_NEURON_DIFFERENTIATION	0.0318746	0.249522	0.105228	0.327826	1.31964	173
GOBP_DEVELOPMENTAL_GROWTH_INVOLVED_IN_MORPHOGENESIS	0.0319348	0.249612	0.104367	0.315227	1.29821	209
GOBP_RNA_SURVEILLANCE	0.0319313	0.249612	0.119146	-0.471713	-1.50391	37
GOBP_REGULATION_OF_CHONDROCYTE_DIFFERENTIATION	0.0319826	0.249615	0.107942	0.441472	1.45618	50
REACTOME_PTK6_REGULATES_PROTEINS_INVOLVED_IN_RNA_PROCESSING	0.0319838	0.249615	0.114048	-0.845129	-1.50898	4
GOBP_CELL_CELL_JUNCTION_ASSEMBLY	0.0321504	0.250534	0.105814	0.353921	1.36162	122
HALLMARK_IL6_JAK_STAT3_SIGNALING	0.0321493	0.250534	0.119991	-0.382815	-1.39958	74
GOBP_NUCLEOSIDE_DIPHOSPHATE_CATABOLIC_PROCESS	0.0321773	0.250553	0.106711	0.375085	1.38496	94
REACTOME_ACTIVATED_NTRK2_SIGNALS_THROUGH_FRS2_AND_FRS3	0.0322335	0.25061	0.110201	0.67092	1.55242	11
REACTOME_BILE_ACID_AND_BILE_SALT_METABOLISM	0.032217	0.25061	0.10763	0.487061	1.49543	35
GOBP_LEUKOCYTE_ACTIVATION_INVOLVED_IN_INFLAMMATORY_RESPONSE	0.0323725	0.2515	0.11873	-0.477351	-1.51028	36
GOBP_CARDIAC_VENTRICLE_DEVELOPMENT	0.0324286	0.251555	0.10552	0.357358	1.36393	115
GOBP_POSITIVE_REGULATION_OF_NEURON_DIFFERENTIATION	0.0324091	0.251555	0.106711	0.398506	1.41198	74
REACTOME_GLYOXYLATE_METABOLISM_AND_GLYCINE_DEGRADATION	0.0325203	0.252076	0.109216	0.628099	1.5463	14
GOBP_SMOOTH_MUSCLE_CELL_MATRIX_ADHESION	0.0326851	0.253162	0.114048	-0.775453	-1.55057	6
GOBP_ACTIN_FILAMENT_BUNDLE_ORGANIZATION	0.0327279	0.253302	0.103526	0.332534	1.32772	160
GOBP_SMALL_MOLECULE_BIOSYNTHETIC_PROCESS	0.0327662	0.253407	0.0991088	0.271903	1.21841	507
GOBP_MICROVILLUS_ORGANIZATION	0.0328111	0.253562	0.107321	0.50747	1.50091	30
GOBP_WYBUTOSINE_METABOLIC_PROCESS	0.0328947	0.253827	0.109869	0.776104	1.52851	6
REACTOME_ASYMMETRIC_LOCALIZATION_OF_PCP_PROTEINS	0.0328712	0.253827	0.118318	-0.423995	-1.44757	51
GOBP_ENDOPLASMIC_RETICULUM_TUBULAR_NETWORK_MEMBRANE_ORGANIZATION	0.0330307	0.253959	0.109541	0.808524	1.51811	5
GOBP_MESONEPHROS_DEVELOPMENT	0.0330357	0.253959	0.105228	0.377147	1.3849	91
GOBP_REGULATION_OF_PIGMENT_CELL_DIFFERENTIATION	0.0330198	0.253959	0.109216	0.750341	1.54804	7
REACTOME_DOWNSTREAM_SIGNALING_OF_ACTIVATED_FGFR1	0.0329954	0.253959	0.107015	0.544151	1.53753	24
REACTOME_TANDEM_PORE_DOMAIN_POTASSIUM_CHANNELS	0.0330307	0.253959	0.109541	0.808416	1.51791	5
REACTOME_PROTEIN_HYDROXYLATION	0.0330889	0.254177	0.107942	0.573777	1.52466	19
GOBP_PURINE_NUCLEOTIDE_CATABOLIC_PROCESS	0.033187	0.25474	0.104085	0.346924	1.34511	129
GOBP_REGULATION_OF_D_GLUCOSE_TRANSMEMBRANE_TRANSPORT	0.033237	0.254933	0.10552	0.412053	1.43182	66
REACTOME_REGULATION_OF_PYRUVATE_METABOLISM	0.0333211	0.255387	0.106111	0.499435	1.49997	32
GOBP_AXONEMAL_DYNEIN_COMPLEX_ASSEMBLY	0.0334802	0.255651	0.11632	-0.493199	-1.52294	32
GOBP_NEGATIVE_REGULATION_OF_LEUKOCYTE_MEDIATED_IMMUNITY	0.0334597	0.255651	0.117107	-0.439778	-1.46526	45
GOBP_POSITIVE_REGULATION_OF_TRANSLATION_IN_RESPONSE_TO_ENDOPLASMIC_RETICULUM_STRESS	0.033417	0.255651	0.108893	0.808068	1.51726	5
GOBP_TERTIARY_ALCOHOL_METABOLIC_PROCESS	0.0333962	0.255651	0.10763	0.582669	1.52669	18
REACTOME_SIGNALING_BY_TYPE_1_INSULIN_LIKE_GROWTH_FACTOR_1_RECEPTOR_IGF1R	0.0334363	0.255651	0.10552	0.45703	1.47069	44
GOBP_INTRACELLULAR_IRON_ION_HOMEOSTASIS	0.0335983	0.25615	0.104939	0.411675	1.43051	66
GOBP_RESPONSE_TO_PEPTIDOGLYCAN	0.0336205	0.25615	0.113319	-0.666105	-1.57921	11
REACTOME_DOWNSTREAM_SIGNAL_TRANSDUCTION	0.0335807	0.25615	0.106409	0.525826	1.5212	27
GOBP_REGULATION_OF_INTRACELLULAR_STEROID_HORMONE_RECEPTOR_SIGNALING_PATHWAY	0.0336737	0.256175	0.104367	0.391877	1.40198	78
REACTOME_PHOSPHOLIPASE_C_MEDIATED_CASCADE_FGFR1	0.033652	0.256175	0.107942	0.701301	1.54688	9
KEGG_TAURINE_AND_HYPOTAURINE_METABOLISM	0.0337824	0.256811	0.112251	-0.725986	-1.57265	8
HALLMARK_WNT_BETA_CATENIN_SIGNALING	0.033861	0.257165	0.115548	-0.45971	-1.48554	39
REACTOME_SARS_COV_1_HOST_INTERACTIONS	0.033879	0.257165	0.117506	-0.355485	-1.35853	95
GOBP_GLIAL_CELL_ACTIVATION	0.0339466	0.257487	0.115167	-0.451354	-1.4782	41
GOBP_POSITIVE_CHEMOTAXIS	0.0340273	0.257908	0.11632	-0.42175	-1.44448	52
GOBP_T_CELL_APOPTOTIC_PROCESS	0.0341365	0.258545	0.115932	-0.427456	-1.44582	49
REACTOME_ACETYLCHOLINE_INHIBITS_CONTRACTION_OF_OUTER_HAIR_CELLS	0.034164	0.258562	0.109869	-0.882096	-1.46467	3
GOBP_EPIDERMIS_DEVELOPMENT	0.0343614	0.259685	0.0998484	0.302121	1.27141	260
GOBP_POSITIVE_REGULATION_OF_LIPOPOLYSACCHARIDE_MEDIATED_SIGNALING_PATHWAY	0.0344168	0.259685	0.106711	0.699849	1.54368	9
GOBP_POSITIVE_REGULATION_OF_SMOOTH_MUSCLE_CELL_PROLIFERATION	0.034439	0.259685	0.103804	0.402331	1.41618	72
KEGG_MEDICUS_REFERENCE_LECTIN_PATHWAY_OF_COMPLEMENT_CASCADE_C4_C2_TO_C3_CONVERTASE_FORMATION	0.0344252	0.259685	0.111555	-0.747633	-1.55778	7
REACTOME_CLATHRIN_MEDIATED_ENDOCYTOSIS	0.0344162	0.259685	0.102168	0.343657	1.33558	132
GOBP_CERAMIDE_METABOLIC_PROCESS	0.0346305	0.260937	0.102705	0.379546	1.38347	87
GOBP_REGULATION_OF_CALCIUM_ION_TRANSMEMBRANE_TRANSPORT	0.0347857	0.261914	0.101639	0.34608	1.34059	128
GOBP_CELLULAR_RESPONSE_TO_CALCIUM_ION	0.0350624	0.262365	0.102705	0.415139	1.42665	62
GOBP_LYMPHOCYTE_APOPTOTIC_PROCESS	0.0349854	0.262365	0.11479	-0.391309	-1.40953	68
GOBP_POSITIVE_REGULATION_OF_CELL_CYCLE_G2_M_PHASE_TRANSITION	0.0348794	0.262365	0.104367	0.523788	1.5153	27
GOBP_REGULATION_OF_CELL_COMMUNICATION_BY_ELECTRICAL_COUPLING_INVOLVED_IN_CARDIAC_CONDUCTION	0.0349037	0.262365	0.105814	0.667419	1.54432	11
GOBP_REGULATION_OF_ESTABLISHMENT_OF_PROTEIN_LOCALIZATION_TO_CHROMOSOME	0.0350511	0.262365	0.110535	-0.746435	-1.55529	7
GOBP_REGULATION_OF_LEUKOCYTE_APOPTOTIC_PROCESS	0.0350758	0.262365	0.115167	-0.377651	-1.38316	75
GOBP_SNRNA_PROCESSING	0.0350297	0.262365	0.113682	-0.478525	-1.49827	34
REACTOME_FGFR3B_LIGAND_BINDING_AND_ACTIVATION	0.0349664	0.262365	0.10763	0.841592	1.47804	4
REACTOME_RUNX3_REGULATES_CDKN1A_TRANSCRIPTION	0.0350511	0.262365	0.110535	-0.746896	-1.55625	7
GOBP_POLYOL_TRANSMEMBRANE_TRANSPORT	0.0351816	0.262965	0.10552	0.699272	1.54241	9
GOBP_POSITIVE_REGULATION_OF_AMINE_TRANSPORT	0.0352617	0.263371	0.10325	0.498306	1.48571	31
GOBP_REGULATION_OF_KETONE_METABOLIC_PROCESS	0.035315	0.263386	0.101377	0.355383	1.35641	116
KEGG_MEDICUS_REFERENCE_RIG_I_IRF7_3_SIGNALING_PATHWAY	0.0353015	0.263386	0.110535	-0.664735	-1.57597	11
KEGG_PENTOSE_AND_GLUCURONATE_INTERCONVERSIONS	0.0353899	0.263752	0.104652	0.63774	1.54321	13
GOBP_ANTIGEN_PROCESSING_AND_PRESENTATION_OF_PEPTIDE_ANTIGEN_VIA_MHC_CLASS_IB	0.035548	0.264739	0.110535	-0.605893	-1.55449	15
GOBP_NUCLEOSIDE_TRIPHOSPHATE_BIOSYNTHETIC_PROCESS	0.0356328	0.265177	0.10035	0.347385	1.34121	125
GOBP_SECRETION	0.0357361	0.265753	0.093304	0.253648	1.17401	795
GOBP_POSITIVE_REGULATION_OF_CYTOKINESIS	0.0359369	0.265865	0.102168	0.467598	1.4638	39
GOBP_POSITIVE_REGULATION_OF_TRANSFERASE_ACTIVITY	0.0359539	0.265865	0.0988658	0.330686	1.31834	159
GOBP_POSTSYNAPTIC_MODULATION_OF_CHEMICAL_SYNAPTIC_TRANSMISSION	0.0360577	0.265865	0.102435	0.525827	1.51155	26
GOBP_REGULATION_OF_ANTIGEN_PROCESSING_AND_PRESENTATION_OF_PEPTIDE_ANTIGEN	0.0360622	0.265865	0.108573	-0.804376	-1.52309	5
GOBP_REGULATION_OF_CALCIUM_ION_TRANSPORT	0.0359712	0.265865	0.0986245	0.31999	1.29611	182
GOBP_REGULATION_OF_PHOSPHORUS_METABOLIC_PROCESS	0.0360006	0.265865	0.0943435	0.267213	1.20425	545
GOBP_REGULATION_OF_T_CELL_MEDIATED_CYTOTOXICITY	0.0359031	0.265865	0.112251	-0.489758	-1.51231	32
GOBP_TYPE_III_INTERFERON_PRODUCTION	0.03583	0.265865	0.10763	-0.842134	-1.50363	4
KEGG_GLIOMA	0.0359442	0.265865	0.10086	0.420488	1.42402	57
REACTOME_RND3_GTPASE_CYCLE	0.0359369	0.265865	0.102168	0.467486	1.46345	39
REACTOME_SIGNALING_BY_MET	0.0358993	0.265865	0.10086	0.391187	1.397	77
REACTOME_SYNTHESIS_OF_BILE_ACIDS_AND_BILE_SALTS_VIA_27_HYDROXYCHOLESTEROL	0.0360481	0.265865	0.104085	0.664605	1.53781	11
GOBP_LIPOPROTEIN_METABOLIC_PROCESS	0.0360946	0.265912	0.101118	0.398457	1.40699	73
GOBP_NEGATIVE_REGULATION_OF_EPITHELIAL_CELL_PROLIFERATION	0.0361297	0.26598	0.0998484	0.354054	1.35132	115
GOBP_FERMENTATION	0.0362019	0.26632	0.108256	-0.769599	-1.53886	6
GOBP_POSITIVE_REGULATION_OF_CHEMOKINE_PRODUCTION	0.0362985	0.266457	0.112604	-0.40507	-1.42793	61
GOBP_POSITIVE_REGULATION_OF_TRANSMEMBRANE_TRANSPORT	0.0362847	0.266457	0.0988658	0.335406	1.32309	145
REACTOME_SYNTHESIS_OF_IP3_AND_IP4_IN_THE_CYTOSOL	0.0362761	0.266457	0.102168	0.550516	1.5209	22
GOBP_POSITIVE_REGULATION_OF_INTEGRIN_MEDIATED_SIGNALING_PATHWAY	0.0363361	0.266543	0.10325	0.6365	1.54021	13
GOBP_CHOLINE_METABOLIC_PROCESS	0.0363777	0.266657	0.104367	0.772549	1.52151	6
KEGG_MEDICUS_REFERENCE_CLASSICAL_PATHWAY_OF_COMPLEMENT_CASCADE_C4_C2_TO_C3_CONVERTASE_FORMATION	0.0364088	0.266694	0.107942	-0.769304	-1.53827	6
GOBP_ACIDIC_AMINO_ACID_TRANSPORT	0.0366333	0.267089	0.0998484	0.419184	1.42557	58
GOBP_ACTIN_FILAMENT_BASED_TRANSPORT	0.0367008	0.267089	0.103804	0.71668	1.5294	8
GOBP_ATP_METABOLIC_PROCESS	0.0366474	0.267089	0.097212	0.310994	1.2827	214
GOBP_LOOP_OF_HENLE_DEVELOPMENT	0.0367113	0.267089	0.10325	0.696908	1.53719	9
GOBP_MODIFICATION_OF_POSTSYNAPTIC_STRUCTURE	0.036682	0.267089	0.101377	0.502551	1.48636	30
GOBP_REGULATION_OF_MRNA_SPLICING_VIA_SPLICEOSOME	0.0367077	0.267089	0.11296	-0.353844	-1.3538	96
GOBP_RESPONSE_TO_GLYCOPROTEIN	0.0367008	0.267089	0.103804	0.80092	1.50383	5
GOBP_RESPONSE_TO_MOLECULE_OF_BACTERIAL_ORIGIN	0.0365823	0.267089	0.11873	-0.28455	-1.24881	283
KEGG_MEDICUS_VARIANT_SCRAPIE_CONFORMATION_PRPSC_TO_TRANSPORT_OF_CALCIUM	0.0367232	0.267089	0.102435	0.587581	1.51878	17
REACTOME_LATE_ENDOSOMAL_MICROAUTOPHAGY	0.0364915	0.267089	0.111212	-0.502045	-1.51463	29
GOBP_MDA_5_SIGNALING_PATHWAY	0.0368266	0.267273	0.108256	-0.680554	-1.57024	10
GOBP_MEMBRANE_INVAGINATION	0.0368098	0.267273	0.100099	0.427846	1.42708	53
GOBP_RESPONSE_TO_UV_C	0.0368176	0.267273	0.108573	-0.603067	-1.54724	15
GOBP_ANTIGEN_PROCESSING_AND_PRESENTATION_OF_PEPTIDE_ANTIGEN	0.0368945	0.267577	0.112251	-0.408788	-1.41666	56
KEGG_MEDICUS_PATHOGEN_HCMV_UL33_TO_GNB_G_RHO_SIGNALING_PATHWAY	0.0370208	0.268303	0.110201	-0.5082	-1.5184	28
GOBP_RELAXATION_OF_MUSCLE	0.0371058	0.268728	0.101118	0.519412	1.50265	27
GOBP_EPITHELIAL_TUBE_BRANCHING_INVOLVED_IN_LUNG_MORPHOGENESIS	0.0372272	0.269182	0.10035	0.507291	1.49525	29
GOBP_FEEDING_BEHAVIOR	0.0372436	0.269182	0.0993535	0.410502	1.41687	63
GOBP_GLOMERULAR_MESANGIUM_DEVELOPMENT	0.0372471	0.269182	0.101902	0.622141	1.53163	14
GOBP_REGULATION_OF_APOPTOTIC_PROCESS_IN_BONE_MARROW_CELL	0.0374055	0.270136	0.104367	0.882655	1.43624	3
GOBP_CELL_MIGRATION_INVOLVED_IN_HEART_DEVELOPMENT	0.0375472	0.270571	0.101377	0.575241	1.50723	18
GOBP_REGULATION_OF_IMMUNE_RESPONSE	0.0375109	0.270571	0.126448	-0.240325	-1.14977	752
GOBP_SPHINGOLIPID_BIOSYNTHETIC_PROCESS	0.0375712	0.270571	0.0983849	0.366489	1.35879	96
REACTOME_REGULATION_OF_INSULIN_LIKE_GROWTH_FACTOR_IGF_TRANSPORT_AND_UPTAKE_BY_INSULIN_LIKE_GROWTH_FACTOR_BINDING_PROTEINS_IGFBPS	0.0375402	0.270571	0.0986245	0.370297	1.36728	94
KEGG_MEDICUS_REFERENCE_ESTABLISHMENT_OF_COHESION	0.0376272	0.270784	0.102168	0.744788	1.53659	7
GOBP_GRANULOCYTE_MIGRATION	0.0376712	0.270841	0.111555	-0.342868	-1.33882	108
REACTOME_TRAF6_MEDIATED_INDUCTION_OF_TAK1_COMPLEX_WITHIN_TLR4_COMPLEX	0.0376879	0.270841	0.107321	-0.59178	-1.54377	16
GOBP_APOPTOTIC_PROCESS_IN_BONE_MARROW_CELL	0.0377321	0.270928	0.103526	0.839364	1.47413	4
GOBP_AXONAL_TRANSPORT	0.0377529	0.270928	0.0988658	0.407016	1.41432	66
KEGG_LONG_TERM_POTENTIATION	0.0378883	0.271703	0.0983849	0.416506	1.42435	60
REACTOME_METABOLISM_OF_VITAMINS_AND_COFACTORS	0.0379139	0.271703	0.096079	0.326722	1.31094	168
GOBP_NEGATIVE_REGULATION_OF_TELOMERE_MAINTENANCE_VIA_TELOMERE_LENGTHENING	0.0379636	0.271869	0.108893	-0.489691	-1.50336	31
REACTOME_NEGATIVE_REGULATORS_OF_DDX58_IFIH1_SIGNALING	0.0381544	0.273045	0.109216	-0.46769	-1.47068	35
GOBP_NEGATIVE_REGULATION_OF_FATTY_ACID_METABOLIC_PROCESS	0.0382574	0.273591	0.0988658	0.484783	1.47544	34
GOBP_IMMATURE_T_CELL_PROLIFERATION	0.0382907	0.273623	0.106409	-0.641423	-1.5503	12
GOBP_POSITIVE_REGULATION_OF_MITOTIC_CELL_CYCLE	0.0383319	0.273623	0.097212	0.352264	1.3445	116
GOBP_SEROTONIN_UPTAKE	0.038342	0.273623	0.105228	-0.718083	-1.55553	8
GOBP_MENAQUINONE_CATABOLIC_PROCESS	0.0384387	0.273742	0.102705	-0.933105	-1.40439	2
GOBP_POLYSACCHARIDE_BIOSYNTHETIC_PROCESS	0.0384058	0.273742	0.098147	0.43684	1.43696	49
KEGG_MEDICUS_VARIANT_MUTATION_INACTIVATED_OPTN_TO_PINK_PARKIN_MEDIATED_AUTOPHAGOSOME_FORMATION	0.0384321	0.273742	0.10086	0.693915	1.53059	9
KEGG_MEDICUS_ENV_FACTOR_NNK_NNN_TO_CHRNA7_E2F_SIGNALING_PATHWAY	0.0384762	0.273819	0.100604	0.678749	1.53746	10
GOBP_POSITIVE_REGULATION_OF_PLASMINOGEN_ACTIVATION	0.038598	0.274305	0.105228	-0.740868	-1.54369	7
GOBP_RESPONSE_TO_IRON_ION	0.03859	0.274305	0.0991088	0.51729	1.49651	27
GOBP_CILIUM_OR_FLAGELLUM_DEPENDENT_CELL_MOTILITY	0.0386779	0.274387	0.111555	-0.321306	-1.31041	147
GOBP_ORGAN_GROWTH	0.0386797	0.274387	0.0951997	0.331863	1.31876	153
GOBP_PYROPTOTIC_INFLAMMATORY_RESPONSE	0.0386898	0.274387	0.107942	-0.49932	-1.50641	29
GOBP_RESPONSE_TO_CALCIUM_ION	0.0387762	0.274707	0.0967542	0.357125	1.34558	108
REACTOME_ACTIVATED_TAK1_MEDIATES_P38_MAPK_ACTIVATION	0.0387884	0.274707	0.107321	-0.534237	-1.51938	23
GOBP_NEGATIVE_REGULATION_OF_HEART_RATE	0.038909	0.274728	0.100099	0.660483	1.52827	11
GOBP_POSITIVE_REGULATION_OF_CATALYTIC_ACTIVITY	0.0389047	0.274728	0.0935093	0.293176	1.24918	299
GOBP_PROSTATE_GLANDULAR_ACINUS_MORPHOGENESIS	0.0388256	0.274728	0.10086	0.798111	1.49856	5
GOBP_REGULATION_OF_SODIUM_ION_TRANSPORT	0.038907	0.274728	0.0974434	0.408794	1.41209	64
GOBP_SULFUR_AMINO_ACID_TRANSPORT	0.0389253	0.274728	0.10552	-0.640267	-1.5475	12
GOBP_RESPONSE_TO_AMYLOID_BETA	0.0390451	0.275383	0.108256	-0.430477	-1.44189	46
GOBP_COMPLEMENT_ACTIVATION_ALTERNATIVE_PATHWAY	0.0392239	0.276453	0.104367	-0.739913	-1.5417	7
GOBP_INTERLEUKIN_8_PRODUCTION	0.0392507	0.276453	0.107942	-0.389243	-1.39904	67
GOBP_NOREPINEPHRINE_UPTAKE	0.0393049	0.276455	0.103804	-0.763972	-1.52761	6
REACTOME_CLEC7A_INFLAMMASOME_PATHWAY	0.0393049	0.276455	0.103804	-0.763999	-1.52766	6
GOBP_LEUKOTRIENE_D4_BIOSYNTHETIC_PROCESS	0.0394737	0.276694	0.102435	-0.836087	-1.49283	4
GOBP_LEUKOTRIENE_D4_METABOLIC_PROCESS	0.0394737	0.276694	0.102435	-0.836087	-1.49283	4
GOBP_POSITIVE_REGULATION_OF_CELL_MATRIX_ADHESION	0.0393857	0.276694	0.0967542	0.42856	1.42502	52
GOBP_REGULATION_OF_INTRACELLULAR_TRANSPORT	0.0394295	0.276694	0.0931001	0.301114	1.26311	252
GOBP_RESPONSE_TO_SODIUM_PHOSPHATE	0.0394051	0.276694	0.100099	0.712719	1.52094	8
GOBP_PYRUVATE_METABOLIC_PROCESS	0.039555	0.276937	0.0954174	0.353118	1.34321	113
GOBP_REGULATION_OF_FATTY_ACID_BIOSYNTHETIC_PROCESS	0.0395894	0.276937	0.097212	0.466994	1.45454	38
GOBP_VIRAL_GENOME_REPLICATION	0.0395881	0.276937	0.108893	-0.341462	-1.33726	110
GOBP_ACTIVATION_OF_ADENYLATE_CYCLASE_ACTIVITY	0.0398072	0.278	0.103804	-0.698685	-1.56029	9
GOBP_REGULATION_OF_UBIQUITIN_PROTEIN_TRANSFERASE_ACTIVITY	0.0398346	0.278	0.105814	-0.511881	-1.50579	26
KEGG_MEDICUS_REFERENCE_CD40_NFKB_SIGNALING_PATHWAY	0.0398498	0.278	0.103526	-0.738559	-1.53888	7
REACTOME_FCERI_MEDIATED_NF_KB_ACTIVATION	0.039829	0.278	0.10763	-0.395603	-1.40416	63
GOBP_POSITIVE_REGULATION_OF_ACTIN_FILAMENT_DEPOLYMERIZATION	0.0401018	0.279568	0.104085	-0.609435	-1.5301	14
GOBP_CALCIUM_ION_EXPORT_ACROSS_PLASMA_MEMBRANE	0.040153	0.279588	0.0986245	0.692245	1.52691	9
GOBP_INTRACELLULAR_MRNA_LOCALIZATION	0.040182	0.279588	0.098147	0.6049	1.51328	15
GOBP_REGULATION_OF_CARBOHYDRATE_BIOSYNTHETIC_PROCESS	0.0401866	0.279588	0.0954174	0.376484	1.3689	86
GOBP_ACETYL_COA_METABOLIC_PROCESS	0.0402709	0.279985	0.0963025	0.483002	1.47002	34
GOBP_POSITIVE_REGULATION_OF_MITOTIC_CELL_CYCLE_PHASE_TRANSITION	0.0403877	0.280603	0.0951997	0.379586	1.37477	84
GOBP_REGULATION_OF_CYTOPLASMIC_MRNA_PROCESSING_BODY_ASSEMBLY	0.0404145	0.280603	0.102435	-0.715889	-1.55077	8
GOBP_REGULATION_OF_UBIQUITIN_PROTEIN_LIGASE_ACTIVITY	0.0404945	0.280778	0.103804	-0.57627	-1.52783	17
REACTOME_TRAF6_MEDIATED_IRF7_ACTIVATION	0.0404945	0.280778	0.103804	-0.575972	-1.52704	17
GOBP_DETECTION_OF_CHEMICAL_STIMULUS_INVOLVED_IN_SENSORY_PERCEPTION_OF_TASTE	0.0406952	0.281055	0.10325	-0.624289	-1.53474	13
GOBP_EXTRACELLULAR_TRANSPORT	0.0406522	0.281055	0.106111	-0.425961	-1.43469	47
GOBP_REGULATION_OF_PLASMINOGEN_ACTIVATION	0.0406521	0.281055	0.10325	-0.587566	-1.53277	16
GOBP_RESPONSE_TO_VITAMIN	0.0406607	0.281055	0.0954174	0.398881	1.39915	71
REACTOME_PASSIVE_TRANSPORT_BY_AQUAPORINS	0.0406988	0.281055	0.098147	0.7403	1.52733	7
REACTOME_TRIGLYCERIDE_CATABOLISM	0.040678	0.281055	0.097212	0.583683	1.5087	17
GOBP_LUNG_ASSOCIATED_MESENCHYME_DEVELOPMENT	0.0407572	0.281269	0.0983849	0.711428	1.51819	8
GOBP_VISUAL_BEHAVIOR	0.0408311	0.281589	0.0949836	0.426192	1.41715	52
GOBP_INNATE_IMMUNE_RESPONSE_ACTIVATING_CELL_SURFACE_RECEPTOR_SIGNALING_PATHWAY	0.0408812	0.281745	0.106711	-0.370248	-1.36212	77
KEGG_MEDICUS_VARIANT_MUTATION_CAUSED_ABERRANT_HTT_TO_TRANSPORT_OF_CALCIUM	0.0409434	0.281843	0.0969823	0.570688	1.4953	18
REACTOME_TGFBR3_REGULATES_TGF_BETA_SIGNALING	0.0409504	0.281843	0.098147	0.711151	1.5176	8
GOBP_REGULATION_OF_MOLECULAR_FUNCTION	0.0409971	0.281976	0.086197	0.249516	1.16197	871
GOBP_REGULATION_OF_TRANSPORTER_ACTIVITY	0.0411155	0.282599	0.0941329	0.384372	1.38174	80
REACTOME_MITOCHONDRIAL_FATTY_ACID_BETA_OXIDATION_OF_SATURATED_FATTY_ACIDS	0.0411429	0.282599	0.097212	0.675608	1.53034	10
REACTOME_MISCELLANEOUS_TRANSPORT_AND_BINDING_EVENTS	0.0411971	0.282782	0.0956364	0.539255	1.50681	23
GOBP_POSITIVE_REGULATION_OF_TYPE_I_INTERFERON_PRODUCTION	0.0412486	0.282946	0.105228	-0.375673	-1.36862	72
GOBP_REGULATION_OF_ALPHA_BETA_T_CELL_ACTIVATION	0.0412999	0.283109	0.105814	-0.360898	-1.34947	84
GOBP_CELLULAR_RESPONSE_TO_DSRNA	0.0413278	0.28311	0.104367	-0.516864	-1.49945	25
GOBP_ACTIVATED_T_CELL_PROLIFERATION	0.0414188	0.28333	0.104367	-0.470416	-1.47288	34
GOBP_GERMINAL_CENTER_FORMATION	0.0414639	0.28333	0.102168	-0.638012	-1.54205	12
GOBP_NEGATIVE_REGULATION_OF_MAST_CELL_DEGRANULATION	0.041498	0.28333	0.0998484	-0.833504	-1.48822	4
GOBP_POSITIVE_REGULATION_OF_ENDOTHELIAL_CELL_DEVELOPMENT	0.0414856	0.28333	0.0986245	0.835411	1.46719	4
GOBP_PROTEIN_HOMOOLIGOMERIZATION	0.0414739	0.28333	0.091708	0.320963	1.29593	176
GOBP_CELL_GROWTH	0.0415864	0.283368	0.088564	0.274223	1.21037	426
GOBP_TUMOR_NECROSIS_FACTOR_SUPERFAMILY_CYTOKINE_PRODUCTION	0.0415688	0.283368	0.10763	-0.320445	-1.30084	144
KEGG_MEDICUS_VARIANT_SCRAPIE_CONFORMATION_PRPSC_TO_PERK_ATF4_SIGNALING_PATHWAY	0.0415805	0.283368	0.10086	-0.761927	-1.52352	6
GOBP_EXOCYTOSIS	0.0417571	0.283589	0.0901888	0.292013	1.24391	298
GOBP_GLYCINE_TRANSPORT	0.0417143	0.283589	0.0965276	0.674974	1.52891	10
GOBP_LINOLEIC_ACID_METABOLIC_PROCESS	0.0416981	0.283589	0.096079	0.568861	1.49052	18
GOBP_NEGATIVE_REGULATION_OF_INTRACELLULAR_TRANSPORT	0.0416817	0.283589	0.0939237	0.422352	1.40876	53
GOBP_OSTEOBLAST_DIFFERENTIATION	0.0417374	0.283589	0.0909392	0.3073	1.27143	221
GOBP_GAP_JUNCTION_MEDIATED_INTERCELLULAR_TRANSPORT	0.041807	0.28374	0.0983849	-0.928356	-1.39724	2
GOBP_AIM2_INFLAMMASOME_COMPLEX_ASSEMBLY	0.0419942	0.283883	0.10035	-0.761394	-1.52245	6
GOBP_PHOSPHOLIPID_DEPHOSPHORYLATION	0.0419875	0.283883	0.0943435	0.459827	1.43947	39
GOBP_VALINE_CATABOLIC_PROCESS	0.0419162	0.283883	0.0969823	0.793611	1.49011	5
REACTOME_MUSCLE_CONTRACTION	0.0419821	0.283883	0.0913213	0.327836	1.30394	155
REACTOME_ORGANIC_ANION_TRANSPORTERS	0.0419162	0.283883	0.0969823	0.709419	1.5139	8
REACTOME_TRAF3_DEPENDENT_IRF_ACTIVATION_PATHWAY	0.0418959	0.283883	0.101639	-0.595596	-1.52808	15
KEGG_MEDICUS_VARIANT_MUTATION_CAUSED_ABERRANT_PSEN1_TO_PERK_ATF4_SIGNALING_PATHWAY	0.0420725	0.284225	0.10035	-0.79383	-1.50312	5
REACTOME_DEFECTIVE_ST3GAL3_CAUSES_MCT12_AND_EIEE15	0.0421827	0.284594	0.0967542	0.764232	1.50513	6
REACTOME_EPIGENETIC_REGULATION_OF_GENE_EXPRESSION_BY_MLL3_AND_MLL4_COMPLEXES	0.0421558	0.284594	0.0926961	0.354216	1.33462	108
GOBP_PHOSPHOLIPASE_C_ACTIVATING_DOPAMINE_RECEPTOR_SIGNALING_PATHWAY	0.0423762	0.285488	0.0965276	0.764097	1.50487	6
GOBP_REGULATION_OF_BLOOD_VOLUME_BY_RENIN_ANGIOTENSIN	0.0424266	0.285488	0.096079	0.737076	1.52067	7
GOBP_REGULATION_OF_CHROMOSOME_CONDENSATION	0.0423521	0.285488	0.0954174	0.614662	1.51322	14
GOBP_RESPONSE_TO_SODIUM_ARSENITE	0.0424079	0.285488	0.0998484	-0.760462	-1.52059	6
GOBP_SMALL_NUCLEOLAR_RIBONUCLEOPROTEIN_COMPLEX_ASSEMBLY	0.0425217	0.285941	0.10086	-0.636731	-1.53896	12
GOBP_EXPORT_ACROSS_PLASMA_MEMBRANE	0.0425762	0.28612	0.0928975	0.400459	1.39798	68
REACTOME_STAT5_ACTIVATION_DOWNSTREAM_OF_FLT3_ITD_MUTANTS	0.0426386	0.286352	0.0956364	0.68809	1.51774	9
GOBP_WOUND_HEALING_INVOLVED_IN_INFLAMMATORY_RESPONSE	0.0427404	0.286847	0.100099	-0.695233	-1.55258	9
REACTOME_TP53_REGULATES_TRANSCRIPTION_OF_ADDITIONAL_CELL_CYCLE_GENES_WHOSE_EXACT_ROLE_IN_THE_P53_PATHWAY_REMAIN_UNCERTAIN	0.0428418	0.28734	0.101377	-0.549014	-1.51498	20
GOBP_INDOLE_CONTAINING_COMPOUND_METABOLIC_PROCESS	0.043052	0.288509	0.100604	-0.572708	-1.51839	17
GOBP_REGULATION_OF_CILIUM_BEAT_FREQUENCY	0.0430724	0.288509	0.10035	-0.606622	-1.52304	14
GOBP_DEFENSE_RESPONSE_TO_GRAM_POSITIVE_BACTERIUM	0.0431864	0.288524	0.102976	-0.394645	-1.39743	62
GOBP_REGULATION_OF_MICROTUBULE_BASED_MOVEMENT	0.0431416	0.288524	0.102435	-0.436451	-1.434	42
GOBP_REGULATION_OF_POSTSYNAPTIC_MEMBRANE_POTENTIAL	0.0432154	0.288524	0.0915141	0.35841	1.33785	101
HALLMARK_P53_PATHWAY	0.0431118	0.288524	0.107015	-0.301472	-1.2738	192
REACTOME_FORMATION_OF_THE_DYSTROPHIN_GLYCOPROTEIN_COMPLEX_DGC	0.0431997	0.288524	0.0928975	0.479714	1.46001	34
GOBP_POSITIVE_REGULATION_OF_INTERFERON_ALPHA_PRODUCTION	0.0433646	0.289332	0.101377	-0.52878	-1.50386	23
GOBP_POSITIVE_REGULATION_OF_HEMOGLOBIN_BIOSYNTHETIC_PROCESS	0.0436492	0.291042	0.0983849	-0.75897	-1.51761	6
REACTOME_UCH_PROTEINASES	0.0436849	0.291091	0.102976	-0.366028	-1.35445	79
GOBP_MONOSACCHARIDE_METABOLIC_PROCESS	0.0437426	0.291286	0.088564	0.303772	1.26289	232
GOBP_PROTEIN_LIPID_COMPLEX_ASSEMBLY	0.0438645	0.291719	0.0926961	0.538187	1.48684	22
GOBP_REPLICATION_BORN_DOUBLE_STRAND_BREAK_REPAIR_VIA_SISTER_CHROMATID_EXCHANGE	0.0438478	0.291719	0.0947688	0.791993	1.48707	5
GOBP_POSITIVE_REGULATION_OF_MICROTUBULE_POLYMERIZATION_OR_DEPOLYMERIZATION	0.043948	0.29185	0.0920996	0.468131	1.45012	37
HALLMARK_HYPOXIA	0.0439981	0.29185	0.10552	-0.302473	-1.27525	187
KEGG_MEDICUS_PATHOGEN_HCMV_GB_TO_PDGFR_RAS_ERK_SIGNALING_PATHWAY	0.0439727	0.29185	0.0937158	0.601226	1.50409	15
REACTOME_BETA_OXIDATION_OF_DECANOYL_COA_TO_OCTANOYL_COA_COA	0.0439241	0.29185	0.0947688	0.762066	1.50087	6
GOBP_ENDOPLASMIC_RETICULUM_TO_GOLGI_VESICLE_MEDIATED_TRANSPORT	0.0440351	0.291875	0.090004	0.336389	1.31196	135
GOBP_GROWTH_HORMONE_SECRETION	0.0440587	0.291875	0.0939237	0.651633	1.50779	11
GOBP_PHOSPHATIDYLINOSITOL_DEPHOSPHORYLATION	0.0441558	0.292141	0.0924961	0.510913	1.47806	27
REACTOME_FRS_MEDIATED_FGFR1_SIGNALING	0.0441371	0.292141	0.0935093	0.592045	1.50282	16
GOBP_ANDROGEN_BIOSYNTHETIC_PROCESS	0.0443111	0.292979	0.0943435	0.761227	1.49921	6
GOBP_AMYLOID_PRECURSOR_PROTEIN_METABOLIC_PROCESS	0.0444082	0.293243	0.0911297	0.394376	1.38818	72
GOBP_REGULATION_OF_ANTIMICROBIAL_HUMORAL_RESPONSE	0.0443828	0.293243	0.0954174	-0.926443	-1.39436	2
GOBP_PHOSPHATIDYLINOSITOL_PHOSPHATE_BIOSYNTHETIC_PROCESS	0.0445687	0.294114	0.0907499	0.419237	1.39837	53
GOBP_AXONEME_ASSEMBLY	0.0446852	0.294692	0.101639	-0.361486	-1.34884	83
GOBP_GLYCOSAMINOGLYCAN_BIOSYNTHETIC_PROCESS	0.0448859	0.295665	0.0913213	0.453635	1.4338	41
GOBP_ISG15_PROTEIN_CONJUGATION	0.0448904	0.295665	0.0969823	-0.758008	-1.51569	6
GOBP_ESTABLISHMENT_OF_PROTEIN_LOCALIZATION_TO_MEMBRANE	0.0449212	0.295679	0.0870212	0.297121	1.25037	260
GOBP_COBALT_ION_TRANSPORT	0.0450851	0.295998	0.0935093	0.759905	1.49661	6
GOBP_MEIOTIC_CHROMOSOME_CONDENSATION	0.0450851	0.295998	0.0935093	0.76001	1.49682	6
KEGG_CELL_CYCLE	0.0450132	0.295998	0.0892756	0.345523	1.32458	119
REACTOME_EPHA_MEDIATED_GROWTH_CONE_COLLAPSE	0.0450767	0.295998	0.0913213	0.534043	1.49224	23
GOBP_PROTEIN_PALMITOYLATION	0.0451613	0.296118	0.0911297	0.526211	1.48684	24
REACTOME_NEUROTRANSMITTER_RECEPTORS_AND_POSTSYNAPTIC_SIGNAL_TRANSMISSION	0.0451389	0.296118	0.0883886	0.330165	1.30241	145
GOBP_NEPHRIC_DUCT_DEVELOPMENT	0.0453333	0.297056	0.0924961	0.66813	1.51341	10
REACTOME_KSRP_KHSRP_BINDS_AND_DESTABILIZES_MRNA	0.0453964	0.29728	0.0979108	-0.570314	-1.51204	17
GOBP_MYD88_INDEPENDENT_TOLL_LIKE_RECEPTOR_SIGNALING_PATHWAY	0.045493	0.297722	0.0974434	-0.590653	-1.51539	15
GOBP_INSULIN_RECEPTOR_SIGNALING_PATHWAY	0.0455428	0.297822	0.0887403	0.345312	1.32377	119
REACTOME_THE_CANONICAL_RETINOID_CYCLE_IN_RODS_TWILIGHT_VISION	0.0455663	0.297822	0.0919032	0.610034	1.50183	14
GOBP_EMBRYONIC_PLACENTA_DEVELOPMENT	0.0456744	0.298144	0.0892756	0.38729	1.37735	75
GOBP_REGULATION_OF_INSULIN_SECRETION	0.0456526	0.298144	0.088041	0.333842	1.30973	139
REACTOME_RUNX1_INTERACTS_WITH_CO_FACTORS_WHOSE_PRECISE_EFFECT_ON_RUNX1_TARGETS_IS_NOT_KNOWN	0.0457028	0.298144	0.090004	0.465666	1.43728	36
GOBP_RENAL_SYSTEM_PROCESS_INVOLVED_IN_REGULATION_OF_BLOOD_VOLUME	0.0458079	0.298261	0.0967542	-0.64786	-1.53596	11
KEGG_MEDICUS_PATHOGEN_HPV_E7_TO_CELL_CYCLE_G1_S	0.0457794	0.298261	0.0926961	0.789083	1.48161	5
REACTOME_TRANSPORT_OF_BILE_SALTS_AND_ORGANIC_ACIDS_METAL_IONS_AND_AMINE_COMPOUNDS	0.0457892	0.298261	0.0892756	0.414564	1.39347	55
GOBP_POSITIVE_REGULATION_OF_NUCLEAR_CELL_CYCLE_DNA_REPLICATION	0.0458821	0.298554	0.0922972	0.733398	1.51309	7
GOBP_ALPHA_BETA_T_CELL_ACTIVATION	0.0460202	0.299263	0.102168	-0.319568	-1.29266	141
GOBP_ANOIKIS	0.0461932	0.299946	0.0896376	0.478193	1.44665	33
GOBP_AXO_DENDRITIC_PROTEIN_TRANSPORT	0.0462715	0.299946	0.091708	0.685375	1.51175	9
GOBP_REGULATION_OF_BODY_FLUID_LEVELS	0.0462485	0.299946	0.0853949	0.289621	1.23537	300
GOBP_REGULATION_OF_STEROID_METABOLIC_PROCESS	0.04625	0.299946	0.088564	0.36785	1.35076	91
REACTOME_DISASSEMBLY_OF_THE_DESTRUCTION_COMPLEX_AND_RECRUITMENT_OF_AXIN_TO_THE_MEMBRANE	0.0461967	0.299946	0.0903747	0.50844	1.4709	27
GOBP_REGULATION_OF_CILIUM_ASSEMBLY	0.0463954	0.300559	0.0883886	0.362485	1.34128	95
GOBP_POSITIVE_REGULATION_OF_RESPONSE_TO_BIOTIC_STIMULUS	0.0467314	0.302544	0.105814	-0.26881	-1.20649	352
REACTOME_P75NTR_SIGNALS_VIA_NF_KB	0.0467923	0.302748	0.096079	-0.579758	-1.5124	16
GOBP_IMMUNOLOGICAL_MEMORY_FORMATION_PROCESS	0.0468451	0.302898	0.0911297	0.683814	1.50831	9
GOBP_MODIFICATION_OF_SYNAPTIC_STRUCTURE	0.0469208	0.303197	0.0890961	0.460332	1.43379	38
GOBP_PEPTIDE_ANTIGEN_ASSEMBLY_WITH_MHC_PROTEIN_COMPLEX	0.0469642	0.303234	0.095857	-0.631945	-1.52739	12
REACTOME_METABOLISM_OF_WATER_SOLUBLE_VITAMINS_AND_COFACTORS	0.0469858	0.303234	0.0875268	0.349159	1.32272	111
GOBP_CORONARY_VASCULATURE_DEVELOPMENT	0.047061	0.303529	0.0889177	0.44438	1.41935	43
KEGG_VASOPRESSIN_REGULATED_WATER_REABSORPTION	0.0471214	0.303536	0.0889177	0.45481	1.42377	39
REACTOME_INFLAMMASOMES	0.0471014	0.303536	0.096079	-0.566928	-1.50306	17
GOBP_INSULIN_SECRETION	0.0473251	0.304453	0.0857131	0.321301	1.28815	167
GOBP_L_PROLINE_TRANSMEMBRANE_TRANSPORT	0.0474121	0.304453	0.0920996	0.829867	1.45745	4
GOBP_POSITIVE_REGULATION_OF_CELL_CYCLE_PHASE_TRANSITION	0.0473824	0.304453	0.0871888	0.35603	1.33129	102
KEGG_MISMATCH_REPAIR	0.0474016	0.304453	0.0967542	-0.530425	-1.49224	22
REACTOME_TRANSMISSION_ACROSS_CHEMICAL_SYNAPSES	0.0473747	0.304453	0.0855536	0.309755	1.26653	198
REACTOME_RND1_GTPASE_CYCLE	0.0474881	0.30475	0.088564	0.454238	1.42197	39
HALLMARK_HEME_METABOLISM	0.0477257	0.30551	0.0855536	0.319158	1.28475	173
REACTOME_ACTIVATION_OF_IRF3_IRF7_MEDIATED_BY_TBK1_IKK_IKBKE	0.0476393	0.30551	0.0954174	-0.557541	-1.50086	18
REACTOME_SARS_COV_2_ACTIVATES_MODULATES_INNATE_AND_ADAPTIVE_IMMUNE_RESPONSES	0.0477178	0.30551	0.0993535	-0.338311	-1.31516	106
REACTOME_SIGNALING_BY_ACTIVATED_POINT_MUTANTS_OF_FGFR1	0.047711	0.30551	0.0907499	0.786423	1.47661	5
GOBP_ANIMAL_ORGAN_FORMATION	0.0479096	0.305904	0.0871888	0.406957	1.38879	59
GOBP_MOTILE_CILIUM_ASSEMBLY	0.0478962	0.305904	0.0976763	-0.38205	-1.36417	65
GOBP_NUCLEOTIDE_SALVAGE	0.0478509	0.305904	0.0949836	-0.578368	-1.50878	16
GOBP_REGULATION_OF_CELLULAR_RESPONSE_TO_GROWTH_FACTOR_STIMULUS	0.0478831	0.305904	0.0843075	0.290803	1.23398	288
GOBP_REGULATION_OF_INTEGRIN_MEDIATED_SIGNALING_PATHWAY	0.0479363	0.305904	0.088564	0.534044	1.47539	22
GOBP_PROTEIN_K11_LINKED_DEUBIQUITINATION	0.048	0.306119	0.0898203	0.664202	1.50451	10
GOBP_GERM_CELL_PROLIFERATION	0.0480829	0.306267	0.0937158	-0.704813	-1.52678	8
GOBP_SNRNA_CATABOLIC_PROCESS	0.0480829	0.306267	0.0937158	-0.785898	-1.4881	5
GOBP_SKELETAL_MUSCLE_ADAPTATION	0.0481425	0.306457	0.0894561	0.595882	1.49072	15
GOBP_CORNIFICATION	0.0482341	0.306849	0.0922972	0.92962	1.36969	2
GOBP_REGULATION_OF_ENDOSOME_ORGANIZATION	0.0482905	0.307018	0.0901888	0.785114	1.47416	5
GOBP_BINDING_OF_SPERM_TO_ZONA_PELLUCIDA	0.0483766	0.307187	0.095857	-0.523612	-1.48916	23
KEGG_MEDICUS_VARIANT_EWSR1_WT1_FUSION_TO_TRANSCRIPTIONAL_ACTIVATION	0.0484071	0.307187	0.093304	-0.754122	-1.50792	6
REACTOME_PI_METABOLISM	0.0484015	0.307187	0.0865239	0.381559	1.36262	77
REACTOME_DOWNSTREAM_SIGNALING_EVENTS_OF_B_CELL_RECEPTOR_BCR	0.0484414	0.307215	0.097212	-0.378471	-1.36329	68
GOBP_CELL_COMMUNICATION_BY_ELECTRICAL_COUPLING_INVOLVED_IN_CARDIAC_CONDUCTION	0.0484793	0.307265	0.0878686	0.523725	1.47981	24
GOBP_ACTOMYOSIN_CONTRACTILE_RING_ORGANIZATION	0.0485714	0.307301	0.0892756	0.663188	1.50221	10
GOBP_KETONE_BODY_BIOSYNTHETIC_PROCESS	0.0485974	0.307301	0.0909392	0.829158	1.45621	4
GOBP_LUNG_ALVEOLUS_DEVELOPMENT	0.0485507	0.307301	0.0870212	0.428279	1.40881	49
REACTOME_DNA_DOUBLE_STRAND_BREAK_RESPONSE	0.0486049	0.307301	0.097212	-0.387064	-1.37385	63
GOBP_SINOATRIAL_NODE_CELL_DEVELOPMENT	0.0486768	0.307567	0.0898203	0.784673	1.47333	5
GOBP_AEROBIC_RESPIRATION	0.0489691	0.307712	0.0843075	0.31156	1.26474	187
GOBP_AXONOGENESIS_INVOLVED_IN_INNERVATION	0.0488215	0.307712	0.0937158	-0.664212	-1.53253	10
GOBP_CELLULAR_RESPONSE_TO_PEPTIDOGLYCAN	0.0490277	0.307712	0.0926961	-0.752576	-1.50482	6
GOBP_MONOCYTE_CHEMOTACTIC_PROTEIN_1_PRODUCTION	0.0489154	0.307712	0.0941329	-0.556233	-1.49734	18
GOBP_NEURONAL_SIGNAL_TRANSDUCTION	0.0490298	0.307712	0.0931001	-0.72812	-1.51713	7
GOBP_POSITIVE_REGULATION_OF_NUCLEOTIDE_BINDING_DOMAIN_LEUCINE_RICH_REPEAT_CONTAINING_RECEPTOR_SIGNALING_PATHWAY	0.0490298	0.307712	0.0931001	-0.728146	-1.51718	7
GOBP_RETINA_VASCULATURE_DEVELOPMENT_IN_CAMERA_TYPE_EYE	0.0488814	0.307712	0.0883886	0.554261	1.47281	19
HALLMARK_FATTY_ACID_METABOLISM	0.0488696	0.307712	0.0849239	0.328298	1.29525	146
REACTOME_REGULATION_OF_BACH1_ACTIVITY	0.0487497	0.307712	0.0937158	-0.644	-1.52681	11
REACTOME_RORA_B_C_AND_NR1D1_REV_ERBA_REGULATE_GENE_EXPRESSION	0.0489639	0.307712	0.0871888	0.519785	1.48514	25
REACTOME_SPHINGOLIPID_DE_NOVO_BIOSYNTHESIS	0.0488742	0.307712	0.0871888	0.474315	1.44358	34
GOBP_DENDRITE_DEVELOPMENT	0.049086	0.307876	0.0835548	0.308657	1.26754	203
GOBP_CALCIUM_ION_HOMEOSTASIS	0.0492106	0.308143	0.0831123	0.297403	1.24657	250
GOBP_CELL_PROJECTION_ASSEMBLY	0.0492187	0.308143	0.0800618	0.261257	1.182	578
GOBP_POTASSIUM_ION_IMPORT_ACROSS_PLASMA_MEMBRANE	0.0492166	0.308143	0.0871888	0.489559	1.44793	30
GOBP_POSITIVE_REGULATION_OF_SMALL_GTPASE_MEDIATED_SIGNAL_TRANSDUCTION	0.0493314	0.30866	0.086197	0.399938	1.38655	65
GOBP_PIGMENT_BIOSYNTHETIC_PROCESS	0.0494118	0.308974	0.086197	0.430993	1.40556	47
GOBP_NEGATIVE_REGULATION_OF_PROTEIN_LOCALIZATION_TO_MICROTUBULE	0.0494495	0.309022	0.0890961	0.783756	1.47161	5
GOBP_PLATELET_MORPHOGENESIS	0.0495104	0.309214	0.0870212	0.529512	1.47958	23
GOBP_CORTICOTROPIN_SECRETION	0.0496427	0.309403	0.0889177	0.783356	1.47086	5
GOBP_PEPTIDYL_SERINE_MODIFICATION	0.0496046	0.309403	0.0857131	0.369449	1.34753	88
GOBP_POSITIVE_REGULATION_OF_INSULIN_LIKE_GROWTH_FACTOR_RECEPTOR_SIGNALING_PATHWAY	0.0497216	0.309403	0.088564	0.728279	1.50252	7
GOBP_REGULATION_OF_CARBOHYDRATE_METABOLIC_PROCESS	0.0497162	0.309403	0.0837037	0.322513	1.28576	159
GOBP_REGULATION_OF_RECEPTOR_RECYCLING	0.0495853	0.309403	0.0868545	0.522163	1.4754	24
GOBP_VERY_LONG_CHAIN_FATTY_ACID_CATABOLIC_PROCESS	0.0497216	0.309403	0.088564	0.728191	1.50234	7
GOBP_DETERMINATION_OF_PANCREATIC_LEFT_RIGHT_ASYMMETRY	0.05	0.310946	0.0907499	-0.822359	-1.46832	4
KEGG_MEDICUS_REFERENCE_FGF_FGFR_PI3K_SIGNALING_PATHWAY	0.0501573	0.311735	0.0865239	0.531514	1.4684	22
GOBP_MORPHOGENESIS_OF_AN_EPITHELIAL_FOLD	0.0502147	0.311903	0.0868545	0.549131	1.47763	20
GOBP_L_AMINO_ACID_TRANSPORT	0.0503223	0.312032	0.0849239	0.377503	1.354	79
GOBP_PROTEIN_LOCALIZATION_TO_PRESYNAPSE	0.0502857	0.312032	0.0876972	0.660687	1.49655	10
GOBP_RECEPTOR_MEDIATED_ENDOCYTOSIS	0.0503548	0.312032	0.0823897	0.302347	1.25517	229
REACTOME_EPIGENETIC_REGULATION_BY_WDR5_CONTAINING_HISTONE_MODIFYING_COMPLEXES	0.0503572	0.312032	0.0837037	0.331683	1.30125	139
GOBP_ADHERENS_JUNCTION_ASSEMBLY	0.0504821	0.312349	0.0871888	0.604542	1.48831	14
GOBP_CELLULAR_RESPONSE_TO_OXIDISED_LOW_DENSITY_LIPOPROTEIN_PARTICLE_STIMULUS	0.0505606	0.312349	0.0922972	-0.626724	-1.51477	12
GOBP_POSITIVE_REGULATION_OF_TYPE_II_INTERFERON_PRODUCTION	0.0505301	0.312349	0.0954174	-0.398337	-1.37751	55
GOBP_REGULATION_OF_ALTERNATIVE_MRNA_SPLICING_VIA_SPLICEOSOME	0.0505367	0.312349	0.0949836	-0.4077	-1.39194	51
GOBP_REGULATION_OF_ANIMAL_ORGAN_FORMATION	0.0504808	0.312349	0.086197	0.510567	1.46768	26
GOBP_RESPONSE_TO_TYPE_I_INTERFERON	0.0508855	0.3136	0.0947688	-0.367714	-1.34125	73
GOBP_SCHWANN_CELL_DIFFERENTIATION	0.0508597	0.3136	0.0849239	0.430028	1.40241	47
GOBP_SYMBIONT_MEDIATED_PERTURBATION_OF_HOST_PROCESS	0.0508577	0.3136	0.0898203	0.926983	1.3658	2
REACTOME_BIOSYNTHESIS_OF_MARESIN_LIKE_SPMS	0.0508441	0.3136	0.0896376	-0.862335	-1.43186	3
GOBP_DENDRITIC_SPINE_DEVELOPMENT	0.0509783	0.31384	0.0844604	0.37241	1.34878	84
GOBP_REGULATION_OF_VASCULOGENESIS	0.0509856	0.31384	0.0868545	0.592729	1.48283	15
GOBP_CELL_SURFACE_RECEPTOR_PROTEIN_SERINE_THREONINE_KINASE_SIGNALING_PATHWAY	0.051054	0.314073	0.0807267	0.282082	1.21747	337
GOBP_CELLULAR_RESPONSE_TO_NITROGEN_COMPOUND	0.0512539	0.31469	0.0785281	0.262309	1.18286	554
GOBP_POSITIVE_REGULATION_OF_GLIAL_CELL_DIFFERENTIATION	0.0512422	0.31469	0.0939237	-0.454273	-1.42849	35
GOBP_PROTEIN_DEUBIQUITINATION_INVOLVED_IN_UBIQUITIN_DEPENDENT_PROTEIN_CATABOLIC_PROCESS	0.0512771	0.31469	0.0875268	0.75159	1.48023	6
REACTOME_CASPASE_ACTIVATION_VIA_DEATH_RECEPTORS_IN_THE_PRESENCE_OF_LIGAND	0.0512061	0.31469	0.091708	-0.584356	-1.49924	15
REACTOME_PDH_COMPLEX_SYNTHESIZES_ACETYL_COA_FROM_PYR	0.0513811	0.31514	0.0873573	0.781568	1.4675	5
GOBP_NEGATIVE_REGULATION_BY_HOST_OF_VIRAL_TRANSCRIPTION	0.0515049	0.315521	0.0915141	-0.611552	-1.50342	13
GOBP_PURINE_NUCLEOTIDE_SALVAGE	0.0514814	0.315521	0.0911297	-0.641347	-1.52052	11
GOBP_L_ALANINE_TRANSPORT	0.0516252	0.31607	0.0866888	0.678909	1.49749	9
GOBP_CARDIAC_PACEMAKER_CELL_DEVELOPMENT	0.0518164	0.316777	0.0865239	0.678789	1.49723	9
GOBP_MITOCHONDRIAL_RESPIRASOME_ASSEMBLY	0.0518334	0.316777	0.0866888	0.725889	1.49759	7
REACTOME_SYNTHESIS_OF_PC	0.0517751	0.316777	0.0850801	0.509412	1.46436	26
GOBP_CELLULAR_RESPONSE_TO_NICOTINE	0.0519508	0.316927	0.0903747	-0.724287	-1.50914	7
GOBP_NEGATIVE_REGULATION_OF_VASOCONSTRICTION	0.0519431	0.316927	0.0860348	0.631306	1.49572	12
GOBP_RESPONSE_TO_CHEMOKINE	0.0519274	0.316927	0.0943435	-0.394414	-1.37113	57
GOBP_DENDRITIC_CELL_MIGRATION	0.052099	0.317643	0.091708	-0.540757	-1.49219	20
GOBP_NEGATIVE_REGULATION_OF_CATECHOLAMINE_SECRETION	0.0521538	0.317788	0.0866888	0.699199	1.49209	8
GOBP_MAMMARY_GLAND_FORMATION	0.0522446	0.317921	0.0866888	0.750044	1.47719	6
GOBP_REGULATION_OF_PHENOTYPIC_SWITCHING	0.0522704	0.317921	0.088564	0.925668	1.36386	2
GOBP_VITAMIN_E_METABOLIC_PROCESS	0.052228	0.317921	0.0898203	-0.782781	-1.4822	5
REACTOME_DIFFERENTIATION_OF_KERATINOCYTES_IN_INTERFOLLICULAR_EPIDERMIS_IN_MAMMALIAN_SKIN	0.0522997	0.317921	0.0847686	0.537404	1.46687	21
GOBP_L_ALPHA_AMINO_ACID_TRANSMEMBRANE_TRANSPORT	0.052357	0.318081	0.0834065	0.398388	1.37506	63
GOBP_PROTEIN_REPAIR	0.0524093	0.31821	0.086197	0.725079	1.49592	7
GOBP_STRIATED_MUSCLE_ADAPTATION	0.0525352	0.318786	0.084004	0.470134	1.43086	34
GOBP_LOCOMOTOR_RHYTHM	0.0526914	0.319168	0.0853949	0.591811	1.48053	15
GOBP_MODULATION_BY_HOST_OF_VIRAL_PROCESS	0.0526697	0.319168	0.0834065	0.428784	1.39836	47
GOBP_MONOSACCHARIDE_TRANSMEMBRANE_TRANSPORT	0.0526316	0.319168	0.0825328	0.356035	1.32471	98
GOBP_REGULATION_OF_ACTOMYOSIN_STRUCTURE_ORGANIZATION	0.0527351	0.319243	0.0828211	0.361028	1.33306	94
GOBP_HUMORAL_IMMUNE_RESPONSE_MEDIATED_BY_CIRCULATING_IMMUNOGLOBULIN	0.0529055	0.319602	0.0913213	-0.492344	-1.46343	27
GOBP_REGULATION_OF_RELEASE_OF_SEQUESTERED_CALCIUM_ION_INTO_CYTOSOL	0.0528411	0.319602	0.083259	0.398269	1.37574	64
GOBP_RENAL_WATER_HOMEOSTASIS	0.052919	0.319602	0.0849239	0.570707	1.47516	17
GOBP_SPLICEOSOMAL_TRI_SNRNP_COMPLEX_ASSEMBLY	0.0528989	0.319602	0.0901888	-0.583483	-1.497	15
GOBP_NEGATIVE_REGULATION_OF_NEUROTRANSMITTER_TRANSPORT	0.0529637	0.319684	0.0855536	0.67789	1.49524	9
GOBP_ACTIVATION_OF_IMMUNE_RESPONSE	0.0531284	0.319723	0.101902	-0.253045	-1.16852	468
GOBP_INTERFERON_BETA_PRODUCTION	0.0532852	0.319723	0.0928975	-0.389766	-1.36571	59
GOBP_PERISTALSIS	0.0532121	0.319723	0.0858735	0.749343	1.47581	6
GOBP_RAB_PROTEIN_SIGNAL_TRANSDUCTION	0.0533037	0.319723	0.0838535	0.528819	1.46095	22
GOBP_REGULATION_OF_CD40_SIGNALING_PATHWAY	0.053057	0.319723	0.0890961	-0.781833	-1.4804	5
GOBP_REGULATION_OF_HYDROGEN_PEROXIDE_MEDIATED_PROGRAMMED_CELL_DEATH	0.0532701	0.319723	0.0849239	0.629978	1.49257	12
GOBP_REGULATION_OF_MICROTUBULE_BASED_PROCESS	0.0533132	0.319723	0.0798002	0.296774	1.24254	248
GOBP_RESPONSE_TO_BLEOMYCIN	0.0533127	0.319723	0.0857131	0.77931	1.46326	5
GOBP_RETROGRADE_AXONAL_TRANSPORT	0.0532014	0.319723	0.0843075	0.546405	1.47029	20
HALLMARK_APICAL_JUNCTION	0.0530316	0.319723	0.0811334	0.316028	1.27198	174
REACTOME_DAP12_INTERACTIONS	0.0532311	0.319723	0.0915141	-0.48755	-1.4567	28
GOBP_MAINTENANCE_OF_CENTROSOME_LOCATION	0.0534056	0.32009	0.0857131	0.749298	1.47572	6
GOBP_PHOSPHOLIPID_BIOSYNTHETIC_PROCESS	0.0534777	0.320335	0.0799307	0.300868	1.24952	230
GOBP_B_CELL_MEDIATED_IMMUNITY	0.053612	0.320952	0.0928975	-0.346415	-1.3128	91
GOBP_CENTRAL_NERVOUS_SYSTEM_NEURON_DEVELOPMENT	0.0540831	0.321933	0.0818245	0.374975	1.34493	79
GOBP_CENTROSOME_SEPARATION	0.0540745	0.321933	0.0841554	0.600548	1.47848	14
GOBP_EMBRYONIC_SKELETAL_SYSTEM_DEVELOPMENT	0.0541542	0.321933	0.0811334	0.338912	1.30052	120
GOBP_MULTICELLULAR_ORGANISMAL_LEVEL_IRON_ION_HOMEOSTASIS	0.0539442	0.321933	0.083259	0.524833	1.46651	23
GOBP_NEGATIVE_REGULATION_OF_LIPID_METABOLIC_PROCESS	0.0539093	0.321933	0.0818245	0.367105	1.33813	87
GOBP_NEGATIVE_REGULATION_OF_VIRAL_LIFE_CYCLE	0.0540933	0.321933	0.0882143	-0.779712	-1.47638	5
GOBP_POSITIVE_REGULATION_OF_INTERLEUKIN_10_PRODUCTION	0.054184	0.321933	0.0905618	-0.476507	-1.45148	30
GOBP_POSITIVE_REGULATION_OF_PROTEIN_LOCALIZATION_TO_MEMBRANE	0.0539677	0.321933	0.081546	0.356062	1.32254	97
GOBP_POSITIVE_REGULATION_OF_STRIATED_MUSCLE_CELL_DIFFERENTIATION	0.0540092	0.321933	0.0831123	0.486128	1.43779	30
GOBP_PYRIMIDINE_CONTAINING_COMPOUND_CATABOLIC_PROCESS	0.053858	0.321933	0.0911297	-0.481161	-1.45163	29
GOBP_U4_SNRNA_3_END_PROCESSING	0.0540933	0.321933	0.0882143	-0.697722	-1.51142	8
REACTOME_ALTERNATIVE_COMPLEMENT_ACTIVATION	0.0540933	0.321933	0.0882143	-0.779717	-1.47639	5
REACTOME_NEPHRIN_FAMILY_INTERACTIONS	0.0541348	0.321933	0.0835548	0.546045	1.46932	20
REACTOME_REGULATION_OF_MITF_M_DEPENDENT_GENES_INVOLVED_IN_LYSOSOME_BIOGENESIS_AND_AUTOPHAGY	0.0542373	0.322063	0.0838535	0.569067	1.47092	17
GOBP_BLASTOCYST_FORMATION	0.0544518	0.32315	0.0826766	0.445073	1.40674	41
REACTOME_SYNTHESIS_OF_PIPS_AT_THE_PLASMA_MEMBRANE	0.0546379	0.324067	0.0819647	0.425236	1.39115	48
REACTOME_DOWNSTREAM_TCR_SIGNALING	0.0547853	0.324754	0.0911297	-0.372349	-1.34468	69
GOBP_POSITIVE_REGULATION_OF_INTERFERON_BETA_PRODUCTION	0.0548458	0.324924	0.0903747	-0.431631	-1.40467	40
GOBP_VASCULAR_PROCESS_IN_CIRCULATORY_SYSTEM	0.0549059	0.325093	0.0789036	0.300354	1.24639	228
GOBP_LACTATION	0.0549691	0.325179	0.0818245	0.462578	1.42026	35
GOBP_RECEPTOR_INTERNALIZATION	0.0550133	0.325179	0.0807267	0.341963	1.30519	116
KEGG_ETHER_LIPID_METABOLISM	0.0550156	0.325179	0.0821057	0.512248	1.4636	25
GOBP_BRANCH_ELONGATION_OF_AN_EPITHELIUM	0.0550855	0.325405	0.0831123	0.549077	1.45903	19
GOBP_MESENCHYMAL_CELL_DIFFERENTIATION	0.0551701	0.325716	0.0786527	0.300674	1.24633	225
GOBP_GLYCEROLIPID_METABOLIC_PROCESS	0.0552258	0.325858	0.0775513	0.281006	1.21185	335
GOBP_AMIDE_TRANSPORT	0.0552764	0.325958	0.0781576	0.291694	1.22939	263
REACTOME_MODULATION_OF_HOST_RESPONSES_BY_IFN_STIMULATED_GENES	0.0553064	0.325958	0.088564	-0.542565	-1.4806	19
GOBP_DE_NOVO_NAD_BIOSYNTHETIC_PROCESS_FROM_L_TRYPTOPHAN	0.0554656	0.325991	0.0860348	-0.816699	-1.45822	4
GOBP_ENERGY_DERIVATION_BY_OXIDATION_OF_ORGANIC_COMPOUNDS	0.0555278	0.325991	0.0776715	0.284189	1.21948	317
GOBP_FOLIC_ACID_METABOLIC_PROCESS	0.0555345	0.325991	0.0831123	0.589687	1.47522	15
GOBP_NEGATIVE_REGULATION_OF_PROTEIN_LOCALIZATION_TO_NUCLEUS	0.0553519	0.325991	0.0818245	0.452674	1.40993	38
GOBP_POSITIVE_REGULATION_OF_SYSTEMIC_ARTERIAL_BLOOD_PRESSURE	0.0554504	0.325991	0.0831123	0.613896	1.48552	13
GOBP_REGULATION_OF_NEURONAL_SYNAPTIC_PLASTICITY	0.0555154	0.325991	0.0811334	0.416037	1.37829	51
GOBP_SENSORY_PERCEPTION_OF_BITTER_TASTE	0.055532	0.325991	0.088041	-0.606793	-1.49172	13
GOBP_CELLULAR_RESPONSE_TO_L_GLUTAMATE	0.0558238	0.326568	0.0837037	0.694943	1.48301	8
GOBP_MAINTENANCE_OF_PROTEIN_LOCATION_IN_MITOCHONDRION	0.0558238	0.326568	0.0837037	0.776557	1.45809	5
GOBP_NEGATIVE_REGULATION_OF_TYPE_B_PANCREATIC_CELL_APOPTOTIC_PROCESS	0.0558238	0.326568	0.0837037	0.776737	1.45843	5
GOBP_POSITIVE_REGULATION_OF_JUN_KINASE_ACTIVITY	0.055724	0.326568	0.0829663	0.589491	1.47473	15
GOBP_REGULATION_OF_PHOSPHATIDYLINOSITOL_BIOSYNTHETIC_PROCESS	0.0556672	0.326568	0.0855536	-0.858198	-1.42499	3
GOBP_SLEEP	0.0557439	0.326568	0.0826766	0.567097	1.46583	17
GOBP_POSITIVE_REGULATION_OF_FATTY_ACID_TRANSPORT	0.0558967	0.326638	0.0876972	-0.56813	-1.48207	16
REACTOME_SIGNALING_BY_RETINOIC_ACID	0.0558995	0.326638	0.0811334	0.45838	1.41479	36
GOBP_PHOSPHATE_ION_HOMEOSTASIS	0.056	0.327039	0.0829663	0.654314	1.48211	10
GOBP_ACTIN_FILAMENT_POLYMERIZATION	0.0560959	0.32704	0.0790299	0.3261	1.28442	143
GOBP_LABYRINTHINE_LAYER_DEVELOPMENT	0.0560337	0.32704	0.0812703	0.456581	1.41434	37
REACTOME_TRANSCRIPTIONAL_REGULATION_BY_VENTX	0.0560933	0.32704	0.0892756	-0.438037	-1.40565	38
KEGG_ARACHIDONIC_ACID_METABOLISM	0.0563443	0.328301	0.0894561	-0.451121	-1.41858	35
GOBP_CYTOKINE_PRODUCTION	0.0564765	0.328645	0.10086	-0.240294	-1.13723	639
GOBP_POSITIVE_REGULATION_OF_LONG_TERM_SYNAPTIC_DEPRESSION	0.0564994	0.328645	0.0841554	0.820929	1.44176	4
REACTOME_RELEASE_OF_HH_NP_FROM_THE_SECRETING_CELL	0.056475	0.328645	0.086197	-0.743688	-1.48705	6
REACTOME_PYRUVATE_METABOLISM	0.056532	0.328648	0.0804589	0.431989	1.39691	45
GOBP_POSITIVE_REGULATION_OF_INTERLEUKIN_5_PRODUCTION	0.0566077	0.328902	0.0868545	-0.654967	-1.5112	10
GOBP_LOBAR_BRONCHUS_DEVELOPMENT	0.0569122	0.328994	0.0847686	0.921401	1.35758	2
GOBP_LOBAR_BRONCHUS_EPITHELIUM_DEVELOPMENT	0.0569122	0.328994	0.0847686	0.921401	1.35758	2
GOBP_POSITIVE_REGULATION_OF_MACROPHAGE_MIGRATION	0.0568132	0.328994	0.0882143	-0.491734	-1.44652	26
GOBP_REGULATION_OF_AUTOPHAGOSOME_MATURATION	0.0567925	0.328994	0.0819647	0.555779	1.45624	18
GOBP_REGULATION_OF_PROTEIN_LOCALIZATION_TO_CENTROSOME	0.056872	0.328994	0.0821057	0.626389	1.48407	12
GOBP_REGULATION_OF_SHORT_TERM_NEURONAL_SYNAPTIC_PLASTICITY	0.0566825	0.328994	0.0822474	0.627434	1.48655	12
GOBP_RESPONSE_TO_CAFFEINE	0.0567215	0.328994	0.0821057	0.597982	1.47216	14
KEGG_MEDICUS_VARIANT_MUTATION_CAUSED_ABERRANT_SNCA_TO_PERK_ATF4_SIGNALING_PATHWAY	0.0568887	0.328994	0.0858735	-0.743245	-1.48616	6
REACTOME_DEFECTIVE_B4GALT1_CAUSES_B4GALT1_CDG_CDG_2D	0.0568885	0.328994	0.0829663	0.744865	1.46699	6
GOBP_LEUKOTRIENE_B4_METABOLIC_PROCESS	0.0570636	0.329683	0.0838535	-0.913695	-1.37517	2
GOBP_POSITIVE_REGULATION_OF_MEMORY_T_CELL_DIFFERENTIATION	0.057176	0.330146	0.0826766	0.77529	1.45571	5
GOBP_CELLULAR_RESPONSE_TO_BRAIN_DERIVED_NEUROTROPHIC_FACTOR_STIMULUS	0.0573691	0.331008	0.0825328	0.693101	1.47908	8
GOBP_REGULATION_OF_AGGREPHAGY	0.0574093	0.331008	0.0855536	-0.692513	-1.50014	8
REACTOME_CHAPERONE_MEDIATED_AUTOPHAGY	0.0574224	0.331008	0.0866888	-0.545344	-1.46802	18
REACTOME_RAF_INDEPENDENT_MAPK1_3_ACTIVATION	0.0574543	0.331008	0.0805925	0.521416	1.45696	23
GOBP_CELL_PROLIFERATION_INVOLVED_IN_METANEPHROS_DEVELOPMENT	0.0577438	0.332133	0.0818245	0.671941	1.48212	9
REACTOME_ACTIVATION_OF_NMDA_RECEPTORS_AND_POSTSYNAPTIC_EVENTS	0.0577404	0.332133	0.0790299	0.372608	1.33945	80
REACTOME_PURINERGIC_SIGNALING_IN_LEISHMANIASIS_INFECTION	0.0577468	0.332133	0.0875268	-0.514426	-1.46304	23
GOBP_REGULATION_OF_INFLAMMATORY_RESPONSE	0.0577977	0.33224	0.0937158	-0.270521	-1.19849	306
GOBP_AMINO_ACID_METABOLIC_PROCESS	0.0578568	0.332393	0.0763779	0.295311	1.23344	241
GOBP_ADULT_BEHAVIOR	0.0580326	0.332414	0.078404	0.339283	1.29748	118
GOBP_CRISTAE_FORMATION	0.0580549	0.332414	0.0805925	0.540787	1.45518	20
GOBP_HEPARAN_SULFATE_PROTEOGLYCAN_BIOSYNTHETIC_PROCESS	0.0579364	0.332414	0.0800618	0.49061	1.43367	28
GOBP_INNER_EAR_MORPHOGENESIS	0.0579476	0.332414	0.0790299	0.365955	1.33062	86
GOBP_REGULATION_OF_AMPA_RECEPTOR_ACTIVITY	0.0580495	0.332414	0.0821057	0.742731	1.46279	6
KEGG_MEDICUS_REFERENCE_CONDENSIN_LOADING	0.0580549	0.332414	0.0805925	0.54066	1.45483	20
GOBP_EPIGENETIC_PROGRAMMING_OF_GENE_EXPRESSION	0.0581331	0.332491	0.0798002	0.486373	1.4336	29
GOBP_WATER_SOLUBLE_VITAMIN_METABOLIC_PROCESS	0.0581332	0.332491	0.0791568	0.398133	1.36488	61
GOBP_CLATHRIN_DEPENDENT_ENDOCYTOSIS	0.0582683	0.332802	0.0792843	0.422181	1.38116	48
GOBP_MESONEPHRIC_DUCT_DEVELOPMENT	0.058243	0.332802	0.0819647	0.74229	1.46192	6
GOBP_PROSTATE_GLANDULAR_ACINUS_DEVELOPMENT	0.0583174	0.332802	0.0814078	0.671892	1.48201	9
REACTOME_NF_KB_IS_ACTIVATED_AND_SIGNALS_SURVIVAL	0.0582874	0.332802	0.0858735	-0.602454	-1.48106	13
REACTOME_ARMS_MEDIATED_ACTIVATION	0.0583605	0.332863	0.081546	0.719853	1.48514	7
GOBP_CONNECTIVE_TISSUE_REPLACEMENT_INVOLVED_IN_INFLAMMATORY_RESPONSE_WOUND_HEALING	0.0584185	0.332893	0.0850801	-0.717925	-1.49588	7
GOBP_NEGATIVE_ADAPTATION_OF_SIGNALING_PATHWAY	0.0584784	0.332893	0.0808617	0.608812	1.47321	13
GOBP_REGULATION_OF_LIPID_BIOSYNTHETIC_PROCESS	0.0584896	0.332893	0.0769582	0.318443	1.26953	159
GOBP_REGULATION_OF_MITOTIC_CELL_CYCLE	0.0585056	0.332893	0.0738611	0.265899	1.18195	463
KEGG_MEDICUS_VARIANT_MUTATION_CAUSED_ABERRANT_PSEN1_TO_ANTEROGRADE_AXONAL_TRANSPORT	0.0585281	0.332893	0.0816849	0.692314	1.4774	8
GOBP_POSITIVE_REGULATION_OF_IMMUNE_EFFECTOR_PROCESS	0.0586398	0.333343	0.0913213	-0.292491	-1.24061	197
GOBP_NEGATIVE_REGULATION_OF_NEUROTRANSMITTER_SECRETION	0.0587445	0.333753	0.0812703	0.719351	1.4841	7
GOBP_ALTERNATIVE_MRNA_SPLICING_VIA_SPLICEOSOME	0.0588104	0.333824	0.0878686	-0.370026	-1.33629	69
GOBP_HYDROGEN_PEROXIDE_CATABOLIC_PROCESS	0.0588456	0.333824	0.0803259	0.545411	1.44929	19
GOBP_POSITIVE_REGULATION_OF_LIPID_METABOLIC_PROCESS	0.0588546	0.333824	0.0776715	0.340553	1.29771	114
GOBP_PENILE_ERECTION	0.0589144	0.333979	0.0814078	0.773799	1.45291	5
GOBP_GERM_CELL_MIGRATION	0.059017	0.334375	0.0814078	0.741515	1.46039	6
GOBP_POSITIVE_REGULATION_OF_GLIOGENESIS	0.0590765	0.334528	0.0882143	-0.392219	-1.35924	56
GOBP_REGULATION_OF_NEURON_DIFFERENTIATION	0.0591574	0.334616	0.0764929	0.318543	1.26951	158
REACTOME_SIGNALING_BY_FGFR4	0.059125	0.334616	0.0790299	0.464784	1.41457	34
GOBP_OUTER_DYNEIN_ARM_ASSEMBLY	0.0593637	0.334935	0.0853949	-0.538828	-1.4704	19
GOBP_POTASSIUM_ION_TRANSPORT	0.0593771	0.334935	0.0761492	0.317022	1.26663	161
GOBP_VASCULAR_ENDOTHELIAL_GROWTH_FACTOR_SIGNALING_PATHWAY	0.0593665	0.334935	0.078404	0.422875	1.37909	47
REACTOME_SIGNALING_BY_MRAS_COMPLEX_MUTANTS	0.0593008	0.334935	0.0811334	0.691779	1.47626	8
REACTOME_SIGNALING_BY_NODAL	0.059322	0.334935	0.0800618	0.563463	1.45644	17
HALLMARK_PI3K_AKT_MTOR_SIGNALING	0.0594729	0.335107	0.0776715	0.354203	1.31324	96
REACTOME_RHO_GTPASES_ACTIVATE_RHOTEKIN_AND_RHOPHILINS	0.0594646	0.335107	0.0805925	0.67126	1.48062	9
GOBP_BLOOD_VESSEL_ENDOTHELIAL_CELL_MIGRATION	0.0597357	0.335482	0.0770757	0.340163	1.29622	114
GOBP_METANEPHRIC_TUBULE_DEVELOPMENT	0.0596226	0.335482	0.0799307	0.553427	1.45008	18
GOBP_OLIGOPEPTIDE_IMPORT_ACROSS_PLASMA_MEMBRANE	0.0597166	0.335482	0.0828211	-0.81051	-1.44717	4
GOBP_POSITIVE_REGULATION_OF_SMOOTH_MUSCLE_CELL_MIGRATION	0.0597042	0.335482	0.0785281	0.46805	1.41596	33
GOBP_POSITIVE_REGULATION_OF_STEROID_BIOSYNTHETIC_PROCESS	0.0597235	0.335482	0.0789036	0.512938	1.44934	24
KEGG_MEDICUS_VARIANT_MUTATION_CAUSED_ABERRANT_SOD1_TO_PERK_ATF4_SIGNALING_PATHWAY	0.059578	0.335482	0.0838535	-0.740613	-1.4809	6
GOBP_POSITIVE_REGULATION_OF_PROTEIN_POLYMERIZATION	0.0597738	0.335512	0.0777922	0.367446	1.32786	83
GOBP_HEMIDESMOSOME_ASSEMBLY	0.0600734	0.336721	0.0805925	0.771923	1.44939	5
GOBP_HIGH_DENSITY_LIPOPROTEIN_PARTICLE_CLEARANCE	0.0600876	0.336721	0.0838535	-0.714173	-1.48806	7
REACTOME_TRAF6_MEDIATED_IRF7_ACTIVATION_IN_TLR7_8_OR_9_SIGNALING	0.0600804	0.336721	0.0844604	-0.617378	-1.49218	12
GOBP_POSITIVE_REGULATION_OF_LIPOPROTEIN_PARTICLE_CLEARANCE	0.0601986	0.337158	0.0834065	-0.739521	-1.47872	6
GOBP_INTESTINAL_ABSORPTION	0.0602968	0.337524	0.0787778	0.495237	1.43271	27
GOBP_INORGANIC_ANION_TRANSPORT	0.0603908	0.337681	0.0769582	0.344182	1.29894	109
GOBP_N_TERMINAL_PROTEIN_AMINO_ACID_ACETYLATION	0.060381	0.337681	0.0798002	0.64846	1.46885	10
REACTOME_RET_SIGNALING	0.0604296	0.337714	0.0779135	0.458466	1.40763	35
GOBP_CELLULAR_RESPONSE_TO_SODIUM_ARSENITE	0.0605181	0.337902	0.083259	-0.771665	-1.46115	5
GOBP_REGULATION_OF_AMIDE_METABOLIC_PROCESS	0.0605292	0.337902	0.0776715	0.388514	1.35271	67
GOBP_ASPARTATE_TRANSMEMBRANE_TRANSPORT	0.0606403	0.338288	0.0791568	0.561791	1.45211	17
GOBP_ESTABLISHMENT_OF_MITOTIC_SISTER_CHROMATID_COHESION	0.0606642	0.338288	0.0799307	0.717252	1.47978	7
REACTOME_SIGNALING_BY_FLT3_ITD_AND_TKD_MUTANTS	0.0608415	0.339092	0.0792843	0.584398	1.46199	15
GOBP_CARDIAC_CHAMBER_DEVELOPMENT	0.061028	0.339146	0.0752539	0.319745	1.2706	153
GOBP_NEGATIVE_REGULATION_OF_ADAPTIVE_IMMUNE_RESPONSE	0.0609024	0.339146	0.0860348	-0.414644	-1.37601	44
GOBP_SPHINGOMYELIN_BIOSYNTHETIC_PROCESS	0.0610338	0.339146	0.0794124	0.636781	1.47343	11
KEGG_LEUKOCYTE_TRANSENDOTHELIAL_MIGRATION	0.0610496	0.339146	0.0767245	0.362335	1.32074	87
REACTOME_LINOLEIC_ACID_LA_METABOLISM	0.0610392	0.339146	0.0799307	0.689337	1.47105	8
REACTOME_RESOLUTION_OF_SISTER_CHROMATID_COHESION	0.0609756	0.339146	0.0763779	0.338319	1.29335	117
GOBP_REGULATION_OF_PROTEIN_STABILITY	0.0610938	0.339208	0.0734471	0.278278	1.20312	343
GOBP_CITRULLINE_METABOLIC_PROCESS	0.0614321	0.339832	0.0794124	0.716049	1.47729	7
GOBP_HYPEROSMOTIC_SALINITY_RESPONSE	0.0613767	0.339832	0.0792843	0.669588	1.47693	9
GOBP_POSITIVE_REGULATION_OF_MITOTIC_CYTOKINESIS	0.0613172	0.339832	0.0789036	0.605596	1.46543	13
GOBP_RECEPTOR_RECYCLING	0.0613575	0.339832	0.0770757	0.420922	1.37272	47
GOBP_REGULATION_OF_HIPPOCAMPAL_NEURON_APOPTOTIC_PROCESS	0.0613472	0.339832	0.0826766	-0.771039	-1.45996	5
KEGG_MEDICUS_REFERENCE_CXCR4_GNA12_13_RHO_SIGNALING_PATHWAY	0.0613767	0.339832	0.0792843	0.669727	1.47724	9
REACTOME_TRANSPORT_OF_FATTY_ACIDS	0.0614382	0.339832	0.0805925	0.815681	1.43254	4
GOBP_REGULATION_OF_SKELETAL_MUSCLE_ACETYLCHOLINE_GATED_CHANNEL_CLUSTERING	0.0615679	0.340182	0.0791568	0.669003	1.47564	9
GOBP_RENAL_TUBULE_DEVELOPMENT	0.0615357	0.340182	0.0766085	0.361904	1.32234	89
GOBP_CYTOKINETIC_PROCESS	0.0616028	0.340192	0.0770757	0.415821	1.37158	50
GOBP_HORMONE_TRANSPORT	0.0618505	0.341083	0.073757	0.289404	1.21974	264
GOBP_RECEPTOR_LOCALIZATION_TO_SYNAPSE	0.0618798	0.341083	0.0766085	0.386445	1.34906	68
REACTOME_IRF3_MEDIATED_ACTIVATION_OF_TYPE_1_IFN	0.0618971	0.341083	0.0809972	-0.852144	-1.41494	3
REACTOME_ZINC_TRANSPORTERS	0.0618009	0.341083	0.0786527	0.621127	1.4716	12
GOBP_ACTIVATION_OF_PROTEIN_KINASE_ACTIVITY	0.0619501	0.341192	0.0771938	0.447364	1.3934	38
REACTOME_BETA_OXIDATION_OF_LAUROYL_COA_TO_DECANOYL_COA_COA	0.062005	0.341311	0.0792843	0.770286	1.44631	5
GOBP_EMBRYONIC_PLACENTA_MORPHOGENESIS	0.0620755	0.341515	0.0782806	0.550236	1.44171	18
GOBP_N_TERMINAL_PROTEIN_AMINO_ACID_MODIFICATION	0.062133	0.341648	0.078404	0.573249	1.45511	16
GOBP_FLAVIN_CONTAINING_COMPOUND_METABOLIC_PROCESS	0.0623913	0.342376	0.0790299	0.769748	1.4453	5
GOBP_NEGATIVE_REGULATION_OF_CALCINEURIN_MEDIATED_SIGNALING	0.0623578	0.342376	0.0782806	0.583011	1.45852	15
GOBP_POSITIVE_REGULATION_OF_DNA_BINDING_TRANSCRIPTION_FACTOR_ACTIVITY	0.0623989	0.342376	0.0866888	-0.325858	-1.28213	114
GOBP_RESPONSE_TO_NERVE_GROWTH_FACTOR	0.0623188	0.342376	0.0764929	0.416367	1.36962	49
GOBP_REGULATION_OF_MITOCHONDRIAL_FISSION	0.0624426	0.342433	0.0769582	0.471783	1.40663	31
GOBP_PROTEIN_LOCALIZATION_TO_NUCLEUS	0.062583	0.342841	0.0729388	0.282759	1.21216	312
GOBP_REGULATION_OF_CYTOKINETIC_PROCESS	0.062584	0.342841	0.0786527	0.71444	1.47397	7
GOBP_RENAL_SODIUM_EXCRETION	0.0627503	0.343569	0.0782806	0.633598	1.46606	11
GOBP_POSITIVE_REGULATION_OF_HYDROLASE_ACTIVITY	0.0628551	0.343776	0.0753642	0.34063	1.29231	112
GOBP_REGULATION_OF_ACTIN_FILAMENT_BUNDLE_ASSEMBLY	0.0628541	0.343776	0.0752539	0.350093	1.30365	99
GOBP_NEGATIVE_REGULATION_OF_ACTIN_FILAMENT_BUNDLE_ASSEMBLY	0.0629806	0.343912	0.0764929	0.467725	1.40474	32
GOBP_REGULATION_OF_NATURAL_KILLER_CELL_CHEMOTAXIS	0.0629555	0.343912	0.0805925	-0.808008	-1.4427	4
REACTOME_PHYSIOLOGICAL_FACTORS	0.0629384	0.343912	0.0779135	0.619541	1.46785	12
GOBP_EPITHELIAL_TUBE_MORPHOGENESIS	0.0630872	0.344128	0.0730397	0.285021	1.21169	293
GOBP_REGULATION_OF_MAMMARY_GLAND_EPITHELIAL_CELL_PROLIFERATION	0.0630801	0.344128	0.0777922	0.571874	1.45162	16
GOBP_ASTRAL_MICROTUBULE_ORGANIZATION	0.0631318	0.344187	0.0780353	0.633148	1.46502	11
GOBP_GLUCOSE_METABOLIC_PROCESS	0.0634045	0.344341	0.0738611	0.311468	1.25379	173
GOBP_INTRACELLULAR_ZINC_ION_HOMEOSTASIS	0.0632653	0.344341	0.0768411	0.492898	1.42594	27
GOBP_NEUROMUSCULAR_PROCESS	0.0633705	0.344341	0.0742818	0.323244	1.27314	144
GOBP_REGULATION_OF_THE_FORCE_OF_HEART_CONTRACTION	0.0633962	0.344341	0.0774316	0.548995	1.43846	18
GOBP_SNRNA_TRANSCRIPTION_BY_RNA_POLYMERASE_II	0.063267	0.344341	0.0822474	-0.572606	-1.46909	15
KEGG_MEDICUS_REFERENCE_PKR_EIF2ALPHA_SIGNALING_PATHWAY	0.0633519	0.344341	0.0781576	0.713001	1.471	7
REACTOME_PROTEIN_LIPOYLATION	0.0634286	0.344341	0.0777922	0.645616	1.46241	10
REACTOME_PTK6_REGULATES_RTKS_AND_THEIR_EFFECTORS_AKT1_AND_DOK1	0.0632726	0.344341	0.0818245	-0.667589	-1.49085	9
GOBP_RESPONSE_TO_LIPOTEICHOIC_ACID	0.0635522	0.344829	0.0818245	-0.647893	-1.49488	10
GOBP_REGULATION_OF_CATABOLIC_PROCESS	0.0637854	0.345912	0.0682684	0.242012	1.13213	967
GOBP_BRONCHUS_DEVELOPMENT	0.0639278	0.346	0.0777922	0.712183	1.46932	7
GOBP_NEGATIVE_REGULATION_OF_SYNAPTIC_TRANSMISSION_GLUTAMATERGIC	0.0639366	0.346	0.0780353	0.685197	1.46221	8
GOBP_REGULATION_OF_GAMMA_DELTA_T_CELL_DIFFERENTIATION	0.0639366	0.346	0.0780353	0.684988	1.46176	8
REACTOME_ACTIVATED_NTRK2_SIGNALS_THROUGH_PI3K	0.0639278	0.346	0.0777922	0.71248	1.46993	7
GOBP_REGULATION_OF_SYNAPSE_ASSEMBLY	0.064	0.34616	0.0738611	0.32059	1.26484	146
GOBP_EQUILIBRIOCEPTION	0.0640669	0.346339	0.0791568	0.857246	1.3949	3
GOBP_PLATELET_DERIVED_GROWTH_FACTOR_RECEPTOR_SIGNALING_PATHWAY	0.0641049	0.346362	0.0750347	0.403684	1.3569	55
GOBP_PLACENTA_DEVELOPMENT	0.0641476	0.346411	0.074176	0.328692	1.27649	131
GOBP_REGULATION_OF_HEMOGLOBIN_BIOSYNTHETIC_PROCESS	0.0642487	0.346774	0.0807267	-0.684799	-1.48343	8
GOBP_WOUND_HEALING	0.0643246	0.347001	0.0716629	0.274734	1.19426	365
GOBP_CARDIAC_MYOFIBRIL_ASSEMBLY	0.0644428	0.347076	0.0769582	0.580381	1.45194	15
GOBP_CHROMOSOME_SEGREGATION	0.0645736	0.347076	0.0708158	0.269437	1.18307	403
GOBP_CITRULLINE_BIOSYNTHETIC_PROCESS	0.0649941	0.347076	0.0782806	0.813885	1.42938	4
GOBP_GDP_MANNOSE_BIOSYNTHETIC_PROCESS	0.0646285	0.347076	0.0776715	0.736473	1.45046	6
GOBP_GLOMERULUS_VASCULATURE_MORPHOGENESIS	0.0650155	0.347076	0.0774316	0.735855	1.44924	6
GOBP_INTRINSIC_APOPTOTIC_SIGNALING_PATHWAY_IN_RESPONSE_TO_DNA_DAMAGE_BY_P53_CLASS_MEDIATOR	0.06499	0.347076	0.083259	-0.403685	-1.3634	48
GOBP_NATURAL_KILLER_CELL_CHEMOTAXIS	0.0648705	0.347076	0.0803259	-0.768686	-1.45551	5
GOBP_NEGATIVE_REGULATION_OF_REACTIVE_OXYGEN_SPECIES_BIOSYNTHETIC_PROCESS	0.0648516	0.347076	0.0766085	0.591712	1.45672	14
GOBP_NUCLEUS_ORGANIZATION	0.0644263	0.347076	0.0736533	0.323429	1.27149	141
GOBP_POSITIVE_REGULATION_OF_PROTEIN_TYROSINE_KINASE_ACTIVITY	0.0645714	0.347076	0.0770757	0.644605	1.46012	10
GOBP_PROGRAMMED_NECROTIC_CELL_DEATH	0.0649264	0.347076	0.0834065	-0.403354	-1.3643	49
GOBP_REGULATION_OF_EXTRACELLULAR_MATRIX_CONSTITUENT_SECRETION	0.064456	0.347076	0.0805925	-0.68461	-1.48302	8
GOBP_REGULATION_OF_NUCLEOTIDE_BINDING_DOMAIN_LEUCINE_RICH_REPEAT_CONTAINING_RECEPTOR_SIGNALING_PATHWAY	0.0647146	0.347076	0.0814078	-0.579395	-1.45468	14
GOBP_REGULATION_OF_SIGNALING_RECEPTOR_ACTIVITY	0.0645516	0.347076	0.0755861	0.502031	1.43441	25
GOBP_RESPONSE_TO_NUTRIENT	0.0649693	0.347076	0.0736533	0.326723	1.27284	134
GOBP_STRESS_FIBER_ASSEMBLY	0.0649788	0.347076	0.0739656	0.343203	1.2922	107
GOBP_S_SHAPED_BODY_MORPHOGENESIS	0.0649025	0.347076	0.0774316	0.767552	1.44118	5
GOBP_T_CELL_ACTIVATION_VIA_T_CELL_RECEPTOR_CONTACT_WITH_ANTIGEN_BOUND_TO_MHC_MOLECULE_ON_ANTIGEN_PRESENTING_CELL	0.0647345	0.347076	0.0812703	-0.613267	-1.48225	12
REACTOME_NEURONAL_SYSTEM	0.064863	0.347076	0.0720487	0.285295	1.21205	291
REACTOME_SYNTHESIS_OF_GDP_MANNOSE	0.0646285	0.347076	0.0776715	0.736473	1.45046	6
GOBP_POSITIVE_REGULATION_OF_NUCLEAR_TRANSCRIBED_MRNA_CATABOLIC_PROCESS_DEADENYLATION_DEPENDENT_DECAY	0.065782	0.350803	0.0761492	0.616241	1.46003	12
GOBP_REGULATION_OF_GLYCOLYTIC_PROCESS	0.0657609	0.350803	0.074388	0.414362	1.36303	49
GOBP_REGULATION_OF_BARBED_END_ACTIN_FILAMENT_CAPPING	0.0659909	0.351734	0.079541	-0.734931	-1.46954	6
GOBP_HIPPOCAMPAL_NEURON_APOPTOTIC_PROCESS	0.0661381	0.351841	0.0798002	-0.706854	-1.47282	7
GOBP_NEGATIVE_REGULATION_OF_FERROPTOSIS	0.0661297	0.351841	0.0804589	-0.595355	-1.46361	13
GOBP_RESPONSE_TO_METAL_ION	0.0661863	0.351841	0.0711887	0.286259	1.21063	276
KEGG_METABOLISM_OF_XENOBIOTICS_BY_CYTOCHROME_P450	0.0662167	0.351841	0.074388	0.433728	1.38108	42
REACTOME_EXPRESSION_OF_BMAL_ARNTL_CLOCK_AND_NPAS2	0.0660721	0.351841	0.074388	0.45432	1.3949	35
REACTOME_TRAF6_MEDIATED_NF_KB_ACTIVATION	0.0662006	0.351841	0.0816849	-0.498311	-1.4336	24
GOBP_FOREBRAIN_NEUROBLAST_DIVISION	0.0662546	0.35186	0.0766085	0.766029	1.43832	5
GOBP_PROTEOGLYCAN_CATABOLIC_PROCESS	0.0665277	0.353127	0.0756978	0.578218	1.44653	15
GOBP_REGULATION_OF_MAP_KINASE_ACTIVITY	0.0666188	0.353245	0.07355	0.394523	1.34917	60
REACTOME_NUCLEAR_PORE_COMPLEX_NPC_DISASSEMBLY	0.0666181	0.353245	0.0740706	0.453602	1.3927	35
GOBP_PRODUCTION_OF_MOLECULAR_MEDIATOR_OF_IMMUNE_RESPONSE	0.0667304	0.353471	0.0852371	-0.292418	-1.23071	185
GOBP_RESPONSE_TO_COCAINE	0.0667155	0.353471	0.0742818	0.443634	1.38178	38
GOBP_CELLULAR_RESPONSE_TO_GLUCOSE_STARVATION	0.0669344	0.354369	0.0821057	-0.401816	-1.3591	49
GOBP_VESICLE_TRANSPORT_ALONG_ACTIN_FILAMENT	0.0670272	0.354494	0.0761492	0.765352	1.43705	5
KEGG_TYROSINE_METABOLISM	0.0670084	0.354494	0.0740706	0.464443	1.39488	32
GOBP_CELLULAR_RESPONSE_TO_ETHANOL	0.067109	0.354576	0.0753642	0.614552	1.45603	12
HALLMARK_G2M_CHECKPOINT	0.0671118	0.354576	0.0714721	0.30185	1.23324	197
GOBP_PROTEIN_O_LINKED_GLYCOSYLATION	0.0671575	0.354577	0.0732426	0.354183	1.30165	92
REACTOME_REGULATION_OF_RUNX2_EXPRESSION_AND_ACTIVITY	0.0671811	0.354577	0.0826766	-0.382311	-1.3337	58
GOBP_POSITIVE_REGULATION_OF_SPROUTING_ANGIOGENESIS	0.067322	0.355137	0.074388	0.523799	1.42974	21
GOBP_PEPTIDE_ANTIGEN_ASSEMBLY_WITH_MHC_CLASS_I_PROTEIN_COMPLEX	0.067439	0.355201	0.0786527	-0.733518	-1.46672	6
GOBP_POSITIVE_REGULATION_OF_AMYLOID_PRECURSOR_PROTEIN_CATABOLIC_PROCESS	0.0675115	0.355201	0.0808617	-0.497509	-1.4313	24
GOBP_PROTEIN_TARGETING	0.0673895	0.355201	0.0703574	0.279617	1.19951	318
GOBP_RRNA_CATABOLIC_PROCESS	0.0675418	0.355201	0.079541	-0.55891	-1.45802	16
REACTOME_REGULATION_OF_NF_KAPPA_B_SIGNALING	0.0674181	0.355201	0.0798002	-0.536903	-1.4453	18
REACTOME_SYNTHESIS_OF_WYBUTOSINE_AT_G37_OF_TRNA_PHE	0.067531	0.355201	0.0759226	0.734395	1.44637	6
GOBP_MITOTIC_INTRA_S_DNA_DAMAGE_CHECKPOINT_SIGNALING	0.0677749	0.356244	0.0796703	-0.546963	-1.45013	17
GOBP_CELLULAR_RESPONSE_TO_METAL_ION	0.0678466	0.356438	0.0715673	0.318537	1.25971	149
GOBP_POSITIVE_REGULATION_OF_EPIDERMIS_DEVELOPMENT	0.0679147	0.356486	0.0804589	-0.480272	-1.41281	26
REACTOME_ENDOGENOUS_STEROLS	0.0679252	0.356486	0.0739656	0.51694	1.42814	22
KEGG_MEDICUS_PATHOGEN_SALMONELLA_SOPB_TO_RHOG_SIGNALING_PATHWAY	0.067993	0.356659	0.0755861	0.764999	1.43639	5
GOBP_BICARBONATE_TRANSPORT	0.0680359	0.356702	0.07355	0.499175	1.42625	25
GOBP_NEGATIVE_REGULATION_OF_ERK1_AND_ERK2_CASCADE	0.0680997	0.356854	0.0729388	0.384236	1.33516	66
GOBP_CELLULAR_RESPONSE_TO_UNFOLDED_PROTEIN	0.0681715	0.357047	0.0822474	-0.335096	-1.28207	96
GOBP_REGULATION_OF_GONAD_DEVELOPMENT	0.0684512	0.35833	0.0749258	0.663297	1.46306	9
GOBP_POSITIVE_REGULATION_OF_NEUROTRANSMITTER_UPTAKE	0.068692	0.35904	0.0752539	0.733075	1.44377	6
GOBP_T_CELL_ACTIVATION_INVOLVED_IN_IMMUNE_RESPONSE	0.0686763	0.35904	0.0816849	-0.337262	-1.28399	93
REACTOME_REGULATION_OF_MITF_M_DEPENDENT_GENES_INVOLVED_IN_EXTRACELLULAR_MATRIX_FOCAL_ADHESION_AND_EPITHELIAL_TO_MESENCHYMAL_TRANSITION	0.068663	0.35904	0.0747094	0.627376	1.45167	11
GOBP_REGULATION_OF_IRON_ION_TRANSPORT	0.0688259	0.359414	0.0769582	-0.801909	-1.43181	4
REACTOME_FREE_FATTY_ACIDS_REGULATE_INSULIN_SECRETION	0.0688337	0.359414	0.0747094	0.662683	1.4617	9
KEGG_PRIMARY_BILE_ACID_BIOSYNTHESIS	0.0688872	0.359511	0.0742818	0.59874	1.44884	13
GOBP_TRACHEA_MORPHOGENESIS	0.0689524	0.359668	0.0744947	0.639397	1.44832	10
GOBP_NEGATIVE_REGULATION_OF_CELL_DIFFERENTIATION	0.0690795	0.360147	0.0673679	0.257543	1.16073	550
GOBP_LUNG_MORPHOGENESIS	0.0691327	0.360242	0.0721461	0.40011	1.34489	55
GOBP_OXIDATIVE_DEMETHYLATION	0.0693008	0.360934	0.0775513	-0.731942	-1.46356	6
GOBP_VESICLE_TRANSPORT_ALONG_MICROTUBULE	0.0693841	0.361001	0.072342	0.411368	1.35318	49
REACTOME_SIGNALING_BY_VEGF	0.069358	0.361001	0.0716629	0.346191	1.28993	100
GOBP_DEVELOPMENTAL_INDUCTION	0.0694215	0.361013	0.0728384	0.466131	1.38978	31
GOBP_REGULATION_OF_TRANSFERASE_ACTIVITY	0.0694839	0.361154	0.0692906	0.282468	1.20324	298
GOBP_REGULATION_OF_CILIUM_DEPENDENT_CELL_MOTILITY	0.0696149	0.361652	0.0782806	-0.566137	-1.4525	15
GOBP_REGULATION_OF_ASTROCYTE_DIFFERENTIATION	0.069732	0.362077	0.0794124	-0.503137	-1.43093	23
GOBP_NEGATIVE_REGULATION_OF_MEIOTIC_CELL_CYCLE_PHASE_TRANSITION	0.0698936	0.362732	0.0775513	-0.703171	-1.46514	7
GOBP_GLOMERULAR_EPITHELIAL_CELL_DEVELOPMENT	0.0700952	0.363411	0.0738611	0.638816	1.44701	10
GOBP_MICROTUBULE_NUCLEATION	0.0700672	0.363411	0.0720487	0.413723	1.35349	48
GOBP_NADH_METABOLIC_PROCESS	0.0701337	0.363426	0.072342	0.445535	1.38012	37
GOBP_MULTI_CILIATED_EPITHELIAL_CELL_DIFFERENTIATION	0.0701865	0.363516	0.0775513	-0.660423	-1.47485	9
GOBP_ENERGY_RESERVE_METABOLIC_PROCESS	0.0703265	0.364058	0.0714721	0.360063	1.30919	86
GOBP_NEURON_PROJECTION_REGENERATION	0.0705521	0.365042	0.0715673	0.403074	1.34446	53
GOBP_AUTOPHAGY_OF_MITOCHONDRION	0.0706339	0.365096	0.0707234	0.335361	1.27566	113
GOBP_NEGATIVE_REGULATION_OF_DENDRITIC_CELL_APOPTOTIC_PROCESS	0.0706269	0.365096	0.074176	0.731491	1.44065	6
GOBP_REGULATION_OF_PIGMENTATION	0.0707797	0.365665	0.0732426	0.59728	1.44531	13
GOBP_TYPE_B_PANCREATIC_CELL_APOPTOTIC_PROCESS	0.0708571	0.365881	0.0734471	0.637605	1.44426	10
GOBP_CELL_JUNCTION_MAINTENANCE	0.0711921	0.367012	0.0719517	0.432108	1.36576	41
GOBP_LONG_CHAIN_FATTY_ACID_TRANSPORT	0.0711957	0.367012	0.0713773	0.40995	1.34851	49
KEGG_ALDOSTERONE_REGULATED_SODIUM_REABSORPTION	0.0712193	0.367012	0.0717588	0.461799	1.38694	32
REACTOME_VITAMIN_D_CALCIFEROL_METABOLISM	0.0711279	0.367012	0.0771938	-0.637484	-1.47086	10
GOBP_CELL_CELL_JUNCTION_ORGANIZATION	0.0716877	0.367272	0.0693777	0.308348	1.24107	174
GOBP_KERATINIZATION	0.071415	0.367272	0.0729388	0.563326	1.42992	16
GOBP_LYMPHOCYTE_HOMEOSTASIS	0.0717309	0.367272	0.0791568	-0.36172	-1.31138	70
GOBP_PERIPHERAL_NERVOUS_SYSTEM_NEURON_DIFFERENTIATION	0.071726	0.367272	0.0727383	0.596676	1.44385	13
GOBP_POSITIVE_REGULATION_OF_OPSONIZATION	0.0715026	0.367272	0.0763779	-0.763114	-1.44496	5
GOBP_PURINE_CONTAINING_COMPOUND_TRANSMEMBRANE_TRANSPORT	0.0715724	0.367272	0.0715673	0.455426	1.38609	34
GOBP_REGULATION_OF_OPSONIZATION	0.0715026	0.367272	0.0763779	-0.763114	-1.44496	5
GOBP_SYNAPTIC_VESICLE_RECYCLING_VIA_ENDOSOME	0.0714149	0.367272	0.0734471	0.704331	1.45312	7
[truncated: 8,257 more rows]

## Sheet: 2.5vs4.5_SAT
Referent 4.5mM VAT (- NES: enriched in 4.5mM relative to 2.5mM; + NES: enriched in 2.5mM relative to 4.5mM)
pathway	pval	padj	log2err	ES	NES	size
GOBP_ORGANIC_ACID_METABOLIC_PROCESS	1e-50	2.5605e-47		-0.603287	-2.43383	712
GOBP_SMALL_MOLECULE_METABOLIC_PROCESS	1e-50	2.5605e-47		-0.553241	-2.28034	1435
REACTOME_METABOLISM_OF_AMINO_ACIDS_AND_DERIVATIVES	1e-50	2.5605e-47		-0.744449	-2.83929	293
REACTOME_TRANSLATION	1e-50	2.5605e-47		-0.752805	-2.86978	290
HALLMARK_OXIDATIVE_PHOSPHORYLATION	1.66579e-48	3.4122e-45	1.81454	-0.796477	-2.93936	201
REACTOME_AEROBIC_RESPIRATION_AND_RESPIRATORY_ELECTRON_TRANSPORT	7.0216e-48	1.19859e-44	1.80309	-0.754219	-2.84073	250
GOBP_GENERATION_OF_PRECURSOR_METABOLITES_AND_ENERGY	5.41592e-44	7.92426e-41	1.72683	-0.659526	-2.58625	420
GOBP_ENERGY_DERIVATION_BY_OXIDATION_OF_ORGANIC_COMPOUNDS	6.54894e-42	8.38428e-39	1.68434	-0.702379	-2.68979	310
GOBP_TRANSLATION	1.48902e-40	1.6945e-37	1.65957	-0.587859	-2.35663	624
GOBP_CELLULAR_RESPIRATION	4.5899e-40	4.70097e-37	1.64704	-0.743544	-2.76764	222
GOBP_AEROBIC_RESPIRATION	6.26824e-40	5.8363e-37	1.64704	-0.775067	-2.83924	185
GOBP_NUCLEOBASE_CONTAINING_SMALL_MOLECULE_METABOLIC_PROCESS	9.09115e-35	7.7593e-32	1.53646	-0.577128	-2.30773	590
GOBP_MONOCARBOXYLIC_ACID_METABOLIC_PROCESS	2.32323e-34	1.83035e-31	1.52292	-0.600596	-2.37521	487
GOBP_OXIDATIVE_PHOSPHORYLATION	4.8037e-34	3.51425e-31	1.51611	-0.794151	-2.81657	141
GOBP_PURINE_CONTAINING_COMPOUND_METABOLIC_PROCESS	8.68626e-34	5.93098e-31	1.50926	-0.597354	-2.36207	486
GOBP_SMALL_MOLECULE_CATABOLIC_PROCESS	2.98695e-33	1.91202e-30	1.50239	-0.664228	-2.53576	297
HALLMARK_ADIPOGENESIS	5.95795e-33	3.58949e-30	1.49548	-0.732139	-2.69206	193
GOBP_CYTOPLASMIC_TRANSLATION	7.23425e-33	4.11629e-30	1.48854	-0.757069	-2.73828	168
GOBP_ORGANOPHOSPHATE_METABOLIC_PROCESS	3.01995e-32	1.62791e-29	1.47456	-0.511689	-2.08311	904
GOBP_ORGANIC_ACID_CATABOLIC_PROCESS	8.77751e-32	4.28092e-29	1.46752	-0.724014	-2.66951	199
REACTOME_RESPIRATORY_ELECTRON_TRANSPORT	8.50966e-32	4.28092e-29	1.46752	-0.767031	-2.75112	154
REACTOME_REGULATION_OF_EXPRESSION_OF_SLITS_AND_ROBOS	4.17237e-31	1.94243e-28	1.4462	-0.77088	-2.75178	149
GOBP_FATTY_ACID_METABOLIC_PROCESS	3.6041e-30	1.60492e-27	1.42456	-0.642948	-2.46581	316
REACTOME_EUKARYOTIC_TRANSLATION_INITIATION	1.19826e-29	5.11359e-27	1.41728	-0.801434	-2.77815	117
REACTOME_SELENOAMINO_ACID_METABOLISM	1.21981e-28	4.99732e-26	1.38775	-0.798153	-2.75376	112
REACTOME_RRNA_PROCESSING	4.78729e-28	1.88582e-25	1.37274	-0.706588	-2.60763	201
GOBP_NUCLEOSIDE_PHOSPHATE_BIOSYNTHETIC_PROCESS	3.86514e-27	1.46618e-24	1.34993	-0.641961	-2.44657	288
KEGG_PARKINSONS_DISEASE	5.26055e-27	1.92423e-24	1.34993	-0.78479	-2.72046	117
REACTOME_EUKARYOTIC_TRANSLATION_ELONGATION	1.23529e-26	4.26149e-24	1.34223	-0.827644	-2.76638	90
REACTOME_SRP_DEPENDENT_COTRANSLATIONAL_PROTEIN_TARGETING_TO_MEMBRANE	1.24824e-26	4.26149e-24	1.34223	-0.791781	-2.72496	110
GOBP_PURINE_CONTAINING_COMPOUND_BIOSYNTHETIC_PROCESS	1.43461e-26	4.73976e-24	1.3345	-0.671405	-2.51027	232
GOBP_LIPID_METABOLIC_PROCESS	2.60872e-26	8.34953e-24	1.32672	-0.468638	-1.9172	1043
REACTOME_SIGNALING_BY_ROBO_RECEPTORS	6.7403e-26	2.09194e-23	1.31889	-0.697634	-2.55937	188
KEGG_RIBOSOME	7.86752e-26	2.36997e-23	1.31889	-0.828385	-2.74761	85
GOBP_ORGANOPHOSPHATE_BIOSYNTHETIC_PROCESS	1.3507e-24	3.95254e-22	1.2871	-0.541057	-2.1521	542
GOBP_ATP_SYNTHESIS_COUPLED_ELECTRON_TRANSPORT	1.61926e-24	4.60679e-22	1.2871	-0.807488	-2.72187	95
REACTOME_RESPONSE_OF_EIF2AK4_GCN2_TO_AMINO_ACID_DEFICIENCY	1.89445e-24	5.24403e-22	1.27903	-0.79353	-2.68959	99
KEGG_MEDICUS_REFERENCE_TRANSLATION_INITIATION	2.5052e-24	6.75218e-22	1.27903	-0.830092	-2.72862	80
GOBP_ELECTRON_TRANSPORT_CHAIN	3.85464e-24	1.01229e-21	1.27091	-0.76046	-2.64442	120
KEGG_OXIDATIVE_PHOSPHORYLATION	5.39274e-24	1.38081e-21	1.27091	-0.760659	-2.64362	119
GOBP_SMALL_MOLECULE_BIOSYNTHETIC_PROCESS	1.40008e-23	3.49746e-21	1.25451	-0.547792	-2.16368	479
GOBP_NUCLEOTIDE_METABOLIC_PROCESS	8.06171e-23	1.9659e-20	1.2379	-0.560312	-2.20121	432
GOBP_AMIDE_METABOLIC_PROCESS	1.65992e-22	3.95369e-20	1.2295	-0.573438	-2.22887	375
GOBP_PROTON_MOTIVE_FORCE_DRIVEN_ATP_SYNTHESIS	2.78552e-22	6.48394e-20	1.22105	-0.82919	-2.69522	74
KEGG_HUNTINGTONS_DISEASE	4.2636e-22	9.70394e-20	1.21254	-0.693812	-2.50044	163
GOBP_AMINO_ACID_METABOLIC_PROCESS	4.79343e-22	1.06727e-19	1.21254	-0.64406	-2.40071	225
GOBP_NUCLEOTIDE_BIOSYNTHETIC_PROCESS	6.13469e-22	1.30899e-19	1.21254	-0.657693	-2.42888	202
GOBP_PURINE_NUCLEOTIDE_BIOSYNTHETIC_PROCESS	6.08873e-22	1.30899e-19	1.21254	-0.684333	-2.47663	169
KEGG_ALZHEIMERS_DISEASE	6.76479e-22	1.41398e-19	1.21254	-0.71037	-2.53488	147
HALLMARK_FATTY_ACID_METABOLISM	8.90445e-22	1.82399e-19	1.20398	-0.719919	-2.5561	143
GOBP_RIBOSE_PHOSPHATE_BIOSYNTHETIC_PROCESS	9.75358e-22	1.95875e-19	1.20398	-0.688171	-2.48743	167
HALLMARK_MYC_TARGETS_V1	1.16001e-21	2.28478e-19	1.20398	-0.66149	-2.43898	199
REACTOME_PROTEIN_LOCALIZATION	6.09077e-21	1.17701e-18	1.18665	-0.698985	-2.50839	155
REACTOME_MITOCHONDRIAL_PROTEIN_DEGRADATION	7.15474e-21	1.35702e-18	1.17789	-0.768089	-2.59913	98
GOBP_MITOCHONDRIAL_GENE_EXPRESSION	2.68433e-20	4.99871e-18	1.16907	-0.670403	-2.42622	169
GOBP_MITOCHONDRIAL_TRANSLATION	3.0467e-20	5.57219e-18	1.16018	-0.71878	-2.52899	131
REACTOME_INFLUENZA_INFECTION	6.82419e-20	1.2262e-17	1.15122	-0.690122	-2.47333	153
GOBP_ATP_BIOSYNTHETIC_PROCESS	7.56757e-20	1.33633e-17	1.15122	-0.756569	-2.56431	99
GOBP_MONOCARBOXYLIC_ACID_CATABOLIC_PROCESS	9.93215e-20	1.72415e-17	1.15122	-0.741224	-2.5426	108
REACTOME_CELLULAR_RESPONSE_TO_STARVATION	2.37793e-19	4.05912e-17	1.13309	-0.686619	-2.46077	153
REACTOME_METABOLISM_OF_RNA	7.52438e-19	1.26336e-16	1.12391	-0.468694	-1.89084	712
GOBP_SULFUR_COMPOUND_METABOLIC_PROCESS	3.19372e-18	5.27581e-16	1.10534	-0.592504	-2.23633	259
GOBP_MITOCHONDRIAL_ELECTRON_TRANSPORT_NADH_TO_UBIQUINONE	4.91557e-18	7.86645e-16	1.09593	-0.851883	-2.60821	51
GOBP_NUCLEOSIDE_TRIPHOSPHATE_BIOSYNTHETIC_PROCESS	4.85433e-18	7.86645e-16	1.09593	-0.70728	-2.46951	123
REACTOME_COMPLEX_I_BIOGENESIS	6.98773e-18	1.10105e-15	1.08644	-0.803437	-2.57689	68
GOBP_RIBOSE_PHOSPHATE_METABOLIC_PROCESS	1.63713e-17	2.54052e-15	1.07687	-0.557048	-2.14319	331
KEGG_MEDICUS_VARIANT_MUTATION_CAUSED_ABERRANT_SNCA_TO_ELECTRON_TRANSFER_IN_COMPLEX_I	3.40853e-17	5.21047e-15	1.06721	-0.86188	-2.57646	45
KEGG_VALINE_LEUCINE_AND_ISOLEUCINE_DEGRADATION	4.67318e-17	7.03864e-15	1.06721	-0.87017	-2.56994	42
KEGG_MEDICUS_VARIANT_MUTATION_CAUSED_ABERRANT_TDP43_TO_ELECTRON_TRANSFER_IN_COMPLEX_I	4.77191e-17	7.08317e-15	1.06721	-0.860703	-2.57294	45
KEGG_MEDICUS_VARIANT_MUTATION_INACTIVATED_PINK1_TO_ELECTRON_TRANSFER_IN_COMPLEX_I	8.54705e-17	1.25056e-14	1.05746	-0.858203	-2.56547	45
GOBP_LIPID_CATABOLIC_PROCESS	9.1198e-17	1.31556e-14	1.05746	-0.579539	-2.18739	259
KEGG_MEDICUS_REFERENCE_ELECTRON_TRANSFER_IN_COMPLEX_I	1.43225e-16	2.03737e-14	1.04763	-0.861893	-2.56808	44
GOBP_FATTY_ACID_CATABOLIC_PROCESS	1.88749e-16	2.64818e-14	1.04763	-0.737477	-2.48172	94
KEGG_MEDICUS_VARIANT_MUTATION_CAUSED_ABERRANT_ABETA_TO_ELECTRON_TRANSFER_IN_COMPLEX_I	1.99913e-16	2.7669e-14	1.04763	-0.837498	-2.56416	51
GOBP_MITOCHONDRION_ORGANIZATION	2.26884e-16	3.09833e-14	1.0377	-0.520339	-2.03677	412
GOBP_PROTON_TRANSMEMBRANE_TRANSPORT	2.50568e-16	3.37673e-14	1.0377	-0.654313	-2.35013	156
GOBP_RIBONUCLEOPROTEIN_COMPLEX_BIOGENESIS	2.65849e-16	3.4908e-14	1.0377	-0.504169	-1.9864	457
KEGG_MEDICUS_REFERENCE_MITOCHONDRIAL_COMPLEX_UCP1_IN_THERMOGENESIS	2.6387e-16	3.4908e-14	1.0377	-0.814319	-2.55852	60
REACTOME_MITOCHONDRIAL_TRANSLATION	3.83216e-16	4.96823e-14	1.0377	-0.732218	-2.46815	95
GOBP_ORGANIC_ACID_BIOSYNTHETIC_PROCESS	4.27983e-16	5.47925e-14	1.0377	-0.58406	-2.19668	245
GOBP_ACYL_COA_METABOLIC_PROCESS	4.50176e-16	5.69223e-14	1.02767	-0.751221	-2.48451	83
GOBP_ATP_METABOLIC_PROCESS	4.73376e-16	5.91258e-14	1.02767	-0.610523	-2.26038	208
REACTOME_FATTY_ACID_METABOLISM	5.70385e-16	7.03842e-14	1.02767	-0.667279	-2.36092	139
GOBP_NUCLEOSIDE_TRIPHOSPHATE_METABOLIC_PROCESS	1.09784e-15	1.33858e-13	1.01754	-0.577206	-2.17453	252
GOBP_MITOCHONDRIAL_RESPIRATORY_CHAIN_COMPLEX_ASSEMBLY	1.83544e-15	2.2116e-13	1.00732	-0.715282	-2.42043	98
REACTOME_NERVOUS_SYSTEM_DEVELOPMENT	4.30972e-15	5.13258e-13	0.996986	-0.489958	-1.93582	480
GOBP_RIBOSOME_BIOGENESIS	4.72797e-15	5.56596e-13	0.996986	-0.540797	-2.07271	313
REACTOME_METABOLISM_OF_LIPIDS	7.66876e-15	8.9254e-13	0.986546	-0.460277	-1.84349	616
REACTOME_NONSENSE_MEDIATED_DECAY_NMD	8.25255e-15	9.49692e-13	0.986546	-0.691715	-2.39218	113
GOBP_ALPHA_AMINO_ACID_METABOLIC_PROCESS	9.04121e-15	1.02889e-12	0.986546	-0.644392	-2.30209	150
KEGG_PEROXISOME	1.06703e-14	1.20093e-12	0.986546	-0.760959	-2.44347	69
GOBP_CARBOHYDRATE_DERIVATIVE_BIOSYNTHETIC_PROCESS	1.14114e-14	1.27038e-12	0.986546	-0.472357	-1.87808	535
REACTOME_ACTIVATION_OF_THE_MRNA_UPON_BINDING_OF_THE_CAP_BINDING_COMPLEX_AND_EIFS_AND_SUBSEQUENT_BINDING_TO_43S	2.0069e-14	2.21018e-12	0.975995	-0.787564	-2.4702	59
GOBP_PHOSPHORUS_METABOLIC_PROCESS	2.72154e-14	2.96532e-12	0.975995	-0.378117	-1.56157	1610
GOBP_DICARBOXYLIC_ACID_METABOLIC_PROCESS	1.56496e-13	1.68719e-11	0.943632	-0.715037	-2.37165	85
GOBP_CARBOHYDRATE_DERIVATIVE_METABOLIC_PROCESS	2.42562e-13	2.56115e-11	0.932595	-0.421055	-1.7108	847
GOBP_LIPID_OXIDATION	2.40232e-13	2.56115e-11	0.932595	-0.688499	-2.3336	99
GOBP_AMINO_ACID_CATABOLIC_PROCESS	2.72248e-13	2.84527e-11	0.932595	-0.712234	-2.36236	85
GOBP_FATTY_ACID_BETA_OXIDATION	2.74799e-12	2.84292e-10	0.898671	-0.740089	-2.37371	68
GOBP_FATTY_ACID_DERIVATIVE_METABOLIC_PROCESS	6.70048e-12	6.86263e-10	0.887075	-0.755961	-2.37516	60
REACTOME_VIRAL_INFECTION_PATHWAYS	1.00523e-11	1.01937e-09	0.875325	-0.425107	-1.7148	710
REACTOME_CELLULAR_RESPONSES_TO_STIMULI	1.07901e-11	1.08346e-09	0.875325	-0.411533	-1.66992	811
GOBP_MONOCARBOXYLIC_ACID_BIOSYNTHETIC_PROCESS	1.29603e-11	1.28873e-09	0.875325	-0.586299	-2.12614	171
GOBP_TRNA_METABOLIC_PROCESS	1.40166e-11	1.38036e-09	0.875325	-0.559714	-2.0646	200
REACTOME_MITOCHONDRIAL_PROTEIN_IMPORT	2.06793e-11	2.01712e-09	0.863415	-0.74052	-2.35569	65
HALLMARK_PEROXISOME	2.3635e-11	2.28368e-09	0.863415	-0.686349	-2.29031	88
GOBP_FATTY_ACID_BIOSYNTHETIC_PROCESS	2.57631e-11	2.46603e-09	0.863415	-0.617671	-2.17194	130
REACTOME_ABC_FAMILY_PROTEINS_MEDIATED_TRANSPORT	2.96946e-11	2.81604e-09	0.851339	-0.698245	-2.29522	80
REACTOME_SARS_COV_2_MODULATES_HOST_TRANSLATION_MACHINERY	3.19171e-11	2.99904e-09	0.851339	-0.772902	-2.35743	50
REACTOME_BIOLOGICAL_OXIDATIONS	4.27752e-11	3.98276e-09	0.851339	-0.59735	-2.12145	142
REACTOME_SARS_COV_1_MODULATES_HOST_TRANSLATION_MACHINERY	7.59979e-11	7.01234e-09	0.839089	-0.82404	-2.36289	36
KEGG_PROPANOATE_METABOLISM	9.64776e-11	8.82254e-09	0.839089	-0.849491	-2.3569	30
HALLMARK_INTERFERON_ALPHA_RESPONSE	1.14634e-10	1.03901e-08	0.839089	0.630319	2.35873	95
GOBP_LIPID_BIOSYNTHETIC_PROCESS	1.3524e-10	1.21503e-08	0.826657	-0.432268	-1.72762	586
REACTOME_CRISTAE_FORMATION	1.39192e-10	1.23966e-08	0.826657	-0.829269	-2.33622	33
GOBP_RIBOSOMAL_SMALL_SUBUNIT_BIOGENESIS	1.4987e-10	1.32325e-08	0.826657	-0.632821	-2.16764	107
REACTOME_METABOLISM_OF_VITAMINS_AND_COFACTORS	1.74638e-10	1.52876e-08	0.826657	-0.575368	-2.07528	164
GOBP_KETONE_METABOLIC_PROCESS	1.98181e-10	1.72015e-08	0.826657	-0.566614	-2.05796	173
HALLMARK_MTORC1_SIGNALING	3.40221e-10	2.92819e-08	0.814036	-0.541908	-1.99536	196
REACTOME_MITOCHONDRIAL_FATTY_ACID_BETA_OXIDATION	3.53216e-10	3.0147e-08	0.814036	-0.812203	-2.3013	34
KEGG_BUTANOATE_METABOLISM	3.60833e-10	3.05426e-08	0.814036	-0.856918	-2.32631	27
REACTOME_REGULATION_OF_ORNITHINE_DECARBOXYLASE_ODC	4.34257e-10	3.64562e-08	0.814036	-0.79293	-2.29955	38
REACTOME_INFECTIOUS_DISEASE	4.39728e-10	3.66154e-08	0.814036	-0.393105	-1.59843	867
HALLMARK_INTERFERON_GAMMA_RESPONSE	4.92034e-10	4.03153e-08	0.801216	0.518481	2.12233	179
REACTOME_FORMATION_OF_ATP_BY_CHEMIOSMOTIC_COUPLING	4.89437e-10	4.03153e-08	0.801216	-0.900844	-2.29334	20
REACTOME_ACTIVATION_OF_APC_C_AND_APC_C_CDC20_MEDIATED_DEGRADATION_OF_MITOTIC_PROTEINS	5.05161e-10	4.10624e-08	0.801216	-0.713637	-2.24899	61
REACTOME_CELLULAR_RESPONSE_TO_CHEMICAL_STRESS	5.51795e-10	4.44999e-08	0.801216	-0.556216	-2.02429	176
GOBP_PROTEINOGENIC_AMINO_ACID_METABOLIC_PROCESS	6.3086e-10	5.04786e-08	0.801216	-0.616026	-2.13544	117
REACTOME_VIF_MEDIATED_DEGRADATION_OF_APOBEC3G	7.08318e-10	5.62372e-08	0.801216	-0.77683	-2.28389	41
KEGG_MEDICUS_REFERENCE_26S_PROTEASOME_MEDIATED_PROTEIN_DEGRADATION	7.24243e-10	5.70592e-08	0.801216	-0.788985	-2.28811	38
GOBP_MITOCHONDRIAL_TRANSPORT	7.6384e-10	5.97195e-08	0.801216	-0.563218	-2.03979	170
KEGG_MEDICUS_VARIANT_MUTATION_INACTIVATED_VCP_TO_26S_PROTEASOME_MEDIATED_PROTEIN_DEGRADATION	8.65627e-10	6.66598e-08	0.801216	-0.789719	-2.30707	39
REACTOME_DEFECTIVE_CFTR_CAUSES_CYSTIC_FIBROSIS	8.59362e-10	6.66598e-08	0.801216	-0.757754	-2.27505	46
GOBP_CHROMATIN_ORGANIZATION	9.01289e-10	6.88881e-08	0.801216	0.338912	1.57169	723
GOBP_RIBOSOME_ASSEMBLY	9.34149e-10	7.08708e-08	0.788187	-0.718898	-2.25483	59
REACTOME_ABC_TRANSPORTER_DISORDERS	1.04282e-09	7.85332e-08	0.788187	-0.736021	-2.29118	56
GOBP_NEGATIVE_REGULATION_OF_VIRAL_GENOME_REPLICATION	1.10687e-09	8.21491e-08	0.788187	0.767597	2.46874	41
REACTOME_APC_C_CDH1_MEDIATED_DEGRADATION_OF_CDC20_AND_OTHER_APC_C_CDH1_TARGETED_PROTEINS_IN_LATE_MITOSIS_EARLY_G1	1.10075e-09	8.21491e-08	0.788187	-0.717391	-2.25011	59
KEGG_MEDICUS_VARIANT_MUTATION_CAUSED_ABERRANT_SOD1_TO_26S_PROTEASOME_MEDIATED_PROTEIN_DEGRADATION	1.18947e-09	8.70185e-08	0.788187	-0.782351	-2.29109	40
REACTOME_DEGRADATION_OF_GLI1_BY_THE_PROTEASOME	1.18848e-09	8.70185e-08	0.788187	-0.754711	-2.26592	46
GOBP_ALCOHOL_METABOLIC_PROCESS	1.21502e-09	8.82571e-08	0.788187	-0.490515	-1.86531	282
REACTOME_REGULATION_OF_RUNX2_EXPRESSION_AND_ACTIVITY	1.35257e-09	9.75563e-08	0.788187	-0.72554	-2.26535	57
REACTOME_FBXL7_DOWN_REGULATES_AURKA_DURING_MITOTIC_ENTRY_AND_IN_EARLY_MITOSIS	1.50071e-09	1.07484e-07	0.788187	-0.762857	-2.253	42
GOBP_SECONDARY_ALCOHOL_METABOLIC_PROCESS	1.66705e-09	1.18569e-07	0.788187	-0.598668	-2.09223	124
GOBP_NEGATIVE_REGULATION_OF_VIRAL_PROCESS	1.69406e-09	1.1884e-07	0.788187	0.675765	2.36006	63
KEGG_MEDICUS_VARIANT_MUTATION_INACTIVATED_UBQLN2_TO_26S_PROTEASOME_MEDIATED_PROTEIN_DEGRADATION	1.69045e-09	1.1884e-07	0.788187	-0.783681	-2.28944	39
GOBP_MITOCHONDRIAL_TRANSMEMBRANE_TRANSPORT	1.83637e-09	1.27946e-07	0.788187	-0.63614	-2.1443	95
GOBP_LONG_CHAIN_FATTY_ACID_METABOLIC_PROCESS	1.89931e-09	1.31437e-07	0.774939	-0.679434	-2.21323	75
REACTOME_SCF_BETA_TRCP_MEDIATED_DEGRADATION_OF_EMI1	1.92239e-09	1.32142e-07	0.774939	-0.760425	-2.24582	42
GOBP_CYTOPLASMIC_TRANSLATIONAL_INITIATION	2.20801e-09	1.50763e-07	0.774939	-0.750863	-2.26504	47
GOBP_STEROL_BIOSYNTHETIC_PROCESS	2.26326e-09	1.53512e-07	0.774939	-0.712657	-2.23911	60
REACTOME_REGULATION_OF_APOPTOSIS	2.51456e-09	1.69435e-07	0.774939	-0.77724	-2.27612	40
GOBP_NADH_DEHYDROGENASE_COMPLEX_ASSEMBLY	2.61741e-09	1.75212e-07	0.774939	-0.758517	-2.24018	42
REACTOME_SWITCHING_OF_ORIGINS_TO_A_POST_REPLICATIVE_STATE	2.63946e-09	1.75344e-07	0.774939	-0.668668	-2.18463	77
REACTOME_UBIQUITIN_DEPENDENT_DEGRADATION_OF_CYCLIN_D	2.65361e-09	1.75344e-07	0.774939	-0.780574	-2.28036	39
KEGG_TRYPTOPHAN_METABOLISM	3.2926e-09	2.16172e-07	0.774939	-0.840282	-2.28115	27
KEGG_FATTY_ACID_METABOLISM	3.64559e-09	2.37822e-07	0.774939	-0.776873	-2.26955	39
GOBP_TRANSMEMBRANE_TRANSPORT	3.77627e-09	2.44789e-07	0.761461	-0.371985	-1.52184	1056
GOBP_FATTY_ACID_DERIVATIVE_BIOSYNTHETIC_PROCESS	3.88755e-09	2.50417e-07	0.761461	-0.749502	-2.24052	45
GOBP_POSITIVE_REGULATION_OF_RNA_METABOLIC_PROCESS	4.47744e-09	2.86441e-07	0.761461	0.284166	1.3642	1485
REACTOME_HH_MUTANTS_ABROGATE_LIGAND_SECRETION	4.50274e-09	2.86441e-07	0.761461	-0.751661	-2.22963	43
GOBP_LIPID_MODIFICATION	4.96147e-09	3.11785e-07	0.761461	-0.548218	-1.97496	161
REACTOME_PROTEASOME_ASSEMBLY	4.96202e-09	3.11785e-07	0.761461	-0.736948	-2.24777	50
KEGG_GLYCOLYSIS_GLUCONEOGENESIS	5.09689e-09	3.18307e-07	0.761461	-0.740881	-2.2244	46
KEGG_MEDICUS_VARIANT_MUTATION_CAUSED_ABERRANT_SNCA_TO_26S_PROTEASOME_MEDIATED_PROTEIN_DEGRADATION	5.42515e-09	3.36754e-07	0.761461	-0.806855	-2.30099	35
REACTOME_PEROXISOMAL_PROTEIN_IMPORT	5.57144e-09	3.43751e-07	0.761461	-0.72308	-2.24281	55
REACTOME_CDK_MEDIATED_PHOSPHORYLATION_AND_REMOVAL_OF_CDC6	6.6163e-09	4.05774e-07	0.761461	-0.707507	-2.21464	58
KEGG_CITRATE_CYCLE_TCA_CYCLE	7.43335e-09	4.53169e-07	0.761461	-0.828211	-2.26633	28
REACTOME_NEGATIVE_REGULATION_OF_NOTCH4_SIGNALING	7.62979e-09	4.62393e-07	0.74774	-0.750499	-2.23618	44
KEGG_MEDICUS_VARIANT_MUTATION_CAUSED_ABERRANT_HTT_TO_26S_PROTEASOME_MEDIATED_PROTEIN_DEGRADATION	7.7574e-09	4.6736e-07	0.74774	-0.804134	-2.29323	35
REACTOME_METABOLISM_OF_POLYAMINES	1.0443e-08	6.25483e-07	0.74774	-0.734318	-2.20469	46
REACTOME_CITRIC_ACID_CYCLE_TCA_CYCLE	1.15848e-08	6.89832e-07	0.74774	-0.780759	-2.21221	34
KEGG_MEDICUS_VARIANT_SCRAPIE_CONFORMATION_PRPSC_TO_26S_PROTEASOME_MEDIATED_PROTEIN_DEGRADATION	1.25343e-08	7.42061e-07	0.74774	-0.800157	-2.28189	35
REACTOME_HEDGEHOG_OFF_STATE	1.36291e-08	8.02236e-07	0.74774	-0.609655	-2.05794	96
HALLMARK_XENOBIOTIC_METABOLISM	1.37547e-08	8.05002e-07	0.74774	-0.551035	-1.98469	162
KEGG_PROTEASOME	1.45738e-08	8.48098e-07	0.74774	-0.751463	-2.20931	41
GOBP_CHROMATIN_REMODELING	1.474e-08	8.52924e-07	0.74774	0.349299	1.59095	558
REACTOME_ORC1_REMOVAL_FROM_CHROMATIN	1.50632e-08	8.66727e-07	0.733762	-0.700616	-2.18753	57
GOBP_NEGATIVE_REGULATION_OF_TRANSCRIPTION_BY_RNA_POLYMERASE_II	1.66616e-08	9.53342e-07	0.733762	0.325079	1.51002	776
REACTOME_APC_C_MEDIATED_DEGRADATION_OF_CELL_CYCLE_PROTEINS	1.84343e-08	1.04891e-06	0.733762	-0.671856	-2.16597	71
REACTOME_DISEASES_OF_METABOLISM	2.05478e-08	1.16271e-06	0.733762	-0.509764	-1.89226	214
GOBP_CYTOKINE_MEDIATED_SIGNALING_PATHWAY	2.41601e-08	1.3596e-06	0.733762	0.391854	1.72398	366
GOBP_MODIFIED_AMINO_ACID_METABOLIC_PROCESS	2.55386e-08	1.42932e-06	0.733762	-0.552966	-1.9732	147
KEGG_MEDICUS_REFERENCE_ISOLEUCINE_DEGRADATION	2.81654e-08	1.56777e-06	0.733762	-0.955922	-2.05808	10
REACTOME_CHOLESTEROL_BIOSYNTHESIS	3.23843e-08	1.79286e-06	0.719513	-0.822749	-2.21589	26
GOBP_PROTEIN_RNA_COMPLEX_ORGANIZATION	3.54594e-08	1.95256e-06	0.719513	-0.506811	-1.8739	205
GOBP_RESPONSE_TO_TYPE_I_INTERFERON	3.91617e-08	2.14489e-06	0.719513	0.633727	2.25581	70
GOBP_THIOESTER_BIOSYNTHETIC_PROCESS	4.28112e-08	2.3323e-06	0.719513	-0.720032	-2.17203	47
GOBP_RRNA_METABOLIC_PROCESS	4.34684e-08	2.35557e-06	0.719513	-0.48091	-1.81653	260
GOBP_STEROID_BIOSYNTHETIC_PROCESS	4.74571e-08	2.54479e-06	0.719513	-0.570488	-1.99498	125
REACTOME_DEGRADATION_OF_DVL	4.73715e-08	2.54479e-06	0.719513	-0.731666	-2.18006	44
GOBP_REGULATION_OF_LIPID_METABOLIC_PROCESS	4.79762e-08	2.55923e-06	0.719513	-0.479935	-1.81285	260
KEGG_MEDICUS_VARIANT_MUTATION_CAUSED_ABERRANT_ABETA_TO_26S_PROTEASOME_MEDIATED_PROTEIN_DEGRADATION	5.31036e-08	2.81807e-06	0.719513	-0.786485	-2.2429	35
REACTOME_INTERFERON_ALPHA_BETA_SIGNALING	5.48667e-08	2.89662e-06	0.719513	0.653867	2.26983	61
GOBP_PYRIDINE_CONTAINING_COMPOUND_METABOLIC_PROCESS	5.67188e-08	2.97904e-06	0.719513	-0.540887	-1.93459	151
GOBP_DEFENSE_RESPONSE_TO_VIRUS	5.97781e-08	3.12371e-06	0.704976	0.426013	1.81775	254
GOBP_ALCOHOL_BIOSYNTHETIC_PROCESS	6.31341e-08	3.28233e-06	0.704976	-0.583927	-2.02757	118
GOBP_TRICARBOXYLIC_ACID_CYCLE	7.43167e-08	3.8442e-06	0.704976	-0.787377	-2.19535	31
GOBP_RESPONSE_TO_VIRUS	7.48313e-08	3.85137e-06	0.704976	0.389664	1.70552	337
REACTOME_CROSS_PRESENTATION_OF_SOLUBLE_EXOGENOUS_ANTIGENS_ENDOSOMES	7.79372e-08	3.99116e-06	0.704976	-0.746734	-2.16558	38
REACTOME_AUF1_HNRNP_D0_BINDS_AND_DESTABILIZES_MRNA	7.85077e-08	4.00038e-06	0.704976	-0.723844	-2.13778	42
GOBP_FATTY_ACYL_COA_METABOLIC_PROCESS	8.33945e-08	4.22835e-06	0.704976	-0.762636	-2.18682	36
REACTOME_PHASE_II_CONJUGATION_OF_COMPOUNDS	9.13005e-08	4.6064e-06	0.704976	-0.660653	-2.10469	66
REACTOME_THE_ROLE_OF_GTSE1_IN_G2_M_PROGRESSION_AFTER_G2_CHECKPOINT	9.54731e-08	4.79331e-06	0.704976	-0.6823	-2.13034	57
GOBP_POSITIVE_REGULATION_OF_SIGNALING	1.04092e-07	5.20054e-06	0.704976	0.27958	1.34217	1425
REACTOME_MITOCHONDRIAL_BIOGENESIS	1.0945e-07	5.44166e-06	0.704976	-0.607486	-2.04428	94
GOBP_POSITIVE_REGULATION_OF_TRANSCRIPTION_BY_RNA_POLYMERASE_II	1.30756e-07	6.46956e-06	0.690132	0.300408	1.4167	991
GOBP_REGULATION_OF_VIRAL_GENOME_REPLICATION	1.3169e-07	6.48448e-06	0.690132	0.627408	2.21164	67
REACTOME_NEUTROPHIL_DEGRANULATION	1.3557e-07	6.64359e-06	0.690132	-0.444305	-1.723	361
REACTOME_SYNTHESIS_OF_DNA	1.40889e-07	6.87137e-06	0.690132	-0.587594	-2.0069	105
GOBP_BRANCHED_CHAIN_AMINO_ACID_METABOLIC_PROCESS	1.42263e-07	6.90548e-06	0.690132	-0.817629	-2.16218	24
REACTOME_HEDGEHOG_LIGAND_BIOGENESIS	1.62669e-07	7.85877e-06	0.690132	-0.703924	-2.13414	48
GOBP_AMINO_ACID_ACTIVATION	1.7139e-07	8.20269e-06	0.690132	-0.712465	-2.12981	45
GOBP_RRNA_PROCESSING	1.71257e-07	8.20269e-06	0.690132	-0.48652	-1.80959	218
GOBP_OLEFINIC_COMPOUND_METABOLIC_PROCESS	1.75048e-07	8.33878e-06	0.690132	-0.578139	-1.98667	109
GOBP_STEROID_METABOLIC_PROCESS	1.93158e-07	9.15891e-06	0.690132	-0.4856	-1.81723	233
REACTOME_PEROXISOMAL_LIPID_METABOLISM	2.19072e-07	1.03398e-05	0.690132	-0.79737	-2.12849	25
REACTOME_SCF_SKP2_MEDIATED_DEGRADATION_OF_P27_P21	2.24866e-07	1.05646e-05	0.690132	-0.69522	-2.11214	49
GOBP_POSITIVE_REGULATION_OF_INTRACELLULAR_SIGNAL_TRANSDUCTION	2.52511e-07	1.18092e-05	0.674963	0.299735	1.40355	904
REACTOME_HOST_INTERACTIONS_OF_HIV_FACTORS	2.55957e-07	1.1916e-05	0.674963	-0.567656	-1.95851	112
HALLMARK_BILE_ACID_METABOLISM	2.60218e-07	1.20595e-05	0.674963	-0.616536	-2.04494	85
KEGG_CYTOKINE_CYTOKINE_RECEPTOR_INTERACTION	2.834e-07	1.30747e-05	0.674963	0.498183	1.97268	138
GOBP_SULFUR_COMPOUND_BIOSYNTHETIC_PROCESS	3.19695e-07	1.4683e-05	0.674963	-0.541316	-1.91048	136
REACTOME_TRNA_AMINOACYLATION	3.33572e-07	1.5252e-05	0.674963	-0.707106	-2.08835	42
REACTOME_COMPLEX_IV_ASSEMBLY	3.64891e-07	1.66098e-05	0.674963	-0.712017	-2.12152	44
KEGG_PYRUVATE_METABOLISM	3.70994e-07	1.68129e-05	0.674963	-0.763469	-2.17726	35
GOBP_L_AMINO_ACID_CATABOLIC_PROCESS	3.83453e-07	1.72773e-05	0.674963	-0.689858	-2.11888	52
REACTOME_SOMITOGENESIS	3.84614e-07	1.72773e-05	0.674963	-0.710458	-2.11687	44
GOBP_PROTEIN_CONTAINING_COMPLEX_ORGANIZATION	3.89413e-07	1.74165e-05	0.674963	-0.333756	-1.37759	1553
GOBP_REGULATION_OF_RESPONSE_TO_EXTERNAL_STIMULUS	3.92006e-07	1.74562e-05	0.674963	0.306434	1.43081	809
GOBP_MITOCHONDRIAL_MEMBRANE_ORGANIZATION	4.01288e-07	1.77922e-05	0.674963	-0.563032	-1.94969	115
GOBP_AMIDE_BIOSYNTHETIC_PROCESS	4.19273e-07	1.85095e-05	0.674963	-0.531859	-1.89061	144
HALLMARK_CHOLESTEROL_HOMEOSTASIS	4.52168e-07	1.98044e-05	0.674963	-0.631295	-2.04732	73
REACTOME_COMPLEX_III_ASSEMBLY	4.52473e-07	1.98044e-05	0.674963	-0.795203	-2.1417	26
GOBP_RIBOSOMAL_LARGE_SUBUNIT_BIOGENESIS	4.5708e-07	1.99209e-05	0.674963	-0.64283	-2.04791	66
GOBP_NEGATIVE_REGULATION_OF_RNA_METABOLIC_PROCESS	4.69617e-07	2.03806e-05	0.674963	0.282159	1.33885	1144
GOBP_VERY_LONG_CHAIN_FATTY_ACID_METABOLIC_PROCESS	4.80586e-07	2.07686e-05	0.659444	-0.777917	-2.15832	30
GOBP_ALDEHYDE_METABOLIC_PROCESS	5.00643e-07	2.15288e-05	0.659444	-0.655843	-2.0606	60
GOBP_PROTEIN_TARGETING_TO_MITOCHONDRION	5.02381e-07	2.15288e-05	0.659444	-0.568022	-1.94568	107
REACTOME_DEGRADATION_OF_BETA_CATENIN_BY_THE_DESTRUCTION_COMPLEX	5.29033e-07	2.25765e-05	0.659444	-0.632917	-2.04589	72
KEGG_MAPK_SIGNALING_PATHWAY	5.69575e-07	2.42057e-05	0.659444	0.425187	1.77343	212
REACTOME_DISORDERS_OF_TRANSMEMBRANE_TRANSPORTERS	5.88986e-07	2.49273e-05	0.659444	-0.547862	-1.91467	124
GOBP_INNER_MITOCHONDRIAL_MEMBRANE_ORGANIZATION	6.20044e-07	2.61337e-05	0.659444	-0.697312	-2.08451	45
REACTOME_CELLULAR_RESPONSE_TO_HYPOXIA	6.45093e-07	2.7078e-05	0.659444	-0.648632	-2.04413	61
REACTOME_BRANCHED_CHAIN_AMINO_ACID_CATABOLISM	6.84688e-07	2.86228e-05	0.659444	-0.830759	-2.14023	21
GOBP_REGULATION_OF_LOCOMOTION	7.14874e-07	2.97632e-05	0.659444	0.301557	1.40819	845
GOBP_TRIGLYCERIDE_METABOLIC_PROCESS	7.65731e-07	3.16468e-05	0.659444	-0.627036	-2.04655	76
KEGG_BETA_ALANINE_METABOLISM	7.66297e-07	3.16468e-05	0.659444	-0.848974	-2.11189	18
KEGG_PPAR_SIGNALING_PATHWAY	7.83646e-07	3.22333e-05	0.659444	-0.681702	-2.09383	52
HALLMARK_GLYCOLYSIS	8.14821e-07	3.33816e-05	0.659444	-0.503212	-1.82999	174
REACTOME_DEGRADATION_OF_CRY_AND_PER_PROTEINS	8.52298e-07	3.47778e-05	0.659444	-0.684476	-2.07518	48
GOBP_ISOPRENOID_METABOLIC_PROCESS	9.48575e-07	3.85528e-05	0.659444	-0.597508	-1.98656	86
REACTOME_TRANSPORT_OF_SMALL_MOLECULES	9.88115e-07	4.00011e-05	0.643552	-0.3927	-1.55841	515
GOBP_NEGATIVE_REGULATION_OF_GENE_EXPRESSION_EPIGENETIC	1.00251e-06	4.04239e-05	0.643552	0.454336	1.84383	165
GOBP_CARBOHYDRATE_METABOLIC_PROCESS	1.06332e-06	4.27078e-05	0.643552	-0.402705	-1.58668	458
REACTOME_METABOLISM_OF_WATER_SOLUBLE_VITAMINS_AND_COFACTORS	1.06782e-06	4.27212e-05	0.643552	-0.562557	-1.92973	108
GOBP_CELLULAR_RESPONSE_TO_TOXIC_SUBSTANCE	1.07203e-06	4.27226e-05	0.643552	-0.577601	-1.96186	100
GOBP_REGULATION_OF_RESPONSE_TO_CYTOKINE_STIMULUS	1.1721e-06	4.65295e-05	0.643552	0.466782	1.87707	155
REACTOME_TRANSCRIPTIONAL_REGULATION_BY_RUNX2	1.195e-06	4.72555e-05	0.643552	-0.567534	-1.9236	99
[truncated: 9,983 more rows]

## Sheet: 7.5vs4.5_SAT
Referent 4.5mM VAT (- NES: enriched in 4.5mM relative to 7.5mM; + NES: enriched in 7.5mM relative to 4.5mM)
[truncated: 10,256 more rows]

[truncated: 2 more sheets: padj <0.05, Size >25, <500, Select pathways]
